# Supplementary material for: Prognostic impact of the lymph node yield on survival in patients with stage I lung adenocarcinoma receiving sublobar resection
Source: Front Mol Biosci. 2026 Mar 24;13:1727569. doi: 10.3389/fmolb.2026.1727569 (PMC13053242; doi:10.3389/fmolb.2026.1727569)
Supplement: Supplementary file 4 [file DataSheet1.zip]

Archive with 6 entries (6 files):
- Clinical_TCGA.csv
- Protein.xlsx
- Tumor_mRNA_TCGA.csv
- code.R
- tide.csv
- Clinical.xlsx
