# Supplementary material for: Prognostic impact of the lymph node yield on survival in patients with stage I lung adenocarcinoma receiving sublobar resection
Source: Front Mol Biosci. 2026 Mar 24;13:1727569. doi: 10.3389/fmolb.2026.1727569 (PMC13053242; doi:10.3389/fmolb.2026.1727569)
Supplement: Supplementary file 4 [file DataSheet1.zip › Clinical_TCGA.csv]

submitter_id	submitter_id2	ajcc_pathologic_stage	days_to_last_follow_up	age_at_diagnosis	updated_datetime	year_of_diagnosis	ajcc_pathologic_t	ajcc_pathologic_n	ajcc_pathologic_m	years_smoked	gender	vital_status	age_at_index	days_to_birth	year_of_birth	days_to_death	treatments_pharmaceutical_treatment_or_therapy	status	days	mouth	Cluster
TCGA.05.4249.01A.01R.1107.07	TCGA.05.4249	1	1523	2	2019-08-08T17:07:40.762038-05:00	2007	T2	N0	M0	0	2	Alive	67	-24532	1940	0	no	0	1523	50.77	1
TCGA.05.4250.01A.01R.1107.07	TCGA.05.4250	3	0	2	2019-08-08T17:07:40.762038-05:00	2007	T3	N1	M0	0	1	Dead	79	-29068	1928	121	not reported	1	121	4.03	2
TCGA.05.4382.01A.01R.1206.07	TCGA.05.4382	1	607	2	2019-08-08T17:07:40.762038-05:00	2009	T2	N0	M0	0	2	Alive	68	-24868	1941	0	no	0	607	20.23	2
TCGA.05.4384.01A.01R.1755.07	TCGA.05.4384	3	426	2	2019-08-08T17:07:40.762038-05:00	2009	T2	N2	M0	1	2	Alive	66	-24411	1943	0	yes	0	426	14.2	1
TCGA.05.4389.01A.01R.1206.07	TCGA.05.4389	1	1369	2	2019-08-08T17:07:40.762038-05:00	2005	T1	N0	M0	0	2	Alive	70	-25660	1935	0	no	0	1369	45.63	1
TCGA.05.4390.01A.02R.1755.07	TCGA.05.4390	1	1126	1	2019-08-08T17:07:40.762038-05:00	2005	T2	N0	M0	1	1	Alive	58	-21430	1947	0	yes	0	1126	37.53	2
TCGA.05.4396.01A.21R.1858.07	TCGA.05.4396	3	0	2	2019-08-08T17:07:40.762038-05:00	2006	T4	N1	M0	2	2	Dead	76	-28094	1930	303	not reported	1	303	10.1	1
TCGA.05.4397.01A.01R.1206.07	TCGA.05.4397	2	0	2	2019-08-08T17:07:40.762038-05:00	2006	T2	N1	M0	0	2	Dead	65	-23833	1941	731	not reported	1	731	24.37	1
TCGA.05.4398.01A.01R.1206.07	TCGA.05.4398	3	1431	1	2019-08-08T17:07:40.762038-05:00	2006	T4	N3	M0	0	1	Alive	47	-17471	1959	0	yes	0	1431	47.7	2
TCGA.05.4402.01A.01R.1206.07	TCGA.05.4402	4	0	1	2019-08-08T17:07:40.762038-05:00	2007	T2	NX	M1	0	1	Dead	57	-20819	1950	244	yes	1	244	8.13	1
TCGA.05.4403.01A.01R.1206.07	TCGA.05.4403	1	578	2	2019-08-08T17:07:40.762038-05:00	2006	T2	N0	M0	0	2	Alive	76	-27881	1930	0	not reported	0	578	19.27	1
TCGA.05.4405.01A.21R.1858.07	TCGA.05.4405	1	610	2	2019-08-08T17:07:40.762038-05:00	2006	T2	N0	M0	2	1	Alive	74	-27241	1932	0	no	0	610	20.33	1
TCGA.05.4415.01A.22R.1858.07	TCGA.05.4415	3	0	1	2019-08-08T17:07:40.762038-05:00	2008	T4	N2	M0	1	2	Dead	57	-20880	1951	91	no	1	91	3.03	2
TCGA.05.4417.01A.22R.1858.07	TCGA.05.4417	1	455	1	2019-08-08T17:07:40.762038-05:00	2008	T2	N0	M0	2	1	Alive	51	-18780	1957	0	no	0	455	15.17	2
TCGA.05.4418.01A.01R.1206.07	TCGA.05.4418	3	0	2	2019-08-08T17:07:40.762038-05:00	2008	T3	N2	M0	0	2	Dead	69	-25417	1939	274	not reported	1	274	9.13	2
TCGA.05.4420.01A.01R.1206.07	TCGA.05.4420	1	912	1	2019-08-08T17:07:40.762038-05:00	2008	T2	N0	M0	0	2	Alive	41	-15159	1967	0	no	0	912	30.4	2
TCGA.05.4422.01A.01R.1206.07	TCGA.05.4422	1	365	2	2019-08-08T17:07:40.762038-05:00	2008	T2	N0	M0	0	2	Alive	68	-24837	1940	0	not reported	0	365	12.17	1
TCGA.05.4424.01A.22R.1858.07	TCGA.05.4424	2	913	2	2019-08-08T17:07:40.762038-05:00	2008	T3	N0	M0	2	2	Alive	70	-25689	1938	0	yes	0	913	30.43	1
TCGA.05.4425.01A.01R.1755.07	TCGA.05.4425	4	669	2	2019-08-08T17:07:40.762038-05:00	2008	T2	N0	M1	0	1	Alive	70	-25902	1938	0	not reported	0	669	22.3	1
TCGA.05.4426.01A.01R.1206.07	TCGA.05.4426	1	791	2	2019-08-08T17:07:40.762038-05:00	2008	T2	N0	M0	0	2	Alive	71	-26084	1937	0	not reported	0	791	26.37	2
TCGA.05.4427.01A.21R.1858.07	TCGA.05.4427	2	791	2	2019-08-08T17:07:40.762038-05:00	2008	T2	N1	M0	1	1	Alive	65	-23893	1943	0	yes	0	791	26.37	2
TCGA.05.4430.01A.02R.1206.07	TCGA.05.4430	1	761	1	2019-08-08T17:07:40.762038-05:00	2008	T2	N0	M0	0	1	Alive	59	-21884	1949	0	not reported	0	761	25.37	1
TCGA.05.4432.01A.01R.1206.07	TCGA.05.4432	2	761	2	2019-08-08T17:07:40.762038-05:00	2008	T2	N1	M0	0	2	Alive	66	-24350	1942	0	yes	0	761	25.37	2
TCGA.05.4433.01A.22R.1858.07	TCGA.05.4433	1	730	2	2019-08-08T17:07:40.762038-05:00	2008	T2	N0	M0	1	2	Alive	82	-30194	1926	0	not reported	0	730	24.33	1
TCGA.05.4434.01A.01R.1206.07	TCGA.05.4434	4	0	2	2019-08-08T17:07:40.762038-05:00	2008	T4	N1	M1	0	1	Dead	67	-24472	1941	457	not reported	1	457	15.23	2
TCGA.05.5420.01A.01R.1628.07	TCGA.05.5420	3	457	2	2019-08-08T17:07:40.762038-05:00	2008	T2	N2	M0	2	2	Alive	67	-24472	1941	0	not reported	0	457	15.23	1
TCGA.05.5423.01A.01R.1628.07	TCGA.05.5423	2	151	2	2019-08-08T17:07:40.762038-05:00	2006	T2	N1	M0	1	2	Alive	65	-23863	1941	0	not reported	0	151	5.03	1
TCGA.05.5425.01A.02R.1628.07	TCGA.05.5425	2	882	2	2019-08-08T17:07:40.762038-05:00	2009	T2b	N1	M0	1	2	Alive	68	-25020	1941	0	yes	0	882	29.4	2
TCGA.05.5428.01A.01R.1628.07	TCGA.05.5428	2	670	1	2019-08-08T17:07:40.762038-05:00	2010	T1b	N1	M0	1	2	Alive	57	-21061	1953	0	yes	0	670	22.33	2
TCGA.05.5429.01A.01R.1628.07	TCGA.05.5429	3	30	1	2019-08-08T17:07:40.762038-05:00	2010	T3	N2	M0	0	2	Dead	60	-22066	1950	275	not reported	1	275	9.17	1
TCGA.35.4122.01A.01R.1107.07	TCGA.35.4122	1	225	2	2019-08-08T17:07:40.762038-05:00	2010	T1	N0	M0	2	2	Alive	69	-25491	1941	0	not reported	0	225	7.5	2
TCGA.35.4123.01A.01R.1107.07	TCGA.35.4123	1	182	1	2019-08-08T17:07:40.762038-05:00	2010	T1	N0	M0	1	2	Alive	38	-14064	1972	0	not reported	0	182	6.07	2
TCGA.35.5375.01A.01R.1628.07	TCGA.35.5375	3	264	1	2019-08-08T17:07:40.762038-05:00	2010	T2	N2	M0	2	2	Alive	61	-22628	1949	0	not reported	0	264	8.8	2
TCGA.38.4625.01A.01R.1206.07	TCGA.38.4625	1	2973	2	2019-08-08T17:07:40.762038-05:00	2002	T2a	N0	M0	0	1	Alive	66	-24241	1936	0	no	0	2973	99.1	2
TCGA.38.4626.01A.01R.1206.07	TCGA.38.4626	0	3674	1	2019-08-08T17:07:40.762038-05:00	2003	T2b	N0	M0	0	1	Alive	57	-20903	1946	0	no	0	3674	122.47	2
TCGA.38.4627.01A.01R.1206.07	TCGA.38.4627	2	0	2	2019-08-08T17:07:40.762038-05:00	2003	T1b	N1	M0	0	1	Dead	64	-23510	1939	1147	no	1	1147	38.23	2
TCGA.38.4628.01A.01R.1206.07	TCGA.38.4628	2	0	2	2019-08-08T17:07:40.762038-05:00	2002	T2	N1	M0	0	1	Dead	65	-24057	1937	1492	no	1	1492	49.73	1
TCGA.38.4629.01A.02R.1206.07	TCGA.38.4629	2	0	2	2019-08-08T17:07:40.762038-05:00	2003	T3	N0	M0	0	2	Dead	68	-25104	1935	864	no	1	864	28.8	2
TCGA.38.4630.01A.01R.1206.07	TCGA.38.4630	1	0	2	2019-08-08T17:07:40.762038-05:00	2000	T2	N0	M0	0	1	Dead	75	-27667	1925	1073	no	1	1073	35.77	1
TCGA.38.4631.01A.01R.1755.07	TCGA.38.4631	1	0	2	2019-08-08T17:07:40.762038-05:00	1997	T2	N0	M0	0	1	Dead	72	-26538	1925	354	no	1	354	11.8	2
TCGA.38.4632.01A.01R.1755.07	TCGA.38.4632	4	0	1	2019-08-08T17:07:40.762038-05:00	1998	T2	N1	M1	0	2	Dead	42	-15418	1956	1357	no	1	1357	45.23	2
TCGA.38.6178.01A.11R.1755.07	TCGA.38.6178	3	448	2	2019-08-08T17:07:40.762038-05:00	2010	T2b	N2	NA	0	1	Alive	70	-25593	1940	0	yes	0	448	14.93	1
TCGA.38.7271.01A.11R.2039.07	TCGA.38.7271	1	0	2	2019-08-08T17:07:40.762038-05:00	2006	T1	N0	M0	1	1	Dead	72	-26440	1934	800	no	1	800	26.67	2
TCGA.38.A44F.01A.11R.A24H.07	TCGA.38.A44F	1	133	2	2019-08-08T17:07:40.762038-05:00	2012	T2a	N0	M0	1	2	Alive	80	-29534	1932	0	no	0	133	4.43	2
TCGA.44.2655.01A.01R.0946.07	TCGA.44.2655	1	1324	2	2019-08-08T17:08:02.187456-05:00	2009	T1	N0	M0	1	1	Alive	65	-23854	1944	0	no	0	1324	44.13	2
TCGA.44.2656.01A.02R.0946.07	TCGA.44.2656	1	1429	1	2019-08-08T17:08:02.187456-05:00	2009	T2	N0	M0	1	2	Alive	59	-21766	1950	0	no	0	1429	47.63	1
TCGA.44.2657.01A.01R.1107.07	TCGA.44.2657	1	1351	2	2019-08-08T17:08:02.187456-05:00	2009	T2	NX	M0	2	1	Alive	74	-27298	1935	0	no	0	1351	45.03	1
TCGA.44.2659.01A.01R.0946.07	TCGA.44.2659	2	1367	2	2019-08-08T17:08:02.187456-05:00	2009	T1	N1	M0	2	1	Alive	65	-23808	1944	0	yes	0	1367	45.57	1
TCGA.44.2661.01A.01R.1107.07	TCGA.44.2661	1	1159	2	2019-08-08T17:08:02.187456-05:00	2009	T1	N0	M0	0	1	Alive	69	-25313	1940	0	no	0	1159	38.63	1
TCGA.44.2662.01A.01R.0946.07	TCGA.44.2662	1	1280	2	2019-08-08T17:08:02.187456-05:00	2009	T2	N0	M0	1	2	Alive	65	-24014	1944	0	yes	0	1280	42.67	2
TCGA.44.2665.01A.01R.0946.07	TCGA.44.2665	2	1301	1	2019-08-08T17:08:02.187456-05:00	2009	T2	N1	M0	0	1	Alive	55	-20349	1954	0	yes	0	1301	43.37	2
TCGA.44.2666.01A.01R.0946.07	TCGA.44.2666	1	97	1	2019-08-08T17:08:02.187456-05:00	2009	T2	N0	M0	0	2	Dead	43	-15970	1966	97	no	1	97	3.23	1
TCGA.44.2668.01A.01R.A278.07	TCGA.44.2668	1	246	1	2019-08-08T17:08:02.187456-05:00	2009	T2	N0	M0	1	2	Dead	51	-18856	1958	761	no	1	761	25.37	2
TCGA.44.3396.01A.01R.1206.07	TCGA.44.3396	3	1130	2	2019-08-08T17:08:02.187456-05:00	2009	T2	N2	M0	0	1	Alive	74	-27073	1935	0	yes	0	1130	37.67	2
TCGA.44.3398.01A.01R.1107.07	TCGA.44.3398	1	1163	2	2019-08-08T17:08:02.187456-05:00	2009	T1b	N0	M0	2	1	Alive	77	-28392	1932	0	no	0	1163	38.77	2
TCGA.44.3917.01A.01R.A278.07	TCGA.44.3917	1	1183	1	2019-08-08T17:08:02.187456-05:00	2009	T2	N0	M0	0	1	Alive	33	-12179	1976	0	no	0	1183	39.43	2
TCGA.44.3918.01A.01R.A278.07	TCGA.44.3918	1	1036	1	2019-08-08T17:08:02.187456-05:00	2010	T1	N0	M0	1	1	Alive	60	-22236	1950	0	yes	0	1036	34.53	2
TCGA.44.3919.01A.02R.1107.07	TCGA.44.3919	1	190	2	2019-08-08T17:08:02.187456-05:00	2010	T1	N0	M0	0	1	Dead	71	-26081	1939	1026	no	1	1026	34.2	1
TCGA.44.4112.01A.01R.A278.07	TCGA.44.4112	1	722	1	2019-08-08T17:08:02.187456-05:00	2010	T2a	N0	M0	1	1	Dead	60	-22106	1950	808	yes	1	808	26.93	1
TCGA.44.5643.01A.01R.1628.07	TCGA.44.5643	3	1013	1	2019-08-08T17:08:02.187456-05:00	2010	T2b	N2	M0	0	2	Alive	53	-19426	1957	0	yes	0	1013	33.77	1
TCGA.44.5644.01A.21R.2039.07	TCGA.44.5644	1	863	1	2019-08-08T17:08:02.187456-05:00	2010	T2a	N0	NA	0	1	Alive	51	-18644	1959	0	no	0	863	28.77	1
TCGA.44.5645.01A.01R.A278.07	TCGA.44.5645	1	852	1	2019-08-08T17:08:02.187456-05:00	2010	T1	NX	NA	1	1	Alive	61	-22471	1949	0	no	0	852	28.4	1
TCGA.44.6145.01A.11R.1755.07	TCGA.44.6145	1	595	1	2019-08-08T17:08:02.187456-05:00	2011	T1	N0	M0	2	1	Alive	62	-22745	1949	0	no	0	595	19.83	1
TCGA.44.6146.01A.11R.A278.07	TCGA.44.6146	2	728	2	2019-08-08T17:08:02.187456-05:00	2010	T3	N0	M0	0	2	Alive	64	-23378	1946	0	yes	0	728	24.27	1
TCGA.44.6147.01A.11R.A278.07	TCGA.44.6147	1	845	2	2019-08-08T17:08:02.187456-05:00	2010	T1b	NX	M0	1	1	Alive	67	-24631	1943	0	no	0	845	28.17	1
TCGA.44.6148.01A.11R.1755.07	TCGA.44.6148	1	704	1	2019-08-08T17:08:02.187456-05:00	2011	T1b	N0	M0	1	2	Alive	60	-22138	1951	0	no	0	704	23.47	2
TCGA.44.6774.01A.21R.1858.07	TCGA.44.6774	3	658	1	2019-08-08T17:08:02.187456-05:00	2011	T1	N2	M0	0	1	Alive	56	-20462	1955	0	yes	0	658	21.93	2
TCGA.44.6775.01A.11R.A278.07	TCGA.44.6775	1	705	2	2019-08-08T17:08:02.187456-05:00	2011	T2a	N0	MX	2	1	Alive	72	-26415	1939	0	no	0	705	23.5	1
TCGA.44.6776.01A.11R.1858.07	TCGA.44.6776	1	2616	1	2019-08-08T17:08:02.187456-05:00	2005	T1	N0	MX	2	1	Alive	60	-22150	1945	0	no	0	2616	87.2	1
TCGA.44.6777.01A.11R.1858.07	TCGA.44.6777	1	0	2	2019-08-08T17:08:02.187456-05:00	2006	T2	NX	MX	2	1	Dead	85	-31234	1921	987	no	1	987	32.9	1
TCGA.44.6779.01A.11R.1858.07	TCGA.44.6779	2	0	1	2019-08-08T17:08:02.187456-05:00	2008	T2	N1	MX	1	1	Dead	50	-18469	1958	500	yes	1	500	16.67	1
TCGA.44.7659.01A.11R.2066.07	TCGA.44.7659	1	691	2	2019-08-08T17:08:02.187456-05:00	2010	T1b	N0	MX	0	2	Alive	70	-25730	1940	0	no	0	691	23.03	1
TCGA.44.7660.01A.11R.2066.07	TCGA.44.7660	1	592	2	2019-08-08T17:08:02.187456-05:00	2011	T2	N0	MX	0	2	Alive	72	-26594	1939	0	yes	0	592	19.73	1
TCGA.44.7661.01A.11R.2066.07	TCGA.44.7661	1	366	2	2019-08-08T17:08:02.187456-05:00	2011	T2a	N0	M0	1	1	Dead	69	-25483	1942	557	yes	1	557	18.57	2
TCGA.44.7662.01A.11R.2066.07	TCGA.44.7662	1	218	1	2019-08-08T17:08:02.187456-05:00	2011	T2a	N0	MX	0	2	Alive	61	-22543	1950	0	no	0	218	7.27	2
TCGA.44.7669.01A.21R.2066.07	TCGA.44.7669	2	0	1	2019-08-08T17:08:02.187456-05:00	2010	T1b	N1	MX	0	2	Dead	59	-21893	1951	574	yes	1	574	19.13	2
TCGA.44.7670.01A.11R.2066.07	TCGA.44.7670	2	882	1	2019-08-08T17:08:02.187456-05:00	2010	T1b	N1	M0	0	1	Alive	47	-17392	1963	0	yes	0	882	29.4	2
TCGA.44.7671.01A.11R.2066.07	TCGA.44.7671	1	889	2	2019-08-08T17:08:02.187456-05:00	2010	T2a	N0	M0	0	2	Alive	64	-23538	1946	0	no	0	889	29.63	2
TCGA.44.7672.01A.11R.2066.07	TCGA.44.7672	1	719	1	2019-08-08T17:08:02.187456-05:00	2010	T1b	N0	M0	0	1	Alive	52	-19200	1958	0	no	0	719	23.97	1
TCGA.44.8117.01A.11R.2241.07	TCGA.44.8117	1	385	1	2019-08-08T17:08:02.187456-05:00	2011	T2a	N0	M0	2	1	Alive	54	-19855	1957	0	yes	0	385	12.83	2
TCGA.44.8119.01A.11R.2241.07	TCGA.44.8119	2	285	2	2019-08-08T17:08:02.187456-05:00	2012	T3	N0	M0	0	2	Alive	73	-27003	1939	0	no	0	285	9.5	2
TCGA.44.8120.01A.11R.2241.07	TCGA.44.8120	1	260	1	2019-08-08T17:08:02.187456-05:00	2011	T2a	N0	M0	0	2	Alive	58	-21188	1953	0	no	0	260	8.67	2
TCGA.44.A479.01A.31R.A24H.07	TCGA.44.A479	1	486	2	2019-08-08T17:08:02.187456-05:00	2012	T2	N0	MX	2	1	Alive	73	-27024	1939	0	no	0	486	16.2	2
TCGA.44.A47A.01A.21R.A24H.07	TCGA.44.A47A	1	466	2	2019-08-08T17:08:02.187456-05:00	2012	T2a	N0	MX	2	1	Alive	78	-28782	1934	0	no	0	466	15.53	1
TCGA.44.A47B.01A.11R.A24H.07	TCGA.44.A47B	1	287	2	2019-08-08T17:08:02.187456-05:00	2012	T2a	N0	M0	1	2	Alive	79	-28869	1933	0	no	0	287	9.57	1
TCGA.44.A47G.01A.21R.A24H.07	TCGA.44.A47G	1	351	2	2019-08-08T17:08:02.187456-05:00	2012	T1	N0	M0	2	1	Alive	73	-26800	1939	0	no	0	351	11.7	2
TCGA.44.A4SS.01A.11R.A24X.07	TCGA.44.A4SS	1	415	2	2019-08-08T17:08:02.187456-05:00	2012	T1b	N0	M0	2	2	Alive	73	-26991	1939	0	no	0	415	13.83	1
TCGA.44.A4SU.01A.11R.A24X.07	TCGA.44.A4SU	1	76	2	2019-08-08T17:08:02.187456-05:00	2012	T1a	N0	MX	2	1	Dead	67	-24820	1945	409	no	1	409	13.63	1
TCGA.49.4486.01A.01R.1206.07	TCGA.49.4486	1	0	2	2019-08-08T17:08:02.187456-05:00	1992	T1	N0	M0	2	2	Dead	72	-26415	1920	2318	no	1	2318	77.27	1
TCGA.49.4487.01A.21R.1858.07	TCGA.49.4487	1	0	2	2019-08-08T17:08:24.604398-05:00	1992	T1	N0	M0	0	1	Dead	72	-26583	1920	855	no	1	855	28.5	2
TCGA.49.4488.01A.01R.1755.07	TCGA.49.4488	1	0	2	2019-08-08T17:08:24.604398-05:00	1992	T1	N0	MX	0	1	Dead	74	-27332	1918	869	no	1	869	28.97	1
TCGA.49.4490.01A.21R.1858.07	TCGA.49.4490	3	0	1	2019-08-08T17:08:24.604398-05:00	1993	T3	N2	M0	0	1	Dead	45	-16634	1948	385	yes	1	385	12.83	1
TCGA.49.4494.01A.01R.1206.07	TCGA.49.4494	3	0	2	2019-08-08T17:08:24.604398-05:00	1995	T3	N2	M0	1	2	Dead	77	-28387	1918	1081	not reported	1	1081	36.03	2
TCGA.49.4501.01A.01R.1206.07	TCGA.49.4501	1	0	2	2019-08-08T17:08:24.604398-05:00	1996	T2	N0	M0	0	1	Dead	67	-24817	1929	1421	no	1	1421	47.37	2
TCGA.49.4505.01A.01R.1206.07	TCGA.49.4505	2	0	1	2019-08-08T17:08:24.604398-05:00	1996	T2	N1	M0	2	1	Dead	61	-22628	1935	428	no	1	428	14.27	2
TCGA.49.4506.01A.01R.1206.07	TCGA.49.4506	2	0	2	2019-08-08T17:08:24.604398-05:00	1997	T2	N1	M0	0	1	Dead	68	-25132	1929	999	yes	1	999	33.3	2
TCGA.49.4507.01A.01R.1206.07	TCGA.49.4507	3	0	2	2019-08-08T17:08:24.604398-05:00	1997	T3	N1	M0	0	1	Dead	73	-26851	1924	268	yes	1	268	8.93	2
TCGA.49.4510.01A.01R.1206.07	TCGA.49.4510	2	0	1	2019-08-08T17:08:24.604398-05:00	2001	T2	N1	M0	0	1	Dead	51	-18762	1950	896	yes	1	896	29.87	1
TCGA.49.4512.01A.21R.1858.07	TCGA.49.4512	3	157	2	2019-08-08T17:08:24.604398-05:00	2007	T2	N2	MX	0	1	Dead	69	-25502	1938	905	yes	1	905	30.17	1
TCGA.49.4514.01A.21R.1858.07	TCGA.49.4514	1	1700	2	2019-08-08T17:08:24.604398-05:00	2007	T1	N0	M0	0	1	Alive	79	-28908	1928	0	no	0	1700	56.67	1
TCGA.49.6742.01A.11R.1858.07	TCGA.49.6742	2	445	2	2019-08-08T17:08:24.604398-05:00	2010	T2a	N1	M0	0	2	Dead	70	-25839	1940	488	yes	1	488	16.27	2
TCGA.49.6744.01A.11R.1858.07	TCGA.49.6744	2	1683	2	2019-08-08T17:08:24.604398-05:00	2010	T2a	N1	MX	0	1	Alive	64	-23484	1946	0	yes	0	1683	56.1	1
TCGA.49.6745.01A.11R.1858.07	TCGA.49.6745	3	522	2	2019-08-08T17:08:24.604398-05:00	2011	T2a	N2	M0	0	2	Alive	82	-30133	1929	0	yes	0	522	17.4	2
TCGA.49.6761.01A.31R.1949.07	TCGA.49.6761	3	354	2	2019-08-08T17:08:24.604398-05:00	2009	T1	N2	MX	0	1	Alive	68	-24849	1941	0	no	0	354	11.8	2
TCGA.49.6767.01A.11R.1858.07	TCGA.49.6767	2	677	1	2019-08-08T17:08:24.604398-05:00	2010	T3	N0	MX	0	1	Alive	46	-17108	1964	0	not reported	0	677	22.57	1
TCGA.49.AAQV.01A.11R.A39D.07	TCGA.49.AAQV	2	0	2	2019-08-08T17:08:24.604398-05:00	2012	T1	N1	MX	0	1	Dead	63	-23370	1949	677	no	1	677	22.57	2
TCGA.49.AAR2.01A.11R.A39D.07	TCGA.49.AAR2	1	2224	2	2019-08-08T17:08:24.604398-05:00	2009	T2	N0	MX	0	2	Alive	64	-23479	1945	0	yes	0	2224	74.13	1
TCGA.49.AAR3.01A.11R.A41B.07	TCGA.49.AAR3	2	1893	2	2019-08-08T17:08:24.604398-05:00	2008	T2	N1	MX	0	2	Alive	69	-25469	1939	0	yes	0	1893	63.1	2
TCGA.49.AAR4.01A.12R.A41B.07	TCGA.49.AAR4	3	0	1	2019-08-08T17:08:24.604398-05:00	2006	T2	N2	MX	0	2	Dead	51	-18939	1955	879	yes	1	879	29.3	1
TCGA.49.AAR9.01A.21R.A41B.07	TCGA.49.AAR9	2	0	1	2019-08-08T17:08:24.604398-05:00	1999	T3	N0	MX	0	2	Dead	61	-22510	1938	260	no	1	260	8.67	2
TCGA.49.AARE.01A.11R.A41B.07	TCGA.49.AARE	1	0	1	2019-08-08T17:08:24.604398-05:00	1999	T1	N0	MX	1	1	Dead	51	-18893	1948	1229	yes	1	1229	40.97	1
TCGA.49.AARN.01A.21R.A41B.07	TCGA.49.AARN	1	0	1	2019-08-08T17:08:24.604398-05:00	2000	T1	N0	MX	0	1	Dead	56	-20605	1944	1135	no	1	1135	37.83	1
TCGA.49.AARO.01A.12R.A41B.07	TCGA.49.AARO	1	3759	1	2019-08-08T17:08:24.604398-05:00	2003	T1a	N0	MX	0	1	Alive	39	-14527	1964	0	yes	0	3759	125.3	1
TCGA.49.AARQ.01A.11R.A41B.07	TCGA.49.AARQ	1	6732	1	2019-08-08T17:08:24.604398-05:00	1996	T2	N0	MX	0	1	Alive	41	-15065	1955	0	no	0	6732	224.4	1
TCGA.4B.A93V.01A.11R.A39D.07	TCGA.4B.A93V	1	254	1	2019-08-08T17:08:24.604398-05:00	2013	T1b	N0	M0	1	1	Dead	52	-19035	1961	300	no	1	300	10	2
TCGA.50.5044.01A.21R.1858.07	TCGA.50.5044	3	0	2	2019-08-08T17:08:24.604398-05:00	2002	T4	N1	M0	0	1	Dead	72	-26567	1930	624	yes	1	624	20.8	1
TCGA.50.5045.01A.01R.1628.07	TCGA.50.5045	0	0	1	2019-08-08T17:08:24.604398-05:00	2004	T2	N1	M0	0	1	Dead	57	-20961	1947	2174	yes	1	2174	72.47	2
TCGA.50.5049.01A.01R.1628.07	TCGA.50.5049	1	3094	2	2019-08-08T17:08:24.604398-05:00	2006	T2	N0	M0	0	2	Alive	70	-25577	1936	0	no	0	3094	103.13	2
TCGA.50.5051.01A.21R.1858.07	TCGA.50.5051	3	455	1	2019-08-08T17:08:24.604398-05:00	2007	T2	N2	M0	0	1	Dead	42	-15585	1965	478	yes	1	478	15.93	1
TCGA.50.5055.01A.01R.1628.07	TCGA.50.5055	2	785	2	2019-08-08T17:08:24.604398-05:00	2008	T1	N1	M0	0	1	Dead	79	-28988	1929	1830	yes	1	1830	61	1
TCGA.50.5066.01A.01R.1628.07	TCGA.50.5066	1	1442	2	2019-08-08T17:08:24.604398-05:00	2009	T2	N0	M0	0	2	Alive	72	-26385	1937	0	yes	0	1442	48.07	2
TCGA.50.5068.01A.01R.1628.07	TCGA.50.5068	2	1499	1	2019-08-08T17:08:24.604398-05:00	2003	T2	N1	MX	0	1	Dead	59	-21728	1944	1499	yes	1	1499	49.97	1
TCGA.50.5072.01A.21R.1858.07	TCGA.50.5072	3	246	2	2019-08-08T17:08:24.604398-05:00	2009	T2	N2	M0	0	2	Dead	74	-27036	1935	250	yes	1	250	8.33	2
TCGA.50.5930.01A.11R.1755.07	TCGA.50.5930	3	0	1	2019-08-08T17:08:24.604398-05:00	2001	T2	N2	M0	0	2	Dead	47	-17238	1954	282	yes	1	282	9.4	1
TCGA.50.5931.01A.11R.1755.07	TCGA.50.5931	1	0	2	2019-08-08T17:08:24.604398-05:00	2001	T2	N0	M0	0	1	Dead	75	-27733	1926	434	no	1	434	14.47	2
TCGA.50.5932.01A.11R.1755.07	TCGA.50.5932	2	1091	2	2019-08-08T17:08:24.604398-05:00	2001	T2	N1	M0	0	2	Dead	75	-27454	1926	1235	yes	1	1235	41.17	1
TCGA.50.5933.01A.11R.1755.07	TCGA.50.5933	3	2370	2	2019-08-08T17:08:24.604398-05:00	2001	T4	N2	M0	0	2	Dead	72	-26377	1929	2393	yes	1	2393	79.77	2
TCGA.50.5935.01A.11R.1755.07	TCGA.50.5935	1	653	2	2019-08-08T17:08:24.604398-05:00	2006	T1	N0	M0	0	1	Dead	86	-31610	1920	653	no	1	653	21.77	1
TCGA.50.5936.01A.11R.1628.07	TCGA.50.5936	3	0	1	2019-08-08T17:08:24.604398-05:00	2007	T2	N2	M0	0	2	Dead	58	-21238	1949	257	no	1	257	8.57	1
TCGA.50.5939.01A.11R.1628.07	TCGA.50.5939	1	0	2	2019-08-08T17:08:24.604398-05:00	2008	T2	N0	M0	0	2	Dead	85	-31236	1923	460	no	1	460	15.33	2
TCGA.50.5941.01A.11R.1755.07	TCGA.50.5941	3	1474	1	2019-08-08T17:08:24.604398-05:00	2010	T2a	N2	M0	0	1	Alive	55	-20350	1955	0	yes	0	1474	49.13	1
TCGA.50.5942.01A.21R.1755.07	TCGA.50.5942	1	1847	2	2019-08-08T17:08:24.604398-05:00	2009	T1	N0	M0	0	1	Alive	67	-24781	1942	0	no	0	1847	61.57	1
TCGA.50.5944.01A.11R.1755.07	TCGA.50.5944	1	1750	2	2019-08-08T17:08:24.604398-05:00	2010	T1	N0	M0	0	1	Alive	69	-25440	1941	0	no	0	1750	58.33	1
TCGA.50.5946.01A.11R.1755.07	TCGA.50.5946	1	1617	1	2019-08-08T17:08:24.604398-05:00	2010	T1	N0	MX	0	2	Alive	62	-22852	1948	0	yes	0	1617	53.9	1
TCGA.50.6590.01A.12R.1858.07	TCGA.50.6590	1	0	2	2019-08-08T17:08:24.604398-05:00	2005	T2	N0	M0	0	1	Dead	72	-26444	1933	1288	yes	1	1288	42.93	2
TCGA.50.6591.01A.11R.1755.07	TCGA.50.6591	4	0	1	2019-08-08T17:08:24.604398-05:00	2007	T2	N0	M1	0	1	Dead	63	-23067	1944	119	no	1	119	3.97	1
TCGA.50.6592.01A.11R.1755.07	TCGA.50.6592	1	0	2	2019-08-08T17:08:47.535141-05:00	2007	T2	N0	M0	0	1	Dead	71	-26191	1936	777	no	1	777	25.9	2
TCGA.50.6593.01A.11R.1755.07	TCGA.50.6593	3	0	1	2019-08-08T17:08:47.535141-05:00	2008	T1	N2	M0	0	1	Dead	49	-18152	1959	336	no	1	336	11.2	1
TCGA.50.6594.01A.11R.1755.07	TCGA.50.6594	3	0	2	2019-08-08T17:08:47.535141-05:00	2009	T3	N2	M0	0	1	Dead	79	-28924	1930	370	no	1	370	12.33	1
TCGA.50.6595.01A.12R.1858.07	TCGA.50.6595	3	0	2	2019-08-08T17:08:47.535141-05:00	2009	T2	N2	M0	0	1	Dead	74	-27197	1935	189	yes	1	189	6.3	2
TCGA.50.6597.01A.11R.1858.07	TCGA.50.6597	1	1015	2	2019-08-08T17:08:47.535141-05:00	2007	T2	N0	M0	0	1	Dead	79	-29195	1928	1268	no	1	1268	42.27	1
TCGA.50.7109.01A.11R.2039.07	TCGA.50.7109	1	255	1	2019-08-08T17:08:47.535141-05:00	2011	T1	N0	M0	0	2	Dead	60	-21979	1951	308	no	1	308	10.27	1
TCGA.50.8457.01A.11R.2326.07	TCGA.50.8457	1	1125	1	2019-08-08T17:08:47.535141-05:00	2011	T1a	N0	M0	0	1	Alive	63	-23055	1948	0	no	0	1125	37.5	1
TCGA.50.8459.01A.11R.2326.07	TCGA.50.8459	2	1119	2	2019-08-08T17:08:47.535141-05:00	2012	T3	N0	M0	0	2	Alive	68	-24859	1944	0	yes	0	1119	37.3	1
TCGA.50.8460.01A.11R.2326.07	TCGA.50.8460	1	829	2	2019-08-08T17:08:47.535141-05:00	2012	T1a	N0	M0	0	2	Alive	74	-27270	1938	0	no	0	829	27.63	1
TCGA.53.7624.01A.11R.2066.07	TCGA.53.7624	4	0	1	2019-08-08T17:08:47.535141-05:00	2008	T2	N0	M1	0	1	Dead	40	-14794	1968	1043	yes	1	1043	34.77	2
TCGA.53.7626.01A.12R.2066.07	TCGA.53.7626	2	0	2	2019-08-08T17:08:47.535141-05:00	2008	T1	N1	M0	2	1	Dead	76	-28024	1932	929	yes	1	929	30.97	2
TCGA.53.7813.01A.11R.2170.07	TCGA.53.7813	3	424	1	2019-08-08T17:08:47.535141-05:00	2008	T4	N0	M0	2	1	Alive	51	-18875	1957	0	yes	0	424	14.13	2
TCGA.53.A4EZ.01A.12R.A24X.07	TCGA.53.A4EZ	2	1071	2	2019-08-08T17:08:47.535141-05:00	2012	T2a	N1	MX	2	2	Alive	63	-23201	1949	0	yes	0	1071	35.7	1
TCGA.55.1592.01A.01R.0946.07	TCGA.55.1592	1	0	0	2019-08-08T17:08:47.535141-05:00	2005	T2	N0	M0	2	2	Dead	65	NA	1940	701	no	1	701	23.37	2
TCGA.55.1594.01A.01R.0946.07	TCGA.55.1594	3	1178	2	2019-08-08T17:08:47.535141-05:00	2005	T2	N2	M0	0	2	Alive	68	-25008	1937	0	not reported	0	1178	39.27	2
TCGA.55.1595.01A.01R.0946.07	TCGA.55.1595	1	1479	0	2019-08-08T17:08:47.535141-05:00	2004	T1	N0	M0	1	1	Alive	74	NA	1930	0	no	0	1479	49.3	1
TCGA.55.1596.01A.01R.0946.07	TCGA.55.1596	2	2065	1	2019-08-08T17:08:47.535141-05:00	2004	T2	N1	M0	0	2	Alive	55	-20381	1949	0	yes	0	2065	68.83	1
TCGA.55.5899.01A.11R.1628.07	TCGA.55.5899	0	930	0	2019-08-08T17:08:47.535141-05:00	2010	T1a	N1	M0	0	2	Alive	58	NA	1952	0	yes	0	930	31	1
TCGA.55.6543.01A.11R.1755.07	TCGA.55.6543	1	435	0	2019-08-08T17:08:47.535141-05:00	2010	T1b	N0	MX	0	1	Alive	60	NA	1950	0	no	0	435	14.5	2
TCGA.55.6642.01A.11R.1858.07	TCGA.55.6642	1	2449	1	2019-08-08T17:08:47.535141-05:00	2006	T2	N0	MX	0	2	Alive	63	-23107	1943	0	no	0	2449	81.63	2
TCGA.55.6712.01A.11R.1858.07	TCGA.55.6712	2	24	0	2019-08-08T17:08:47.535141-05:00	2010	T2a	N1	MX	2	2	Dead	71	NA	1939	171	yes	1	171	5.7	1
TCGA.55.6968.01A.11R.1949.07	TCGA.55.6968	4	0	1	2019-08-08T17:08:47.535141-05:00	2004	T1	N0	M1	0	2	Dead	61	-22344	1943	1293	yes	1	1293	43.1	1
TCGA.55.6969.01A.11R.1949.07	TCGA.55.6969	1	1239	1	2019-08-08T17:08:47.535141-05:00	2004	T2	N0	M0	0	2	Alive	52	-19270	1952	0	not reported	0	1239	41.3	2
TCGA.55.6970.01A.11R.1949.07	TCGA.55.6970	3	0	2	2019-08-08T17:08:47.535141-05:00	2004	T2	N2	MX	0	1	Dead	67	-24773	1937	464	yes	1	464	15.47	2
TCGA.55.6971.01A.11R.1949.07	TCGA.55.6971	1	1400	1	2019-08-08T17:08:47.535141-05:00	2010	T2	N0	MX	2	1	Alive	59	-21734	1951	0	no	0	1400	46.67	2
TCGA.55.6972.01A.11R.1949.07	TCGA.55.6972	1	1475	2	2019-08-08T17:08:47.535141-05:00	2005	T2	N0	M0	0	2	Dead	72	-26625	1933	1632	no	1	1632	54.4	1
TCGA.55.6975.01A.11R.1949.07	TCGA.55.6975	2	0	0	2019-08-08T17:08:47.535141-05:00	2004	T2	N1	M0	0	2	Dead	61	NA	1943	118	no	1	118	3.93	2
TCGA.55.6978.01A.11R.1949.07	TCGA.55.6978	2	0	0	2019-08-08T17:08:47.535141-05:00	2010	T2b	N0	MX	0	2	Dead	81	NA	1929	176	no	1	176	5.87	2
TCGA.55.6979.01A.11R.1949.07	TCGA.55.6979	2	0	1	2019-08-08T17:08:47.535141-05:00	2006	T2	N1	M0	0	1	Dead	59	-21780	1947	237	yes	1	237	7.9	2
TCGA.55.6980.01A.11R.1949.07	TCGA.55.6980	1	2109	0	2019-08-08T17:08:47.535141-05:00	2006	T1	N0	M0	0	2	Alive	56	NA	1950	0	no	0	2109	70.3	2
TCGA.55.6981.01A.11R.1949.07	TCGA.55.6981	3	0	1	2019-08-08T17:08:47.535141-05:00	2005	T1	N2	M0	0	1	Dead	53	-19497	1952	1379	yes	1	1379	45.97	1
TCGA.55.6982.01A.11R.1949.07	TCGA.55.6982	2	0	0	2019-08-08T17:08:47.535141-05:00	2004	T2	N1	M0	0	1	Dead	79	NA	1925	995	yes	1	995	33.17	1
TCGA.55.6983.01A.11R.1949.07	TCGA.55.6983	2	2823	0	2019-08-08T17:08:47.535141-05:00	2005	T2	N1	M0	0	2	Alive	81	NA	1924	0	yes	0	2823	94.1	2
TCGA.55.6984.01A.11R.1949.07	TCGA.55.6984	2	0	0	2019-08-08T17:08:47.535141-05:00	2006	T2	N1	M0	0	1	Dead	71	NA	1935	760	yes	1	760	25.33	2
TCGA.55.6985.01A.11R.1949.07	TCGA.55.6985	1	1233	1	2019-08-08T17:08:47.535141-05:00	2004	T2	N0	MX	0	1	Alive	58	-21381	1946	0	no	0	1233	41.1	2
TCGA.55.6986.01A.11R.1949.07	TCGA.55.6986	1	3261	0	2019-08-08T17:08:47.535141-05:00	2004	T2	N0	M0	0	1	Alive	74	NA	1930	0	no	0	3261	108.7	1
TCGA.55.6987.01A.11R.1949.07	TCGA.55.6987	1	2137	2	2019-08-08T17:08:47.535141-05:00	2006	T1	N0	M0	0	2	Alive	77	-28382	1929	0	no	0	2137	71.23	2
TCGA.55.7227.01A.11R.2039.07	TCGA.55.7227	3	53	2	2019-08-08T17:08:47.535141-05:00	2011	T3	N1	MX	2	2	Dead	77	-28458	1934	952	yes	1	952	31.73	1
TCGA.55.7281.01A.11R.2039.07	TCGA.55.7281	1	872	2	2019-08-08T17:08:47.535141-05:00	2011	T1b	N0	M0	0	1	Alive	70	-25870	1941	0	yes	0	872	29.07	1
TCGA.55.7283.01A.11R.2039.07	TCGA.55.7283	3	609	2	2019-08-08T17:08:47.535141-05:00	2011	T3	N2	MX	1	1	Alive	76	-27946	1935	0	yes	0	609	20.3	1
TCGA.55.7570.01A.11R.2039.07	TCGA.55.7570	1	824	1	2019-08-08T17:08:47.535141-05:00	2011	T1a	N0	MX	0	2	Alive	60	-22218	1951	0	no	0	824	27.47	2
TCGA.55.7573.01A.11R.2039.07	TCGA.55.7573	1	487	2	2019-08-08T17:08:47.535141-05:00	2011	T1b	N0	MX	0	1	Alive	72	-26302	1939	0	no	0	487	16.23	1
TCGA.55.7574.01A.11R.2039.07	TCGA.55.7574	1	95	2	2019-08-08T17:08:47.535141-05:00	2011	T2a	N0	M0	2	1	Dead	64	-23703	1947	995	yes	1	995	33.17	2
TCGA.55.7576.01A.11R.2066.07	TCGA.55.7576	1	670	1	2019-08-08T17:08:47.535141-05:00	2011	T2a	N0	M0	0	2	Alive	54	-19917	1957	0	yes	0	670	22.33	1
TCGA.55.7724.01A.11R.2170.07	TCGA.55.7724	1	705	2	2019-08-08T17:08:47.535141-05:00	2011	T2a	N0	MX	2	1	Alive	76	-27891	1935	0	no	0	705	23.5	1
TCGA.55.7725.01A.11R.2170.07	TCGA.55.7725	1	442	2	2019-08-08T17:08:47.535141-05:00	2011	T1a	N0	MX	1	1	Alive	68	-24848	1943	0	no	0	442	14.73	1
TCGA.55.7726.01A.11R.2170.07	TCGA.55.7726	1	652	2	2019-08-08T17:08:47.535141-05:00	2011	T1b	N0	MX	1	1	Alive	72	-26451	1939	0	no	0	652	21.73	2
TCGA.55.7727.01A.11R.2170.07	TCGA.55.7727	3	119	2	2019-08-08T17:08:47.535141-05:00	2011	T1a	N2	MX	0	2	Alive	70	-25929	1941	0	yes	0	119	3.97	1
TCGA.55.7728.01A.11R.2187.07	TCGA.55.7728	1	704	2	2019-08-08T17:09:08.225653-05:00	2011	T2a	N0	MX	1	1	Alive	64	-23505	1947	0	no	0	704	23.47	1
TCGA.55.7815.01A.11R.2170.07	TCGA.55.7815	1	773	2	2019-08-08T17:09:08.225653-05:00	2011	T2a	N0	MX	0	2	Alive	76	-28119	1935	0	yes	0	773	25.77	1
TCGA.55.7816.01A.11R.2170.07	TCGA.55.7816	4	44	1	2019-08-08T17:09:08.225653-05:00	2011	TX	NX	MX	0	1	Dead	49	-18170	1962	468	no	1	468	15.6	1
TCGA.55.7903.01A.11R.2170.07	TCGA.55.7903	1	567	2	2019-08-08T17:09:08.225653-05:00	2011	T1b	N0	MX	0	2	Alive	64	-23509	1947	0	no	0	567	18.9	1
TCGA.55.7907.01A.11R.2170.07	TCGA.55.7907	2	16	2	2019-08-08T17:09:08.225653-05:00	2011	T2a	N1	MX	2	2	Dead	77	-28201	1934	343	no	1	343	11.43	1
TCGA.55.7910.01A.11R.2170.07	TCGA.55.7910	2	1040	1	2019-08-08T17:09:08.225653-05:00	2011	T2b	N0	M0	1	1	Alive	50	-18289	1961	0	yes	0	1040	34.67	2
TCGA.55.7911.01A.11R.2170.07	TCGA.55.7911	1	537	2	2019-08-08T17:09:08.225653-05:00	2011	T1a	N0	MX	1	1	Alive	70	-25746	1941	0	no	0	537	17.9	1
TCGA.55.7914.01A.11R.2170.07	TCGA.55.7914	2	3	2	2019-08-08T17:09:08.225653-05:00	2011	T1b	N1	MX	0	1	Dead	71	-26105	1940	187	yes	1	187	6.23	1
TCGA.55.7994.01A.11R.2187.07	TCGA.55.7994	2	603	2	2019-08-08T17:09:08.225653-05:00	2011	T3	N0	MX	0	2	Alive	81	-29858	1930	0	yes	0	603	20.1	1
TCGA.55.7995.01A.11R.2187.07	TCGA.55.7995	1	889	2	2019-08-08T17:09:08.225653-05:00	2012	T1b	N0	M0	0	1	Alive	73	-26837	1939	0	yes	0	889	29.63	1
TCGA.55.8085.01A.11R.2241.07	TCGA.55.8085	1	904	2	2019-08-08T17:09:08.225653-05:00	2011	T1b	N0	M0	0	2	Alive	64	-23596	1947	0	no	0	904	30.13	2
TCGA.55.8087.01A.11R.2241.07	TCGA.55.8087	1	462	1	2019-08-08T17:09:08.225653-05:00	2011	T2a	N0	MX	0	1	Alive	59	-21655	1952	0	no	0	462	15.4	1
TCGA.55.8089.01A.11R.2241.07	TCGA.55.8089	1	100	1	2019-08-08T17:09:08.225653-05:00	2011	T1a	N0	M0	0	2	Dead	56	-20576	1955	702	no	1	702	23.4	1
TCGA.55.8090.01A.11R.2241.07	TCGA.55.8090	1	6	2	2019-08-08T17:09:08.225653-05:00	2011	T1a	N0	M0	0	2	Dead	80	-29235	1931	598	no	1	598	19.93	2
TCGA.55.8091.01A.11R.2241.07	TCGA.55.8091	1	600	2	2019-08-08T17:09:08.225653-05:00	2011	T2	N0	MX	0	2	Alive	74	-27385	1937	0	no	0	600	20	2
TCGA.55.8092.01A.11R.2241.07	TCGA.55.8092	2	26	2	2019-08-08T17:09:08.225653-05:00	2012	T3	N0	MX	2	2	Dead	75	-27597	1937	154	no	1	154	5.13	2
TCGA.55.8094.01A.11R.2241.07	TCGA.55.8094	4	541	1	2019-08-08T17:09:08.225653-05:00	2012	T2b	N0	M1b	2	2	Alive	51	-18903	1961	0	yes	0	541	18.03	1
TCGA.55.8096.01A.11R.2241.07	TCGA.55.8096	1	47	2	2019-08-08T17:09:08.225653-05:00	2011	T2a	N0	MX	0	1	Dead	67	-24684	1944	719	no	1	719	23.97	2
TCGA.55.8097.01A.11R.2241.07	TCGA.55.8097	1	476	1	2019-08-08T17:09:08.225653-05:00	2012	T1a	N0	MX	2	1	Alive	60	-22260	1952	0	no	0	476	15.87	1
TCGA.55.8203.01A.11R.2241.07	TCGA.55.8203	1	547	2	2019-08-08T17:09:08.225653-05:00	2011	T1b	N0	M0	0	1	Alive	69	-25477	1942	0	no	0	547	18.23	2
TCGA.55.8204.01A.11R.2241.07	TCGA.55.8204	1	515	2	2019-08-08T17:09:08.225653-05:00	2011	T2a	N0	MX	0	1	Alive	87	-31818	1924	0	no	0	515	17.17	2
TCGA.55.8205.01A.11R.2241.07	TCGA.55.8205	2	599	2	2019-08-08T17:09:08.225653-05:00	2012	T2b	N0	M0	2	1	Alive	76	-28063	1936	0	yes	0	599	19.97	2
TCGA.55.8206.01A.11R.2241.07	TCGA.55.8206	1	888	1	2019-08-08T17:09:08.225653-05:00	2012	T1b	N0	M0	0	2	Alive	56	-20690	1956	0	no	0	888	29.6	1
TCGA.55.8207.01A.11R.2241.07	TCGA.55.8207	1	977	2	2019-08-08T17:09:08.225653-05:00	2011	T2a	N0	MX	0	2	Alive	73	-26897	1938	0	no	0	977	32.57	2
TCGA.55.8208.01A.11R.2241.07	TCGA.55.8208	1	674	2	2019-08-08T17:09:08.225653-05:00	2012	T1b	N0	M0	0	1	Alive	73	-26716	1939	0	no	0	674	22.47	2
TCGA.55.8299.01A.11R.2287.07	TCGA.55.8299	1	216	1	2019-08-08T17:09:08.225653-05:00	2012	T1b	N0	MX	2	1	Dead	61	-22626	1951	469	no	1	469	15.63	2
TCGA.55.8301.01A.11R.2287.07	TCGA.55.8301	1	534	1	2019-08-08T17:09:08.225653-05:00	2012	T2a	N0	MX	0	2	Alive	58	-21535	1954	0	yes	0	534	17.8	1
TCGA.55.8302.01A.11R.2326.07	TCGA.55.8302	1	478	1	2019-08-08T17:09:08.225653-05:00	2012	T2	N0	MX	0	2	Alive	54	-20011	1958	0	no	0	478	15.93	1
TCGA.55.8505.01A.11R.2403.07	TCGA.55.8505	3	440	1	2019-08-08T17:09:08.225653-05:00	2012	T1a	N2	MX	0	2	Alive	62	-22676	1950	0	yes	0	440	14.67	2
TCGA.55.8507.01A.11R.2403.07	TCGA.55.8507	1	418	1	2019-08-08T17:09:08.225653-05:00	2012	T1a	N0	MX	0	2	Alive	53	-19390	1959	0	no	0	418	13.93	2
TCGA.55.8508.01A.11R.2403.07	TCGA.55.8508	2	617	1	2019-08-08T17:09:08.225653-05:00	2012	T2a	N1	MX	0	1	Alive	60	-22159	1952	0	yes	0	617	20.57	2
TCGA.55.8510.01A.11R.2403.07	TCGA.55.8510	1	539	1	2019-08-08T17:09:08.225653-05:00	2012	T2a	N0	MX	0	1	Alive	55	-20410	1957	0	no	0	539	17.97	1
TCGA.55.8511.01A.11R.2403.07	TCGA.55.8511	1	552	2	2019-08-08T17:09:08.225653-05:00	2012	T2a	N0	MX	0	1	Alive	73	-26986	1939	0	no	0	552	18.4	2
TCGA.55.8512.01A.11R.2403.07	TCGA.55.8512	4	3	1	2019-08-08T17:09:08.225653-05:00	2012	T1a	N1	M1b	0	2	Dead	41	-15266	1971	607	no	1	607	20.23	2
TCGA.55.8513.01A.11R.2403.07	TCGA.55.8513	2	791	2	2019-08-08T17:09:08.225653-05:00	2012	T3	N0	MX	0	1	Alive	77	-28284	1935	0	yes	0	791	26.37	1
TCGA.55.8514.01A.11R.2403.07	TCGA.55.8514	1	520	2	2019-08-08T17:09:08.225653-05:00	2012	T2a	N0	MX	2	1	Alive	70	-25608	1942	0	no	0	520	17.33	2
TCGA.55.8614.01A.11R.2403.07	TCGA.55.8614	1	536	2	2019-08-08T17:09:08.225653-05:00	2011	T2a	N0	MX	0	2	Alive	76	-27924	1935	0	no	0	536	17.87	2
TCGA.55.8615.01A.11R.2403.07	TCGA.55.8615	3	446	2	2019-08-08T17:09:08.225653-05:00	2012	T3	N2	MX	0	2	Alive	67	-24786	1945	0	yes	0	446	14.87	1
TCGA.55.8619.01A.11R.2403.07	TCGA.55.8619	2	416	2	2019-08-08T17:09:08.225653-05:00	2012	T3	N0	MX	0	1	Alive	72	-26616	1940	0	no	0	416	13.87	1
TCGA.55.8620.01A.11R.2403.07	TCGA.55.8620	4	66	1	2019-08-08T17:09:08.225653-05:00	2012	T1a	N1	M1b	2	2	Dead	60	-22091	1952	375	no	1	375	12.5	1
TCGA.55.8621.01A.11R.2403.07	TCGA.55.8621	1	515	2	2019-08-08T17:09:08.225653-05:00	2012	T1a	N0	MX	1	1	Alive	75	-27485	1937	0	no	0	515	17.17	1
TCGA.55.A48X.01A.11R.A24H.07	TCGA.55.A48X	2	689	2	2019-08-08T17:09:08.225653-05:00	2012	T1b	N1	M0	2	1	Alive	63	-23341	1949	0	yes	0	689	22.97	1
TCGA.55.A48Y.01A.11R.A24H.07	TCGA.55.A48Y	2	630	2	2019-08-08T17:09:08.225653-05:00	2012	T2b	N0	M0	0	2	Alive	69	-25384	1943	0	yes	0	630	21	1
TCGA.55.A48Z.01A.12R.A24X.07	TCGA.55.A48Z	3	651	1	2019-08-08T17:09:08.225653-05:00	2012	T1a	N3	MX	2	1	Alive	60	-22056	1952	0	yes	0	651	21.7	1
TCGA.55.A490.01A.11R.A466.07	TCGA.55.A490	2	48	2	2019-08-08T17:09:08.225653-05:00	2012	T2b	N0	MX	2	2	Dead	78	-28728	1934	99	yes	1	99	3.3	1
TCGA.55.A491.01A.11R.A24H.07	TCGA.55.A491	1	626	2	2019-08-08T17:09:08.225653-05:00	2012	T1b	N0	MX	1	1	Alive	81	-29593	1931	0	no	0	626	20.87	1
TCGA.55.A492.01A.11R.A24H.07	TCGA.55.A492	1	596	2	2019-08-08T17:09:08.225653-05:00	2012	T1a	N0	MX	2	1	Alive	70	-25719	1942	0	no	0	596	19.87	1
TCGA.55.A494.01A.11R.A24X.07	TCGA.55.A494	1	481	1	2019-08-08T17:09:29.022095-05:00	2012	T2a	N0	MX	1	1	Alive	61	-22540	1951	0	no	0	481	16.03	1
TCGA.55.A4DF.01A.11R.A24H.07	TCGA.55.A4DF	1	47	2	2019-08-08T17:09:29.022095-05:00	2012	T1b	N0	MX	0	2	Dead	88	-32432	1924	440	no	1	440	14.67	2
TCGA.55.A4DG.01A.11R.A24H.07	TCGA.55.A4DG	1	608	2	2019-08-08T17:09:29.022095-05:00	2012	T1b	N0	MX	0	2	Alive	71	-26044	1941	0	no	0	608	20.27	2
TCGA.55.A57B.01A.12R.A39D.07	TCGA.55.A57B	1	546	2	2019-08-08T17:09:29.022095-05:00	2012	T1b	N0	M0	0	1	Alive	80	-29452	1932	0	no	0	546	18.2	2
TCGA.62.8394.01A.11R.2326.07	TCGA.62.8394	3	0	2	2019-08-08T17:09:29.022095-05:00	2008	T4	N2	M0	0	1	Dead	65	-23758	1943	139	yes	1	139	4.63	2
TCGA.62.8395.01A.11R.2326.07	TCGA.62.8395	2	1216	2	2019-08-08T17:09:29.022095-05:00	2009	T3	N0	M0	0	1	Alive	80	-29311	1929	0	yes	0	1216	40.53	2
TCGA.62.8397.01A.11R.2326.07	TCGA.62.8397	2	1289	2	2019-08-08T17:09:29.022095-05:00	2008	T3	N0	M0	0	1	Alive	70	-25728	1938	0	no	0	1289	42.97	1
TCGA.62.8398.01A.11R.2326.07	TCGA.62.8398	3	0	1	2019-08-08T17:09:29.022095-05:00	2007	T2	N2	M0	1	2	Dead	55	-20197	1952	444	yes	1	444	14.8	2
TCGA.62.8399.01A.21R.2326.07	TCGA.62.8399	3	2696	1	2019-08-08T17:09:29.022095-05:00	2006	T2	N2	M0	0	2	Alive	62	-22952	1944	0	no	0	2696	89.87	2
TCGA.62.8402.01A.11R.2326.07	TCGA.62.8402	3	1445	2	2019-08-08T17:09:29.022095-05:00	2008	T2	N2	M0	0	1	Dead	73	-26934	1935	1498	yes	1	1498	49.93	1
TCGA.62.A46O.01A.11R.A24H.07	TCGA.62.A46O	1	0	2	2019-08-08T17:09:29.022095-05:00	2006	T2	N0	M0	0	1	Dead	65	-24050	1941	1454	no	1	1454	48.47	1
TCGA.62.A46P.01A.11R.A24H.07	TCGA.62.A46P	1	0	2	2019-08-08T17:09:29.022095-05:00	2006	T2	N0	M0	0	2	Dead	65	-23993	1941	594	yes	1	594	19.8	1
TCGA.62.A46R.01A.11R.A24H.07	TCGA.62.A46R	1	0	1	2019-08-08T17:09:29.022095-05:00	2006	T2	N0	M0	0	1	Dead	54	-20063	1952	1725	no	1	1725	57.5	1
TCGA.62.A46S.01A.11R.A24H.07	TCGA.62.A46S	1	0	2	2019-08-08T17:09:29.022095-05:00	2007	T2	N0	M0	0	2	Dead	73	-26825	1934	1653	yes	1	1653	55.1	2
TCGA.62.A46U.01A.11R.A24H.07	TCGA.62.A46U	2	2067	2	2019-08-08T17:09:29.022095-05:00	2007	T2	N1	M0	0	1	Alive	71	-25998	1936	0	yes	0	2067	68.9	1
TCGA.62.A46V.01A.11R.A24H.07	TCGA.62.A46V	1	2199	2	2019-08-08T17:09:29.022095-05:00	2007	T2	N0	M0	0	1	Alive	78	-28495	1929	0	no	0	2199	73.3	1
TCGA.62.A46Y.01A.11R.A24H.07	TCGA.62.A46Y	3	0	2	2019-08-08T17:09:29.022095-05:00	2008	T2	N2	M0	0	1	Dead	70	-25905	1938	414	yes	1	414	13.8	2
TCGA.62.A470.01A.11R.A24H.07	TCGA.62.A470	1	0	2	2019-08-08T17:09:29.022095-05:00	2009	T2	N0	M0	0	2	Dead	84	-30689	1925	1194	no	1	1194	39.8	1
TCGA.62.A471.01A.12R.A24H.07	TCGA.62.A471	2	1246	2	2019-08-08T17:09:29.022095-05:00	2010	T2b	N1	M0	0	2	Alive	64	-23689	1946	0	yes	0	1246	41.53	1
TCGA.62.A472.01A.11R.A24H.07	TCGA.62.A472	2	910	2	2019-08-08T17:09:29.022095-05:00	2011	T3	N0	M0	0	2	Alive	70	-25893	1941	0	no	0	910	30.33	1
TCGA.64.1676.01A.01R.0946.07	TCGA.64.1676	1	1728	1	2019-08-08T17:09:29.022095-05:00	2005	T1a	N0	M0	0	2	Alive	58	-21428	1947	0	no	0	1728	57.6	1
TCGA.64.1677.01A.01R.0946.07	TCGA.64.1677	3	0	2	2019-08-08T17:09:29.022095-05:00	2005	T2	N2	M0	0	1	Dead	77	-28482	1928	628	yes	1	628	20.93	2
TCGA.64.1678.01A.01R.0946.07	TCGA.64.1678	0	1189	2	2019-08-08T17:09:29.022095-05:00	2006	T2b	N0	M0	1	1	Alive	70	-25931	1936	0	yes	0	1189	39.63	2
TCGA.64.1680.01A.02R.0946.07	TCGA.64.1680	4	1126	2	2019-08-08T17:09:29.022095-05:00	2007	T2a	N2	M1	1	2	Alive	63	-23267	1944	0	yes	0	1126	37.53	1
TCGA.64.1681.01A.11R.2066.07	TCGA.64.1681	1	0	1	2019-08-08T17:09:29.022095-05:00	2008	T1	N0	M0	1	1	Dead	61	-22525	1947	1167	no	1	1167	38.9	1
TCGA.64.5774.01A.01R.1628.07	TCGA.64.5774	1	2676	1	2019-08-08T17:09:29.022095-05:00	2004	T2	N0	M0	2	2	Alive	60	-22059	1944	0	no	0	2676	89.2	2
TCGA.64.5778.01A.01R.1628.07	TCGA.64.5778	1	1305	1	2019-08-08T17:09:29.022095-05:00	2008	T2	N0	M0	2	2	Alive	60	-21927	1948	0	no	0	1305	43.5	1
TCGA.64.5779.01A.01R.1628.07	TCGA.64.5779	3	864	1	2019-08-08T17:09:29.022095-05:00	2009	T2	N2	M0	2	2	Alive	61	-22305	1948	0	yes	0	864	28.8	1
TCGA.64.5781.01A.01R.1628.07	TCGA.64.5781	1	1559	1	2019-08-08T17:09:29.022095-05:00	2007	T2	N0	M0	1	1	Alive	55	-20219	1952	0	no	0	1559	51.97	2
TCGA.64.5815.01A.01R.1628.07	TCGA.64.5815	2	866	2	2019-08-08T17:09:29.022095-05:00	2009	T2	N1	M0	0	2	Alive	74	-27280	1935	0	yes	0	866	28.87	2
TCGA.67.3770.01A.01R.0946.07	TCGA.67.3770	1	610	2	2019-08-08T17:09:29.022095-05:00	2009	T1	N0	M0	0	1	Alive	70	-25658	1939	0	not reported	0	610	20.33	1
TCGA.67.3771.01A.01R.0946.07	TCGA.67.3771	1	610	2	2019-08-08T17:09:29.022095-05:00	2009	T1	N0	M0	0	1	Alive	77	-28406	1932	0	not reported	0	610	20.33	1
TCGA.67.3772.01A.01R.0946.07	TCGA.67.3772	1	573	2	2019-08-08T17:09:29.022095-05:00	2009	T2	N0	M0	0	1	Alive	82	-29989	1927	0	not reported	0	573	19.1	1
TCGA.67.3773.01A.01R.0946.07	TCGA.67.3773	1	427	2	2019-08-08T17:09:29.022095-05:00	2009	T2	N0	M0	0	1	Alive	84	-30706	1925	0	not reported	0	427	14.23	1
TCGA.67.3774.01A.01R.0946.07	TCGA.67.3774	1	385	2	2019-08-08T17:09:29.022095-05:00	2009	T2	N0	M0	0	1	Alive	73	-26704	1936	0	not reported	0	385	12.83	1
TCGA.67.6215.01A.11R.1755.07	TCGA.67.6215	1	174	1	2019-08-08T17:09:29.022095-05:00	2010	T2a	N0	M0	0	1	Alive	52	-19310	1958	0	yes	0	174	5.8	1
TCGA.67.6216.01A.11R.1755.07	TCGA.67.6216	1	141	1	2019-08-08T17:09:29.022095-05:00	2010	T1a	N0	M0	0	1	Alive	57	-20967	1953	0	no	0	141	4.7	2
TCGA.67.6217.01A.11R.1755.07	TCGA.67.6217	2	422	2	2019-08-08T17:09:29.022095-05:00	2010	T2a	N1	M0	0	1	Alive	73	-26920	1937	0	no	0	422	14.07	2
TCGA.69.7760.01A.11R.2170.07	TCGA.69.7760	2	202	2	2019-08-08T17:09:29.022095-05:00	2011	T3	N0	M0	0	2	Alive	73	-26777	1938	0	yes	0	202	6.73	1
TCGA.69.7761.01A.11R.2170.07	TCGA.69.7761	1	186	2	2019-08-08T17:09:29.022095-05:00	2011	T2a	N0	MX	1	2	Alive	84	-31041	1927	0	yes	0	186	6.2	1
TCGA.69.7763.01A.11R.2170.07	TCGA.69.7763	1	690	2	2019-08-08T17:09:29.022095-05:00	2010	T1b	N0	M0	2	2	Alive	69	-25316	1941	0	no	0	690	23	2
TCGA.69.7764.01A.11R.2170.07	TCGA.69.7764	1	414	2	2019-08-08T17:09:29.022095-05:00	2010	T1b	N0	M0	1	2	Alive	75	-27693	1935	0	no	0	414	13.8	1
TCGA.69.7765.01A.11R.2170.07	TCGA.69.7765	0	165	1	2019-08-08T17:09:29.022095-05:00	2011	T4	N0	MX	1	2	Alive	56	-20625	1955	0	yes	0	165	5.5	2
TCGA.69.7973.01A.11R.2187.07	TCGA.69.7973	1	230	1	2019-08-08T17:09:29.022095-05:00	2011	T2a	N0	M0	0	1	Alive	42	-15355	1969	0	yes	0	230	7.67	2
TCGA.69.7974.01A.11R.2187.07	TCGA.69.7974	3	184	1	2019-08-08T17:09:29.022095-05:00	2011	T2a	N2	MX	1	1	Alive	54	-20021	1957	0	yes	0	184	6.13	2
TCGA.69.7978.01A.11R.2187.07	TCGA.69.7978	2	134	1	2019-08-08T17:09:51.361836-05:00	2011	T2b	N1	MX	0	2	Alive	59	-21785	1952	0	no	0	134	4.47	2
TCGA.69.7979.01A.11R.2187.07	TCGA.69.7979	1	408	2	2019-08-08T17:09:51.361836-05:00	2011	T2a	N0	MX	0	1	Alive	71	-26180	1940	0	no	0	408	13.6	1
TCGA.69.7980.01A.11R.2187.07	TCGA.69.7980	1	411	2	2019-08-08T17:09:51.361836-05:00	2011	T1b	N0	M0	0	1	Alive	70	-25583	1941	0	no	0	411	13.7	1
TCGA.69.8253.01A.11R.2287.07	TCGA.69.8253	2	426	1	2019-08-08T17:09:51.361836-05:00	2012	T1a	N1	MX	2	1	Alive	59	-21771	1953	0	yes	0	426	14.2	2
TCGA.69.8254.01A.11R.2287.07	TCGA.69.8254	0	409	2	2019-08-08T17:09:51.361836-05:00	2012	T2b	NA	NA	0	2	Alive	85	-31134	1927	0	no	0	409	13.63	2
TCGA.69.8255.01A.11R.2287.07	TCGA.69.8255	1	129	2	2019-08-08T17:09:51.361836-05:00	2011	T1a	N0	M0	0	2	Alive	71	-26289	1940	0	no	0	129	4.3	1
TCGA.69.8453.01A.12R.2326.07	TCGA.69.8453	2	813	2	2019-08-08T17:09:51.361836-05:00	2012	T3	N0	MX	0	2	Alive	77	-28413	1935	0	yes	0	813	27.1	2
TCGA.69.A59K.01A.11R.A262.07	TCGA.69.A59K	2	591	1	2019-08-08T17:09:51.361836-05:00	2012	T3	N0	M0	1	1	Alive	60	-22093	1952	0	yes	0	591	19.7	2
TCGA.71.6725.01A.11R.1858.07	TCGA.71.6725	1	256	1	2019-08-08T17:09:51.361836-05:00	2011	T2	N0	M0	0	1	Alive	48	-17793	1963	0	yes	0	256	8.53	2
TCGA.71.8520.01A.11R.2403.07	TCGA.71.8520	1	3	1	2019-08-08T17:09:51.361836-05:00	2011	T2	N0	M0	0	1	Dead	60	-21921	1951	210	no	1	210	7	1
TCGA.73.4658.01A.01R.1755.07	TCGA.73.4658	1	1600	2	2019-08-08T17:09:51.361836-05:00	2004	T2	N0	M0	0	1	Dead	80	-29508	1924	1600	no	1	1600	53.33	2
TCGA.73.4659.01A.01R.1206.07	TCGA.73.4659	3	711	2	2019-08-08T17:09:51.361836-05:00	2006	T2	N2	M0	1	2	Dead	66	-24253	1940	711	yes	1	711	23.7	2
TCGA.73.4662.01A.01R.1206.07	TCGA.73.4662	1	2515	2	2019-08-08T17:09:51.361836-05:00	2007	T1	N0	M0	1	1	Alive	65	-23762	1942	0	no	0	2515	83.83	2
TCGA.73.4666.01A.01R.1206.07	TCGA.73.4666	4	800	1	2019-08-08T17:09:51.361836-05:00	2009	T1	N0	M1	1	1	Alive	52	-19074	1957	0	yes	0	800	26.67	1
TCGA.73.4668.01A.01R.1206.07	TCGA.73.4668	2	467	2	2019-08-08T17:09:51.361836-05:00	2009	T2	N1	M0	2	1	Alive	66	-24255	1943	0	yes	0	467	15.57	2
TCGA.73.4670.01A.01R.1206.07	TCGA.73.4670	4	131	2	2019-08-08T17:09:51.361836-05:00	2010	T2	N0	M1	1	1	Alive	69	-25526	1941	0	yes	0	131	4.37	2
TCGA.73.4675.01A.01R.1206.07	TCGA.73.4675	3	40	1	2019-08-08T17:09:51.361836-05:00	2010	T3	N1	M0	2	2	Dead	59	-21614	1951	922	yes	1	922	30.73	1
TCGA.73.4676.01A.01R.1755.07	TCGA.73.4676	2	164	1	2019-08-08T17:09:51.361836-05:00	2010	T2a	N1	M0	2	2	Dead	45	-16746	1965	281	yes	1	281	9.37	2
TCGA.73.7498.01A.12R.2187.07	TCGA.73.7498	1	1189	1	2019-08-08T17:09:51.361836-05:00	2010	T1b	N0	M0	1	1	Alive	58	-21527	1952	0	yes	0	1189	39.63	1
TCGA.73.7499.01A.11R.2187.07	TCGA.73.7499	1	715	2	2019-08-08T17:09:51.361836-05:00	2010	T2a	N0	M0	0	1	Dead	81	-29683	1929	1531	no	1	1531	51.03	1
TCGA.73.A9RS.01A.11R.A41B.07	TCGA.73.A9RS	2	305	1	2019-08-08T17:09:51.361836-05:00	2013	T3	N0	M0	0	2	Dead	41	-15162	1972	340	yes	1	340	11.33	1
TCGA.75.5146.01A.01R.1628.07	TCGA.75.5146	1	2368	0	2019-08-08T17:09:51.361836-05:00	NA	T2	N0	M0	0	2	Alive	NA	NA	NA	0	no	0	2368	78.93	1
TCGA.75.5147.01A.01R.1628.07	TCGA.75.5147	1	1333	0	2019-08-08T17:09:51.361836-05:00	NA	T2	N0	M0	0	1	Alive	NA	NA	NA	0	no	0	1333	44.43	2
TCGA.75.6206.01A.11R.1755.07	TCGA.75.6206	1	2590	0	2019-08-08T17:09:51.361836-05:00	NA	T2	N0	M0	0	2	Alive	NA	NA	NA	0	no	0	2590	86.33	1
TCGA.75.7025.01A.12R.1949.07	TCGA.75.7025	1	3305	0	2019-08-08T17:09:51.361836-05:00	NA	T2	N0	M0	1	2	Alive	NA	NA	NA	0	yes	0	3305	110.17	1
TCGA.75.7027.01A.11R.1949.07	TCGA.75.7027	1	3059	0	2019-08-08T17:09:51.361836-05:00	NA	T2	N0	M0	0	2	Alive	NA	NA	NA	0	yes	0	3059	101.97	2
TCGA.78.7143.01A.11R.2039.07	TCGA.78.7143	1	0	1	2019-08-08T17:09:51.361836-05:00	1992	T2	N0	M0	0	1	Dead	62	-22673	1930	4961	no	1	4961	165.37	1
TCGA.78.7145.01A.11R.2039.07	TCGA.78.7145	4	0	1	2019-08-08T17:09:51.361836-05:00	2000	T4	N1	M1	1	1	Dead	52	-19080	1948	826	yes	1	826	27.53	2
TCGA.78.7146.01A.11R.2039.07	TCGA.78.7146	3	0	2	2019-08-08T17:09:51.361836-05:00	1999	T2	N2	M0	1	1	Dead	71	-26272	1928	173	no	1	173	5.77	2
TCGA.78.7147.01A.11R.2039.07	TCGA.78.7147	2	0	2	2019-08-08T17:09:51.361836-05:00	2001	T2	N1	M0	0	1	Dead	67	-24809	1934	586	no	1	586	19.53	1
TCGA.78.7148.01A.11R.2039.07	TCGA.78.7148	2	0	2	2019-08-08T17:09:51.361836-05:00	2001	T2	N1	M0	0	2	Dead	71	-25990	1930	626	no	1	626	20.87	1
TCGA.78.7149.01A.11R.2039.07	TCGA.78.7149	3	3940	2	2019-08-08T17:09:51.361836-05:00	2002	T4	N0	M0	0	2	Alive	71	-26285	1931	0	no	0	3940	131.33	1
TCGA.78.7150.01A.21R.2039.07	TCGA.78.7150	2	0	1	2019-08-08T17:09:51.361836-05:00	2002	T2	N1	M0	2	2	Dead	59	-21891	1943	666	no	1	666	22.2	2
TCGA.78.7152.01A.11R.2039.07	TCGA.78.7152	1	1202	2	2019-08-08T17:09:51.361836-05:00	2003	T2	N0	M0	2	2	Dead	65	-23782	1938	1215	no	1	1215	40.5	1
TCGA.78.7153.01A.11R.2039.07	TCGA.78.7153	1	3635	2	2019-08-08T17:09:51.361836-05:00	2003	T2	N0	M0	2	1	Alive	65	-23922	1938	0	no	0	3635	121.17	1
TCGA.78.7154.01A.11R.2039.07	TCGA.78.7154	3	0	2	2019-08-08T17:09:51.361836-05:00	2003	T3	N2	M0	2	2	Dead	72	-26481	1931	593	not reported	1	593	19.77	2
TCGA.78.7155.01A.11R.2039.07	TCGA.78.7155	1	0	2	2019-08-08T17:09:51.361836-05:00	2005	T2	N0	M0	2	2	Dead	68	-24863	1937	1171	not reported	1	1171	39.03	1
TCGA.78.7156.01A.11R.2039.07	TCGA.78.7156	4	0	1	2019-08-08T17:09:51.361836-05:00	2006	T4	N1	M1	1	2	Dead	62	-22720	1944	976	no	1	976	32.53	1
TCGA.78.7158.01A.11R.2039.07	TCGA.78.7158	3	0	1	2019-08-08T17:10:09.373179-05:00	2007	T4	N2	M0	2	1	Dead	59	-21742	1948	179	yes	1	179	5.97	1
TCGA.78.7159.01A.11R.2039.07	TCGA.78.7159	1	1974	1	2019-08-08T17:10:09.373179-05:00	2008	T1	NX	M0	2	1	Alive	60	-22261	1948	0	no	0	1974	65.8	2
TCGA.78.7160.01A.11R.2039.07	TCGA.78.7160	4	678	1	2019-08-08T17:10:09.373179-05:00	2008	T4	N2	M1	2	2	Dead	61	-22385	1947	697	yes	1	697	23.23	1
TCGA.78.7161.01A.11R.2039.07	TCGA.78.7161	2	215	2	2019-08-08T17:10:09.373179-05:00	2011	T3	N0	M0	2	1	Dead	69	-25294	1942	291	yes	1	291	9.7	1
TCGA.78.7162.01A.21R.2066.07	TCGA.78.7162	1	0	2	2019-08-08T17:10:09.373179-05:00	1991	T1	N0	M0	0	2	Dead	75	-27593	1916	3169	no	1	3169	105.63	1
TCGA.78.7163.01A.12R.2066.07	TCGA.78.7163	1	7248	1	2019-08-08T17:10:09.373179-05:00	1992	T2	N0	M0	2	2	Alive	60	-22002	1932	0	no	0	7248	241.6	1
TCGA.78.7166.01A.12R.2066.07	TCGA.78.7166	2	0	2	2019-08-08T17:10:09.373179-05:00	2002	T2	N1	M0	2	2	Dead	84	-30869	1918	258	no	1	258	8.6	2
TCGA.78.7167.01A.11R.2066.07	TCGA.78.7167	4	0	2	2019-08-08T17:10:09.373179-05:00	2002	T2	N0	M1	0	2	Dead	77	-28295	1925	2681	no	1	2681	89.37	1
TCGA.78.7220.01A.11R.2039.07	TCGA.78.7220	3	0	1	2019-08-08T17:10:09.373179-05:00	2000	T2	N2	M0	0	1	Dead	53	-19480	1947	807	no	1	807	26.9	1
TCGA.78.7535.01A.11R.2066.07	TCGA.78.7535	1	0	1	2019-08-08T17:10:09.373179-05:00	2000	T2	N0	M0	0	2	Dead	45	-16571	1955	949	yes	1	949	31.63	2
TCGA.78.7536.01A.11R.2066.07	TCGA.78.7536	3	0	2	2019-08-08T17:10:09.373179-05:00	2001	T2	N2	M0	2	2	Dead	69	-25558	1932	244	no	1	244	8.13	2
TCGA.78.7537.01A.11R.2066.07	TCGA.78.7537	1	0	2	2019-08-08T17:10:09.373179-05:00	2002	T2	N0	M0	2	2	Dead	72	-26610	1930	1622	no	1	1622	54.07	1
TCGA.78.7539.01A.11R.2066.07	TCGA.78.7539	2	791	2	2019-08-08T17:10:09.373179-05:00	2011	T2b	N0	M0	1	1	Alive	75	-27445	1936	0	yes	0	791	26.37	1
TCGA.78.7540.01A.11R.2066.07	TCGA.78.7540	1	881	2	2019-08-08T17:10:09.373179-05:00	1999	T2	N0	M0	0	1	Dead	66	-24440	1933	1197	no	1	1197	39.9	1
TCGA.78.7542.01A.21R.2066.07	TCGA.78.7542	1	0	1	2019-08-08T17:10:09.373179-05:00	1993	T2	N0	M0	0	2	Dead	56	-20763	1937	321	not reported	1	321	10.7	2
TCGA.78.7633.01A.11R.2066.07	TCGA.78.7633	1	994	2	2019-08-08T17:10:09.373179-05:00	2009	T2	N0	M0	2	2	Dead	67	-24713	1942	1528	not reported	1	1528	50.93	2
TCGA.78.8640.01A.11R.2403.07	TCGA.78.8640	2	7062	1	2019-08-08T17:10:09.373179-05:00	1994	T1	N1	M0	0	2	Alive	59	-21832	1935	0	no	0	7062	235.4	1
TCGA.78.8648.01A.11R.2403.07	TCGA.78.8648	2	0	1	2019-08-08T17:10:09.373179-05:00	2002	T3	N0	M0	0	1	Dead	58	-21443	1944	1209	no	1	1209	40.3	2
TCGA.78.8655.01A.11R.2403.07	TCGA.78.8655	1	2360	2	2019-08-08T17:10:09.373179-05:00	2003	T1	N0	M0	1	1	Alive	77	-28379	1926	0	no	0	2360	78.67	1
TCGA.78.8660.01A.11R.2403.07	TCGA.78.8660	2	0	2	2019-08-08T17:10:09.373179-05:00	2005	T2	N1	M0	2	2	Dead	69	-25422	1936	321	no	1	321	10.7	1
TCGA.78.8662.01A.11R.2403.07	TCGA.78.8662	1	0	1	2019-08-08T17:10:09.373179-05:00	2000	T2	N0	M0	0	1	Dead	53	-19563	1947	3361	no	1	3361	112.03	2
TCGA.80.5608.01A.31R.1949.07	TCGA.80.5608	1	2832	0	2019-08-08T17:10:09.373179-05:00	NA	T1	N0	M0	0	1	Alive	NA	NA	NA	0	no	0	2832	94.4	1
TCGA.80.5611.01A.01R.1628.07	TCGA.80.5611	1	2595	0	2019-08-08T17:10:09.373179-05:00	NA	T2	N0	M0	0	2	Alive	NA	NA	NA	0	no	0	2595	86.5	1
TCGA.83.5908.01A.21R.2287.07	TCGA.83.5908	1	824	1	2019-08-08T17:10:09.373179-05:00	2009	T1	N0	M0	2	1	Alive	59	-21760	1950	0	no	0	824	27.47	1
TCGA.86.6562.01A.11R.1755.07	TCGA.86.6562	2	0	1	2019-08-08T17:10:09.373179-05:00	2011	T2a	N1	M0	0	2	Dead	52	-19301	1959	376	yes	1	376	12.53	2
TCGA.86.6851.01A.11R.1949.07	TCGA.86.6851	2	179	2	2019-08-08T17:10:09.373179-05:00	2011	T1b	N1	M0	0	1	Alive	73	-26808	1938	0	no	0	179	5.97	1
TCGA.86.7701.01A.11R.2170.07	TCGA.86.7701	4	947	2	2019-08-08T17:10:09.373179-05:00	2011	T2	N0	M1	0	2	Alive	66	-24209	1945	0	yes	0	947	31.57	2
TCGA.86.7711.01A.11R.2066.07	TCGA.86.7711	2	630	2	2019-08-08T17:10:09.373179-05:00	2011	T2a	N1	M0	0	2	Dead	70	-25719	1941	1046	yes	1	1046	34.87	2
TCGA.86.7713.01A.11R.2066.07	TCGA.86.7713	2	1157	2	2019-08-08T17:10:09.373179-05:00	2011	T2b	N0	M0	0	2	Alive	70	-25791	1941	0	yes	0	1157	38.57	2
TCGA.86.7714.01A.12R.2170.07	TCGA.86.7714	3	0	1	2019-08-08T17:10:09.373179-05:00	2011	T1b	N2	M0	0	1	Dead	61	-22619	1950	625	no	1	625	20.83	1
TCGA.86.7953.01A.11R.2187.07	TCGA.86.7953	1	997	2	2019-08-08T17:10:09.373179-05:00	2011	T1b	N0	M0	0	1	Alive	69	-25315	1942	0	no	0	997	33.23	2
TCGA.86.7954.01A.11R.2187.07	TCGA.86.7954	1	605	2	2019-08-08T17:10:09.373179-05:00	2011	T2	N0	M0	1	1	Alive	68	-25062	1943	0	yes	0	605	20.17	2
TCGA.86.7955.01A.11R.2187.07	TCGA.86.7955	1	1072	1	2019-08-08T17:10:09.373179-05:00	2011	T2a	N0	M0	0	2	Alive	62	-22772	1949	0	yes	0	1072	35.73	1
TCGA.86.8054.01A.11R.2241.07	TCGA.86.8054	2	1148	1	2019-08-08T17:10:09.373179-05:00	2011	T2b	N1	M0	0	2	Alive	61	-22584	1950	0	yes	0	1148	38.27	2
TCGA.86.8055.01A.11R.2241.07	TCGA.86.8055	2	10	2	2019-08-08T17:10:09.373179-05:00	2011	T2a	N1	M0	0	2	Dead	79	-29124	1932	124	no	1	124	4.13	2
TCGA.86.8056.01A.11R.2241.07	TCGA.86.8056	3	139	2	2019-08-08T17:10:09.373179-05:00	2011	T4	N0	M0	1	1	Alive	63	-23369	1948	0	not reported	0	139	4.63	1
TCGA.86.8073.01A.11R.2241.07	TCGA.86.8073	1	740	1	2019-08-08T17:10:09.373179-05:00	2011	T2a	N0	M0	0	2	Alive	58	-21214	1953	0	no	0	740	24.67	1
TCGA.86.8075.01A.11R.2241.07	TCGA.86.8075	1	479	2	2019-08-08T17:10:09.373179-05:00	2011	T2	N0	M0	0	1	Dead	66	-24402	1945	694	yes	1	694	23.13	2
TCGA.86.8076.01A.31R.2241.07	TCGA.86.8076	1	993	1	2019-08-08T17:10:09.373179-05:00	2011	T1	N0	M0	0	2	Alive	42	-15605	1969	0	yes	0	993	33.1	2
TCGA.86.8278.01A.11R.2287.07	TCGA.86.8278	2	944	1	2019-08-08T17:10:09.373179-05:00	2011	T2	N1	M0	0	1	Alive	63	-23117	1948	0	no	0	944	31.47	2
TCGA.86.8279.01A.11R.2287.07	TCGA.86.8279	2	949	1	2019-08-08T17:10:09.373179-05:00	2011	T2a	N1	M0	0	2	Alive	46	-17032	1965	0	yes	0	949	31.63	1
TCGA.86.8280.01A.11R.2287.07	TCGA.86.8280	2	701	1	2019-08-08T17:10:09.373179-05:00	2011	T2b	N0	M0	0	1	Alive	54	-19977	1957	0	yes	0	701	23.37	1
TCGA.86.8358.01A.11R.2326.07	TCGA.86.8358	1	653	1	2019-08-08T17:10:09.373179-05:00	2012	T2a	N0	M0	0	2	Alive	44	-16409	1968	0	no	0	653	21.77	1
TCGA.86.8359.01A.11R.2326.07	TCGA.86.8359	3	26	1	2019-08-08T17:10:09.373179-05:00	2012	T3	N2	M0	0	2	Dead	52	-19088	1960	444	not reported	1	444	14.8	2
TCGA.86.8585.01A.11R.2403.07	TCGA.86.8585	1	353	1	2019-08-08T17:10:09.373179-05:00	2012	T2a	N0	M0	0	2	Alive	57	-20918	1955	0	no	0	353	11.77	1
TCGA.86.8668.01A.11R.2403.07	TCGA.86.8668	1	423	1	2019-08-08T17:10:09.373179-05:00	2012	T1b	N0	M0	0	1	Alive	61	-22383	1951	0	no	0	423	14.1	1
TCGA.86.8669.01A.11R.2403.07	TCGA.86.8669	1	938	2	2019-08-08T17:10:09.373179-05:00	2012	T1b	N0	M0	0	2	Alive	64	-23443	1948	0	yes	0	938	31.27	1
TCGA.86.8671.01A.11R.2403.07	TCGA.86.8671	2	839	2	2019-08-08T17:10:31.173893-05:00	2012	T2b	N1	M0	0	1	Alive	72	-26448	1940	0	yes	0	839	27.97	1
TCGA.86.8673.01A.11R.2403.07	TCGA.86.8673	1	862	1	2019-08-08T17:10:31.173893-05:00	2011	T2	N0	M0	0	2	Alive	61	-22571	1950	0	no	0	862	28.73	2
TCGA.86.8674.01A.21R.2403.07	TCGA.86.8674	2	806	1	2019-08-08T17:10:31.173893-05:00	2012	T2a	N1	M0	1	2	Alive	50	-18479	1962	0	yes	0	806	26.87	2
TCGA.86.A456.01A.11R.A24H.07	TCGA.86.A456	1	896	2	2019-08-08T17:10:31.173893-05:00	2012	T1a	N0	M0	2	1	Alive	78	-28533	1934	0	not reported	0	896	29.87	2
TCGA.86.A4D0.01A.11R.A24H.07	TCGA.86.A4D0	2	30	1	2019-08-08T17:10:31.173893-05:00	2012	T2b	N0	M0	0	2	Dead	48	-17607	1964	116	yes	1	116	3.87	1
TCGA.86.A4JF.01A.11R.A24X.07	TCGA.86.A4JF	2	536	1	2019-08-08T17:10:31.173893-05:00	2012	T3	N0	M0	0	2	Dead	56	-20491	1956	737	yes	1	737	24.57	2
TCGA.86.A4P7.01A.11R.A24X.07	TCGA.86.A4P7	1	415	2	2019-08-08T17:10:31.173893-05:00	2012	T2a	N0	M0	0	1	Alive	63	-23330	1949	0	no	0	415	13.83	2
TCGA.86.A4P8.01A.11R.A24X.07	TCGA.86.A4P8	3	805	1	2019-08-08T17:10:31.173893-05:00	2012	T1b	N2	MX	0	1	Alive	59	-21738	1953	0	yes	0	805	26.83	2
TCGA.91.6828.01A.11R.1858.07	TCGA.91.6828	1	323	2	2019-08-08T17:10:31.173893-05:00	2011	T1a	N0	M0	0	2	Alive	70	-25870	1941	0	no	0	323	10.77	2
TCGA.91.6829.01A.21R.1858.07	TCGA.91.6829	1	0	2	2019-08-08T17:10:31.173893-05:00	2001	T2	N0	MX	2	2	Dead	78	-28841	1923	1258	no	1	1258	41.93	2
TCGA.91.6831.01A.11R.1858.07	TCGA.91.6831	1	310	2	2019-08-08T17:10:31.173893-05:00	2001	T2	N0	MX	0	2	Alive	66	-24436	1935	0	no	0	310	10.33	2
TCGA.91.6836.01A.21R.1858.07	TCGA.91.6836	1	417	1	2019-08-08T17:10:31.173893-05:00	2010	T2	N0	MX	0	1	Alive	52	-19216	1958	0	no	0	417	13.9	2
TCGA.91.6840.01A.11R.1949.07	TCGA.91.6840	1	372	1	2019-08-08T17:10:31.173893-05:00	2011	T1b	N0	M0	1	1	Alive	59	-21854	1952	0	no	0	372	12.4	1
TCGA.91.6847.01A.11R.1949.07	TCGA.91.6847	1	842	1	2019-08-08T17:10:31.173893-05:00	2002	T2	N0	MX	0	1	Alive	62	-22862	1940	0	no	0	842	28.07	1
TCGA.91.6848.01A.11R.1949.07	TCGA.91.6848	3	224	1	2019-08-08T17:10:31.173893-05:00	2009	T2	N2	MX	0	2	Alive	59	-21829	1950	0	yes	0	224	7.47	2
TCGA.91.7771.01A.11R.2170.07	TCGA.91.7771	2	492	1	2019-08-08T17:10:31.173893-05:00	2011	T3	N0	MX	0	2	Alive	62	-22926	1949	0	yes	0	492	16.4	2
TCGA.91.8496.01A.11R.2403.07	TCGA.91.8496	1	505	2	2019-08-08T17:10:31.173893-05:00	2011	T2a	NX	MX	0	1	Alive	63	-23358	1948	0	no	0	505	16.83	1
TCGA.91.8497.01A.11R.2403.07	TCGA.91.8497	1	174	2	2019-08-08T17:10:31.173893-05:00	2012	T1a	N0	MX	0	1	Dead	75	-27632	1937	434	no	1	434	14.47	1
TCGA.91.A4BD.01A.11R.A24H.07	TCGA.91.A4BD	2	603	2	2019-08-08T17:10:31.173893-05:00	2012	T1b	N1	MX	0	2	Alive	78	-28544	1934	0	no	0	603	20.1	1
TCGA.93.7347.01A.11R.2187.07	TCGA.93.7347	1	683	2	2019-08-08T17:10:31.173893-05:00	2011	T1a	N0	MX	1	1	Alive	76	-27949	1935	0	no	0	683	22.77	1
TCGA.93.7348.01A.21R.2039.07	TCGA.93.7348	1	531	2	2019-08-08T17:10:31.173893-05:00	2011	T1a	N0	MX	2	1	Alive	75	-27456	1936	0	no	0	531	17.7	2
TCGA.93.8067.01A.11R.2287.07	TCGA.93.8067	1	186	2	2019-08-08T17:10:31.173893-05:00	2011	T2a	N0	MX	2	2	Alive	77	-28453	1934	0	no	0	186	6.2	2
TCGA.93.A4JN.01A.11R.A24X.07	TCGA.93.A4JN	4	718	2	2019-08-08T17:10:31.173893-05:00	2012	T2a	N0	M1a	1	2	Alive	71	-26273	1941	0	yes	0	718	23.93	2
TCGA.93.A4JP.01A.11R.A24X.07	TCGA.93.A4JP	4	578	2	2019-08-08T17:10:31.173893-05:00	2012	TX	NX	M1b	0	2	Alive	64	-23620	1948	0	yes	0	578	19.27	1
TCGA.93.A4JQ.01A.11R.A24X.07	TCGA.93.A4JQ	1	526	1	2019-08-08T17:10:31.173893-05:00	2012	T1b	N0	MX	1	2	Alive	49	-17951	1963	0	no	0	526	17.53	2
TCGA.95.7039.01A.11R.1949.07	TCGA.95.7039	2	1272	1	2019-08-08T17:10:31.173893-05:00	2011	T3	N0	MX	0	1	Alive	54	-19981	1957	0	no	0	1272	42.4	1
TCGA.95.7043.01A.11R.1949.07	TCGA.95.7043	1	37	2	2019-08-08T17:10:31.173893-05:00	2011	T1a	N0	MX	2	1	Dead	63	-23165	1948	503	yes	1	503	16.77	1
TCGA.95.7567.01A.11R.2066.07	TCGA.95.7567	2	568	1	2019-08-08T17:10:31.173893-05:00	2011	T2b	N1	M0	2	2	Alive	61	-22437	1950	0	yes	0	568	18.93	1
TCGA.95.7944.01A.11R.2187.07	TCGA.95.7944	1	377	2	2019-08-08T17:10:31.173893-05:00	2011	T1a	N0	M0	0	2	Alive	71	-26003	1940	0	no	0	377	12.57	2
TCGA.95.7947.01A.11R.2187.07	TCGA.95.7947	1	477	2	2019-08-08T17:10:31.173893-05:00	2011	T1a	N0	M0	2	2	Alive	67	-24752	1944	0	no	0	477	15.9	1
TCGA.95.7948.01A.11R.2187.07	TCGA.95.7948	1	476	1	2019-08-08T17:10:31.173893-05:00	2011	T2a	N0	M0	1	1	Alive	42	-15363	1969	0	no	0	476	15.87	1
TCGA.95.8039.01A.11R.2241.07	TCGA.95.8039	1	830	2	2019-08-08T17:10:31.173893-05:00	2012	T1	N0	MX	0	2	Alive	72	-26317	1940	0	yes	0	830	27.67	1
TCGA.95.A4VK.01A.11R.A262.07	TCGA.95.A4VK	3	651	2	2019-08-08T17:10:31.173893-05:00	2012	T2b	N2	M0	1	1	Alive	74	-27040	1938	0	yes	0	651	21.7	1
TCGA.95.A4VN.01A.11R.A262.07	TCGA.95.A4VN	2	553	1	2019-08-08T17:10:31.173893-05:00	2012	T2a	N1	M0	2	1	Alive	62	-22927	1950	0	no	0	553	18.43	2
TCGA.95.A4VP.01A.21R.A262.07	TCGA.95.A4VP	3	605	2	2019-08-08T17:10:31.173893-05:00	2012	T2b	N2	M0	2	1	Alive	66	-24130	1946	0	yes	0	605	20.17	2
TCGA.97.7546.01A.11R.2039.07	TCGA.97.7546	1	1285	2	2019-08-08T17:10:31.173893-05:00	2008	T1	N0	MX	1	1	Alive	76	-27913	1932	0	yes	0	1285	42.83	2
TCGA.97.7547.01A.11R.2039.07	TCGA.97.7547	1	1965	2	2019-08-08T17:10:31.173893-05:00	2007	T2	N0	MX	0	1	Alive	67	-24737	1940	0	yes	0	1965	65.5	1
TCGA.97.7552.01A.11R.2039.07	TCGA.97.7552	1	1932	2	2019-08-08T17:10:31.173893-05:00	2007	T2	N0	MX	0	2	Alive	70	-25578	1937	0	no	0	1932	64.4	1
TCGA.97.7553.01A.21R.2039.07	TCGA.97.7553	1	1870	1	2019-08-08T17:10:31.173893-05:00	2007	T1	N0	MX	0	1	Alive	58	-21518	1949	0	no	0	1870	62.33	2
TCGA.97.7554.01A.11R.2039.07	TCGA.97.7554	3	775	2	2019-08-08T17:10:31.173893-05:00	2010	T2a	N2	M0	2	1	Alive	83	-30327	1927	0	yes	0	775	25.83	2
TCGA.97.7937.01A.11R.2170.07	TCGA.97.7937	1	564	2	2019-08-08T17:10:31.173893-05:00	2011	T2a	N0	MX	0	2	Alive	65	-23919	1946	0	no	0	564	18.8	1
TCGA.97.7941.01A.11R.2187.07	TCGA.97.7941	1	484	2	2019-08-08T17:10:53.779981-05:00	2011	T1b	N0	MX	1	1	Alive	72	-26298	1939	0	no	0	484	16.13	1
TCGA.97.8171.01A.11R.2287.07	TCGA.97.8171	4	568	2	2019-08-08T17:10:53.779981-05:00	2011	T2a	N2	M1a	0	2	Alive	81	-29627	1930	0	yes	0	568	18.93	1
TCGA.97.8172.01A.11R.2287.07	TCGA.97.8172	1	545	2	2019-08-08T17:10:53.779981-05:00	2011	T2a	N0	M0	1	1	Alive	75	-27416	1936	0	no	0	545	18.17	1
TCGA.97.8174.01A.11R.2287.07	TCGA.97.8174	2	0	2	2019-08-08T17:10:53.779981-05:00	2011	T2b	N0	M0	1	2	Dead	67	-24725	1944	164	yes	1	164	5.47	2
TCGA.97.8175.01A.11R.2287.07	TCGA.97.8175	1	551	1	2019-08-08T17:10:53.779981-05:00	2011	T2a	N0	M0	0	1	Alive	55	-20206	1956	0	yes	0	551	18.37	2
TCGA.97.8176.01A.11R.2403.07	TCGA.97.8176	3	252	2	2019-08-08T17:10:53.779981-05:00	2012	T3	N1	M0	2	2	Dead	63	-23170	1949	468	yes	1	468	15.6	1
TCGA.97.8177.01A.11R.2287.07	TCGA.97.8177	1	499	1	2019-08-08T17:10:53.779981-05:00	2012	T2a	N0	M0	0	1	Alive	59	-21648	1953	0	yes	0	499	16.63	2
TCGA.97.8179.01A.11R.2287.07	TCGA.97.8179	1	435	2	2019-08-08T17:10:53.779981-05:00	2012	T1a	N0	M0	1	2	Alive	72	-26305	1940	0	no	0	435	14.5	1
TCGA.97.8547.01A.11R.2403.07	TCGA.97.8547	3	657	2	2019-08-08T17:10:53.779981-05:00	2012	T2a	N2	MX	0	1	Alive	78	-28801	1934	0	yes	0	657	21.9	1
TCGA.97.8552.01A.11R.2403.07	TCGA.97.8552	1	626	1	2019-08-08T17:10:53.779981-05:00	2012	T1a	N0	MX	0	1	Alive	55	-20331	1957	0	no	0	626	20.87	1
TCGA.97.A4LX.01A.11R.A24X.07	TCGA.97.A4LX	1	614	2	2019-08-08T17:10:53.779981-05:00	2012	T2a	N0	M0	2	2	Alive	81	-29915	1931	0	no	0	614	20.47	1
TCGA.97.A4M0.01A.11R.A24X.07	TCGA.97.A4M0	1	652	1	2019-08-08T17:10:53.779981-05:00	2012	T2a	N0	M0	2	1	Alive	60	-22206	1952	0	no	0	652	21.73	1
TCGA.97.A4M1.01A.11R.A24X.07	TCGA.97.A4M1	1	601	1	2019-08-08T17:10:53.779981-05:00	2012	T1a	N0	M0	1	1	Alive	52	-19272	1960	0	no	0	601	20.03	1
TCGA.97.A4M2.01A.12R.A24X.07	TCGA.97.A4M2	1	624	2	2019-08-08T17:10:53.779981-05:00	2012	T1a	N0	M0	0	2	Alive	66	-24313	1946	0	no	0	624	20.8	2
TCGA.97.A4M3.01A.11R.A24X.07	TCGA.97.A4M3	1	540	2	2019-08-08T17:10:53.779981-05:00	2012	T1b	N0	M0	1	1	Alive	69	-25384	1943	0	no	0	540	18	2
TCGA.97.A4M5.01A.11R.A24X.07	TCGA.97.A4M5	1	634	2	2019-08-08T17:10:53.779981-05:00	2012	T1b	N0	M0	1	2	Alive	83	-30665	1929	0	no	0	634	21.13	1
TCGA.97.A4M6.01A.11R.A24X.07	TCGA.97.A4M6	1	568	1	2019-08-08T17:10:53.779981-05:00	2012	T1a	N0	M0	0	1	Alive	45	-16764	1967	0	no	0	568	18.93	1
TCGA.97.A4M7.01A.11R.A24X.07	TCGA.97.A4M7	1	629	2	2019-08-08T17:10:53.779981-05:00	2012	T1b	N0	M0	1	2	Alive	74	-27062	1938	0	no	0	629	20.97	2
TCGA.99.7458.01A.11R.2039.07	TCGA.99.7458	3	747	2	2019-08-08T17:10:53.779981-05:00	2010	T4	N0	M0	2	1	Alive	74	-27359	1936	0	yes	0	747	24.9	1
TCGA.99.8025.01A.11R.2241.07	TCGA.99.8025	3	1060	2	2019-08-08T17:10:53.779981-05:00	2010	T3	N2	M0	2	1	Alive	72	-26634	1938	0	yes	0	1060	35.33	1
TCGA.99.8028.01A.11R.2241.07	TCGA.99.8028	1	1118	1	2019-08-08T17:10:53.779981-05:00	2011	T1a	N0	M0	1	1	Alive	50	-18542	1961	0	no	0	1118	37.27	2
TCGA.99.8033.01A.11R.2241.07	TCGA.99.8033	4	170	2	2019-08-08T17:10:53.779981-05:00	2011	TX	NX	M1	0	1	Dead	74	-27342	1937	656	yes	1	656	21.87	2
TCGA.99.AA5R.01A.11R.A39D.07	TCGA.99.AA5R	1	658	2	2019-08-08T17:10:53.779981-05:00	2013	T1a	N0	M0	0	1	Alive	70	-25778	1943	0	no	0	658	21.93	2
TCGA.J2.8192.01A.11R.2241.07	TCGA.J2.8192	2	739	2	2019-08-08T17:10:53.779981-05:00	2011	T2a	N1	MX	0	1	Alive	65	-23892	1946	0	yes	0	739	24.63	2
TCGA.J2.8194.01A.11R.2241.07	TCGA.J2.8194	2	724	2	2019-08-08T17:10:53.779981-05:00	2011	T3	N0	MX	1	1	Alive	69	-25441	1942	0	yes	0	724	24.13	2
TCGA.J2.A4AD.01A.11R.A24H.07	TCGA.J2.A4AD	1	287	1	2019-08-08T17:10:53.779981-05:00	2012	T1a	N0	MX	0	1	Dead	61	-22414	1951	550	no	1	550	18.33	1
TCGA.J2.A4AE.01A.21R.A24H.07	TCGA.J2.A4AE	1	1079	2	2019-08-08T17:10:53.779981-05:00	2012	T1a	N0	MX	0	1	Alive	77	-28163	1935	0	no	0	1079	35.97	2
TCGA.J2.A4AG.01A.11R.A24H.07	TCGA.J2.A4AG	1	988	2	2019-08-08T17:10:53.779981-05:00	2012	T1b	N0	MX	1	1	Alive	66	-24224	1946	0	no	0	988	32.93	2
TCGA.L4.A4E5.01A.11R.A24X.07	TCGA.L4.A4E5	1	578	1	2019-08-08T17:10:53.779981-05:00	2012	T1	N0	M0	2	1	Alive	48	-17680	1964	0	no	0	578	19.27	1
TCGA.L4.A4E6.01A.11R.A24H.07	TCGA.L4.A4E6	1	435	2	2019-08-08T17:10:53.779981-05:00	2012	T1	N0	M0	1	2	Alive	67	-24631	1945	0	no	0	435	14.5	1
TCGA.L9.A443.01A.12R.A24H.07	TCGA.L9.A443	1	116	1	2019-08-08T17:10:53.779981-05:00	2012	T1a	N0	MX	2	1	Dead	63	-23062	1949	193	no	1	193	6.43	1
TCGA.L9.A444.01A.21R.A24H.07	TCGA.L9.A444	1	307	1	2019-08-08T17:10:53.779981-05:00	2012	T1a	N0	MX	0	1	Alive	60	-22202	1952	0	no	0	307	10.23	1
TCGA.L9.A50W.01A.12R.A39D.07	TCGA.L9.A50W	2	266	2	2019-08-08T17:10:53.779981-05:00	2012	T1b	N1	MX	1	2	Dead	75	-27414	1937	442	no	1	442	14.73	1
TCGA.L9.A743.01A.43R.A39D.07	TCGA.L9.A743	2	664	1	2019-08-08T17:10:53.779981-05:00	2013	T2a	N1	M0	0	2	Alive	56	-20780	1957	0	yes	0	664	22.13	2
TCGA.L9.A7SV.01A.11R.A39D.07	TCGA.L9.A7SV	2	565	2	2019-08-08T17:10:53.779981-05:00	2013	T2a	N1	M0	1	2	Alive	69	-25298	1944	0	yes	0	565	18.83	1
TCGA.L9.A8F4.01A.11R.A39D.07	TCGA.L9.A8F4	1	476	2	2019-08-08T17:10:53.779981-05:00	2013	T2a	N0	MX	0	1	Alive	64	-23617	1949	0	no	0	476	15.87	2
TCGA.MN.A4N1.01A.11R.A24X.07	TCGA.MN.A4N1	2	827	1	2019-08-08T17:10:53.779981-05:00	2011	T2a	N1	M0	0	2	Alive	60	-21939	1951	0	no	0	827	27.57	1
TCGA.MN.A4N4.01A.12R.A24X.07	TCGA.MN.A4N4	1	1175	1	2019-08-08T17:10:53.779981-05:00	2010	T1b	N0	M0	0	2	Alive	57	-20888	1953	0	no	0	1175	39.17	2
TCGA.MP.A4SV.01A.11R.A24X.07	TCGA.MP.A4SV	1	0	2	2019-08-08T17:10:53.779981-05:00	2001	T2	N0	M0	0	2	Dead	67	-24516	1934	2620	no	1	2620	87.33	2
TCGA.MP.A4SW.01A.21R.A24X.07	TCGA.MP.A4SW	2	0	1	2019-08-08T17:10:53.779981-05:00	2002	T2	N1	M0	1	2	Dead	53	-19640	1949	1778	no	1	1778	59.27	1
TCGA.MP.A4SY.01A.21R.A24X.07	TCGA.MP.A4SY	2	0	1	2019-08-08T17:10:53.779981-05:00	2002	T2	N1	M0	0	2	Dead	61	-22448	1941	1501	yes	1	1501	50.03	1
TCGA.MP.A4T4.01A.11R.A262.07	TCGA.MP.A4T4	2	0	2	2019-08-08T17:10:53.779981-05:00	2004	T2	N1	M0	0	1	Dead	68	-25052	1936	2617	no	1	2617	87.23	2
TCGA.MP.A4T6.01A.32R.A262.07	TCGA.MP.A4T6	3	0	2	2019-08-08T17:10:53.779981-05:00	2005	T1	N2	MX	0	1	Dead	76	-27993	1929	1790	no	1	1790	59.67	1
TCGA.MP.A4T7.01A.11R.A24X.07	TCGA.MP.A4T7	4	0	2	2019-08-08T17:10:53.779981-05:00	2005	T2	N0	M1	2	1	Dead	75	-27603	1930	167	no	1	167	5.57	2
TCGA.MP.A4T8.01A.11R.A24X.07	TCGA.MP.A4T8	3	0	2	2019-08-08T17:10:53.779981-05:00	2006	T2	N2	M0	1	2	Dead	68	-25069	1938	161	yes	1	161	5.37	2
TCGA.MP.A4T9.01A.11R.A24X.07	TCGA.MP.A4T9	3	0	1	2019-08-08T17:11:15.269506-05:00	2006	T2	N2	MX	1	1	Dead	54	-19767	1952	1265	yes	1	1265	42.17	2
TCGA.MP.A4TA.01A.21R.A24X.07	TCGA.MP.A4TA	1	0	2	2019-08-08T17:11:15.269506-05:00	2006	T1	N0	M0	2	1	Dead	75	-27513	1931	950	yes	1	950	31.67	2
TCGA.MP.A4TD.01A.32R.A262.07	TCGA.MP.A4TD	3	0	2	2019-08-08T17:11:15.269506-05:00	2008	T2	N2	M0	0	2	Dead	71	-25983	1937	307	yes	1	307	10.23	2
TCGA.MP.A4TE.01A.22R.A466.07	TCGA.MP.A4TE	2	0	1	2019-08-08T17:11:15.269506-05:00	2010	T2b	N0	MX	2	2	Dead	56	-20627	1954	896	yes	1	896	29.87	2
TCGA.MP.A4TF.01A.11R.A262.07	TCGA.MP.A4TF	2	0	1	2019-08-08T17:11:15.269506-05:00	2010	T2b	N0	M0	2	1	Dead	58	-21387	1952	336	yes	1	336	11.2	1
TCGA.MP.A4TH.01A.31R.A262.07	TCGA.MP.A4TH	1	741	2	2019-08-08T17:11:15.269506-05:00	2012	T1a	N0	M0	1	1	Alive	70	-25759	1942	0	no	0	741	24.7	1
TCGA.MP.A4TI.01A.21R.A24X.07	TCGA.MP.A4TI	2	0	2	2019-08-08T17:11:15.269506-05:00	2010	T2a	N1	M0	2	2	Dead	72	-26565	1938	429	yes	1	429	14.3	2
TCGA.MP.A4TJ.01A.51R.A262.07	TCGA.MP.A4TJ	1	0	1	2019-08-08T17:11:15.269506-05:00	2006	T1	N0	M0	0	1	Dead	62	-22875	1944	339	no	1	339	11.3	2
TCGA.MP.A4TK.01A.11R.A24X.07	TCGA.MP.A4TK	2	0	1	2019-08-08T17:11:15.269506-05:00	2002	T2	N1	MX	1	1	Dead	56	-20581	1946	582	yes	1	582	19.4	2
TCGA.MP.A5C7.01A.11R.A262.07	TCGA.MP.A5C7	1	2248	2	2019-08-08T17:11:15.269506-05:00	2008	T2	N0	M0	1	1	Alive	76	-28015	1932	0	no	0	2248	74.93	1
TCGA.NJ.A4YF.01A.12R.A262.07	TCGA.NJ.A4YF	1	2161	1	2019-08-08T17:11:15.269506-05:00	2007	T1	N0	M0	0	1	Alive	50	-18584	1957	0	no	0	2161	72.03	1
TCGA.NJ.A4YG.01A.22R.A262.07	TCGA.NJ.A4YG	1	2261	2	2019-08-08T17:11:15.269506-05:00	2008	T2	N0	M0	2	2	Alive	65	-23812	1943	0	no	0	2261	75.37	1
TCGA.NJ.A4YQ.01A.11R.A262.07	TCGA.NJ.A4YQ	1	1432	2	2019-08-08T17:11:15.269506-05:00	2011	T1b	N0	M0	0	1	Alive	69	-25427	1942	0	no	0	1432	47.73	1
TCGA.NJ.A55R.01A.11R.A262.07	TCGA.NJ.A55R	1	603	2	2019-08-08T17:11:15.269506-05:00	2011	T1b	N0	MX	0	2	Alive	67	-24738	1944	0	no	0	603	20.1	1
TCGA.NJ.A7XG.01A.12R.A39D.07	TCGA.NJ.A7XG	3	617	1	2019-08-08T17:11:15.269506-05:00	2013	T4	N1	M0	0	2	Alive	49	-18127	1964	0	yes	0	617	20.57	1
TCGA.O1.A52J.01A.11R.A262.07	TCGA.O1.A52J	1	0	2	2019-08-08T17:11:15.269506-05:00	2007	T1	N0	MX	1	1	Dead	74	-27223	1933	1798	no	1	1798	59.93	1
TCGA.S2.AA1A.01A.12R.A39D.07	TCGA.S2.AA1A	1	513	2	2019-08-08T17:11:15.269506-05:00	2013	T1b	N0	M0	2	1	Alive	68	-24903	1945	0	no	0	513	17.1	2
