# Supplementary material for: Prognostic impact of the lymph node yield on survival in patients with stage I lung adenocarcinoma receiving sublobar resection
Source: Front Mol Biosci. 2026 Mar 24;13:1727569. doi: 10.3389/fmolb.2026.1727569 (PMC13053242; doi:10.3389/fmolb.2026.1727569)
Supplement: Supplementary file 4 [file DataSheet1.zip › Protein.xlsx]

## Sheet: Sheet1
proteinID	A1	A2	A3	A4	A5	A6	A7	A8	A9	A10	A11	A12	A13	A14	A15	A16	A17	A18	A19	A20	A21	A22	A23	A24	A25	A26	A27	A28	A29	A30	A31	A32	A33	A34	A35	A36	A37	A38	A39	A40	A41	A42	A43	A44	A45	A46	A47	A48	A49
IL-6	246.026	249.9	189.812	193.741	155.616	276.448	351.245	165.372	296.964	157.235	231.561	121.998	190.842	135.417	62.3512	293.443	232.71	231.599	293.62	108.222	369.425	177.798	345.344	227.751	71.6643	113.897	229.15	123.001	235.043	144.493	130.678	180.915	164.098	308.342	276.779	191.929	300.012	281.138	213.539	217.959	402.378	217.25	226.852	175.068	311.004	236.847	138.44	140.175	89.6303
IL-10	146.628	6.27612	6.60973	7.17296	12.4608	11.9026	22.5388	11.9658	8.34083	21.6746	11.0166	11.4413	22.0284	6.1867	7.97348	5.32754	3.33764	2.51018	7.81244	3.49737	5.1261	6.09007	10.4726	5.04953	3.36043	12.914	17.7574	6.95301	5.79455	9.3151	6.34656	8.07032	4.55644	6.66061	164.956	6.12739	4.66196	7.06064	7.43595	8.06958	24.334	2.31721	6.76154	14.0184	13.3905	3.64715	6.18576	2.49184	3.45578
IL-1β	282.296	1.47563	1.07546	3.03976	0.948211	1.31035	1.07225	24.5635	3.29212	0.500246	0.152732	1.14165	1.8691	6.85656	15.6277	19.8359	6.81165	40.6999	0.550757	16.407	4.73559	0.317049	6.278	2.49484	4.81795	6.12781	12.2358	1.45051	2.52827	2.45953	4.86559	3.12818	11.0379	2.1906	317.583	6.76057	2.6501	1.66008	1.20989	3.41973	6.63214	10.0579	3.63006	1.06674	1.47414	3.56544	1.58402	2.609	40.1987
IL-8	9.04591	1.19541	0.933283	1.10711	0.822792	1.19979	1.32159	0.836686	3.73569	2.87848	1.28978	1.6724	1.25198	73.0951	71.9402	66.0969	11.669	228.384	0.926241	8.86138	1.2471	0.81057	528.29	6.69901	10.4673	4.89839	14.1579	0.973178	0.862596	1.21566	0.877842	27.8499	0.891437	0.993071	10.1766	19.9152	10.379	1.34484	1.04994	1.2455	12.9983	12.409	1.37557	0.925641	1.34976	10.0591	29.4627	11.0282	10.3805
IL-4	358.295	60.5685	44.3752	56.7985	58.9522	60.75	45.3932	48.0773	61.5977	20.3213	47.7483	44.4163	45.4591	11.1943	27.7181	3.9097	17.8593	21.3978	45.6105	22.1823	62.6706	58.2645	10.9796	12.6852	9.29139	32.6825	42.0203	51.755	63.1434	68.0785	45.3372	12.1842	69.0012	68.4559	403.082	19.6235	17.9224	68.1396	49.9221	63.8983	17.7437	17.6025	63.4228	66.3212	68.3438	9.23266	14.3347	14.0872	30.9689
MCP-1	122.455	7.53028	5.63842	6.76351	6.64228	8.08743	8.03608	5.43417	6.96797	9.58402	6.94009	9.13562	6.69058	73.9944	53.3382	103.214	70.2606	18.2461	6.4259	40.2704	6.63181	4.81024	59.9562	37.5952	15.715	45.1775	225.771	5.17508	5.82299	8.86793	5.67192	56.2114	5.31181	9.7034	137.762	48.6202	31.9969	8.47157	6.34322	7.60895	190.065	39.5419	7.90591	7.47257	9.09836	28.1358	18.2896	50.6868	31.4261
IL-1α	190.194	9.49302	6.88932	9.18636	8.35085	10.2113	6.64845	30.0207	8.69621	4.71432	7.33679	6.83423	6.88072	16.786	31.7404	34.1952	17.7119	47.7144	7.65274	34.221	8.80781	6.20151	11.2158	20.7066	23.8729	16.2144	31.6427	6.80562	10.0478	10.494	5.37037	12.9773	9.48237	7.80259	213.968	16.8935	13.3501	10.6796	7.75049	10.3347	11.3167	17.3892	9.78609	9.39471	11.4877	6.14656	13.3723	15.8655	121.161
IL-13	4.31239	3.39063	2.85135	3.41113	3.19782	3.5143	4.25446	3.17648	2.17917	11.0119	4.27459	4.15548	2.59219	3.57442	3.83641	3.10127	3.91442	6.04086	3.15946	6.31149	1.84629	2.44149	7.63971	3.80226	3.44263	4.21513	6.82802	2.92251	1.88552	3.63022	3.1825	3.83224	2.27872	1.94647	48.7264	3.8977	3.96186	3.81446	3.20777	3.83752	4.07488	3.06156	3.35733	3.59754	3.95359	3.80413	2.84392	3.27162	4.27358
IFN-γ	474.395	13.0128	11.495	13.2992	11.3046	19.5113	26.4999	28.4547	9.22989	43.6669	15.863	22.6125	11.9401	38.4266	82.9096	35.9605	40.9006	42.653	12.3043	52.2459	9.41753	10.7978	31.9771	43.6392	28.0905	40.4397	69.6326	14.0526	10.7161	13.9397	13.5612	29.3902	9.96398	8.72225	533.694	34.2935	35.567	14.6394	12.9319	14.9616	53.5063	36.0264	13.1174	12.7176	21.9502	22.9294	30.6514	29.0388	119.521
TNF-α	977.534	36.5278	31.1886	30.5375	30.7259	38.0451	49.8383	65.7445	23.9611	119.285	39.7771	48.2909	33.3069	10.1375	34.8882	14.0182	7.92228	21.4206	32.1446	18.6701	20.323	27.7627	4.67717	8.56387	5.87859	8.36981	13.4994	32.4232	24.2677	37.4148	31.4925	44.299	24.4792	20.6395	1099.73	21.0786	16.7105	41.0938	35.0872	34.3547	9.8024	19.232	37.0679	34.5667	42.8008	14.0965	5.988	16.9787	4.37393
[truncated: 751 more columns]
