# Supplementary material for: Prognostic impact of the lymph node yield on survival in patients with stage I lung adenocarcinoma receiving sublobar resection
Source: Front Mol Biosci. 2026 Mar 24;13:1727569. doi: 10.3389/fmolb.2026.1727569 (PMC13053242; doi:10.3389/fmolb.2026.1727569)
Supplement: Supplementary file 4 [file DataSheet1.zip › Tumor_mRNA_TCGA.csv]

	TCGA.05.4249	TCGA.05.4250	TCGA.05.4382	TCGA.05.4384	TCGA.05.4389	TCGA.05.4390	TCGA.05.4396	TCGA.05.4397	TCGA.05.4398	TCGA.05.4402	TCGA.05.4403	TCGA.05.4405	TCGA.05.4415	TCGA.05.4417	TCGA.05.4418	TCGA.05.4420	TCGA.05.4422	TCGA.05.4424	TCGA.05.4425	TCGA.05.4426	TCGA.05.4427	TCGA.05.4430	TCGA.05.4432	TCGA.05.4433	TCGA.05.4434	TCGA.05.5420	TCGA.05.5423	TCGA.05.5425	TCGA.05.5428	TCGA.05.5429	TCGA.35.4122	TCGA.35.4123	TCGA.35.5375	TCGA.38.4625	TCGA.38.4626	TCGA.38.4627	TCGA.38.4628	TCGA.38.4629	TCGA.38.4630	TCGA.38.4631	TCGA.38.4632	TCGA.38.6178	TCGA.38.7271	TCGA.38.A44F	TCGA.44.2655	TCGA.44.2656	TCGA.44.2657	TCGA.44.2659	TCGA.44.2661
MATR3	122	47	91	99	50	29	41	321	232	113	27	71	74	53	47	80	242	40	42	166	115	50	77	41	219	32	45	59	18	47	7	41	34	64	157	34	19	28	411	18	14	62	22	90	105	461	74	124	82
VAMP7	7761	2662	7963	1146	3354	986	1078	9430	2841	4838	3191	2722	2668	1667	4574	4834	3887	2805	3254	4533	2355	4101	4910	1076	5120	1336	2566	1858	1099	874	3182	2073	1328	5474	6058	5064	4537	4696	3618	2983	1323	1420	1945	1448	3951	3553	1732	5117	2664
IL9R	21	26	36	4	98	4	3	33	49	8	24	22	13	25	21	5	73	4	24	38	7	18	21	10	53	9	29	26	7	4	32	102	11	17	29	10	5	46	30	23	19	4	17	22	8	109.5	32	62	49
PDE11A	8	54	91	15	96	6	60	37	14	54	199	8	5	22	9	10	106	24	15	30	5	18	31	157	41	3	4	19	5	77	3	0	1	3	30	20	11	5	265	38	2	6	3	151	26	14.5	14	7	10
TMSB15B	1	16	13	2	7	16	1	83	9	5	2	13	7	10	7	4	14	11	8	10	1	1	17	2	7	9	6	3	4	7	12	11	4	4	8	11	12	16	61	10	0	7	2	7	5	3	8	4	11
PPP2R3B	349	715	839	365	596	509	283	4044	1260	681	208	201	763	224	1240	492	1387	366	202	580	394	590	675	141	924	151	277	406	129	161	438	309	172	1190	667	277	1105	1409	2546	325	636	172	151	677	417	421.5	395	298	571
POLR2J3	25	26	141	40	18	21	38	71	207	34	27	23	14	20	65	47	101	97	4	33	18	33	31	16	250	5	14	11	25	8	68	33	10	22	60	25	38	52	40	15	26	8	16	58	23	24	11	76	24
DHRSX	1845	1956	2628	1394	1259	1958	925	4678	2145	2872	2838	476	1860	1306	2257	5249	3379	589	826	1024	823	2540	2510	481	1979	1005	1078	1282	687	908	2105	923	414	1482	1721	1893	5090	5063	619	2103	1468	389	560	1065	2704	2064.5	529	731	1514
ASMTL	1985	1239	1672	915	1245	655	576	3919	2302	1685	1583	638	1456	524	1438	1479	1842	1386	806	2365	533	2105	894	504	2049	531	1032	513	420	585	893	568	500	3179	2341	1980	2472	2398	1734	785	904	526	873	711	1518	1217.5	732	821	1079
SLC25A6	25203	27650	30734	17109	29427	24282	16785	72349	35181	40598	46453	8105	36702	20133	62442	58211	56221	14756	12373	25034	11273	53821	45493	9656	33013	18809	17559	23105	9764	15282	67421	14938	11912	47245	48375	38428	51748	86508	38307	8361	28784	8188	17105	14746	38214	22906.5	14274	19233	36273
GTPBP6	2268	2282	3418	1778	3068	1566	1203	6501	2894	5243	4740	859	1968	1168	4416	1557	6389	2088	963	2163	1185	3005	3609	961	3827	1286	787	3131	599	849	2276	1206	762	4696	5161	2369	7775	7943	4825	870	1558	677	1172	1794	4609	1995.5	1513	1563	2089
P2RY8	434	256	1308	190	569	157	130	1773	955	671	433	218	168	586	705	370	1057	489	299	215	193	517	940	366	1259	445	219	494	38	73	235	284	49	595	611	508	233	448	214	86	142	229	1310	631	658	1047	1460	1094	747
PLCXD1	4439	1121	3081	581	1473	5333	1733	2303	559	3717	2713	654	14738	568	1429	2590	2824	2709	388	1090	862	2938	3714	1431	1267	455	5745	973	287	395	779	372	249	1708	5948	214	1381	968	5019	3366	600	382	302	1227	840	765	1098	556	4444
WASH6P	411	373	875	205	360	105	214	1097	445	490	439	131	203	144	1590	249	2822	306	178	428	242	250	1949	146	1521	113	85	380	121	108	659	265	137	428	621	190	412	349	492	300	68	89	153	347	342	154	224	253	239
ACTL10	9	10	8	5	8	4	5	18	11	8	12	0	0	1	0	8	4	2	9	7	1	1	12	8	14	0	5	1	0	3	0	0	0	3	3	5	9	5	23	1	0	3	4	4	9	0	4	3	3
IL3RA	744	608	1120	363	873	217	125	833	908	597	995	198	176	614	456	438	314	437	285	1001	510	932	561	219	1673	539	314	377	120	82	702	543	103	507	4883	880	757	1044	282	92	627	319	317	1032	838	854.5	526	446	917
SHOX	0	0	0	0	1	0	0	0	1	2	0	0	0	0	0	1	2	0	0	0	0	0	0	1	1	0	0	0	0	5	0	2	0	4	1	0	0	0	0	0	0	0	0	0	0	1	1	4	1
ASMT	5	3	1	5	9	1	0	2	7	0	3	2	292	4	10	64	20	2	2	1	1	7	27	2	9	60	3	16	1	2	1	16	2	5	14	0	0	1	3	5	2	1	3	7	3	2.5	4	4	11
AKAP17A	3257	1623	3795	2021	1482	1576	1744	6250	4763	2763	1417	1024	2163	939	2901	4187	5514	785	859	2392	1405	2465	2859	976	3357	705	828	881	276	632	639	680	312	3303	4507	836	786	1364	4097	864	1075	670	760	2709	2443	1542.5	1662	1413	2004
CSF2RA	1655	1573	4072	721	1774	176	432	1697	1995	1191	1162	556	1642	797	1571	260	1268	897	1371	618	428	1883	637	337	2813	2011	1735	923	635	106	3101	1186	175	2138	3307	960	2937	2100	525	165	2599	581	652	701	1787	2569	743	1022	1850
CRLF2	23	132	97	31	13	0	21	236	302	15	10	8	4	7	54	4	6	7	60	50	4	57	16	2	59	8	63	11	15	5	128	11	5	297	46	103	2	244	7	1	154	16	8	38	38	227.5	11	10	46
ZBED1	6184	3430	8385	4429	3941	3066	3853	11522	5988	8739	6571	2327	11650	3590	5595	9022	5430	4529	2332	3315	3604	10293	9426	1669	5142	2215	1670	2658	1099	1502	2442	2064	812	2796	7406	7674	5103	4340	3732	2626	1414	1247	2100	2523	5255	6267	1918	3106	2968
SMIM40	0	0	0	0	0	0	0	1	0	1	0	0	1	0	0	0	1	0	0	0	0	0	1	0	1	0	0	0	0	0	1	0	0	0	2	0	0	0	1	0	0	0	0	0	0	0.5	0	1	0
TSPAN6	4383	5316	3887	1343	9134	2311	1107	7805	6052	12949	3759	2438	2626	2292	7666	8815	4911	3373	1539	9468	1413	6642	3883	870	3342	3641	4477	2393	2096	2184	10798	7006	3715	10120	2330	10673	3942	7434	13245	2567	3401	2182	1536	2450	7709	5119	2650	1845	4558
TNMD	0	5	0	0	1	0	0	19	3	6	3	0	0	3	1	2	1	0	0	1	86	1	0	0	0	0	12	0	0	0	36	0	0	0	0	3	1	0	77	1	0	0	0	0	4	3	5	9	0
DPM1	2006	2886	2823	907	2215	1331	776	9358	3726	2197	2482	593	865	654	1574	3824	1213	1045	1282	2420	1452	2471	2952	734	2713	1804	2813	2238	3780	1549	3551	2860	2468	6714	2728	2002	3034	2968	3874	1771	1626	737	765	1360	2754	2136	1322	1669	2089
SCYL3	1632	631	1024	823	1106	385	495	1789	1336	1530	1322	701	585	460	948	1011	2786	662	445	1100	375	806	1682	672	1920	687	1014	640	698	855	542	983	249	1006	965	605	1280	555	2285	354	405	376	510	591	2163	1859.5	661	1203	1025
C1orf112	482	716	724	189	770	499	115	2743	1243	701	229	297	730	165	424	751	753	386	198	417	387	495	1267	184	953	338	525	468	594	298	1115	883	395	2088	318	335	913	643	2616	488	474	142	172	119	499	677.5	249	293	315
FGR	1209	1468	4651	1047	1592	540	135	1775	3469	1531	3772	450	266	658	1210	920	858	1067	852	1515	886	1613	1829	1939	4108	1533	742	1232	254	102	1698	968	150	1873	10286	1185	602	2145	657	343	685	387	911	1854	1212	1714	1125	1004	1760
CFH	2742	4517	8650	1521	2822	921	4044	8455	3208	22644	3877	1718	12203	4438	4204	3177	8052	1957	6561	15546	1446	6113	2993	2647	5916	18937	3946	5085	1950	1778	2522	1875	500	4534	9335	13768	2318	5156	3564	3093	568	7735	4290	9105	7676	18764.5	4173	6409	4856
FUCA2	2350	3308	5798	1098	7592	2241	2411	13976	6925	6145	5983	979	3312	1771	5915	6648	5174	1947	1750	2641	1459	2790	7535	2101	5920	1951	1216	2762	1733	1046	3619	2416	2736	11159	5862	3993	5641	4905	3697	2522	1400	1148	1097	1900	4583	3776.5	1365	1801	2761
GCLC	1317	2405	5026	5594	14127	4551	757	5530	8448	11251	1821	734	2028	622	28919	5597	7439	2366	2005	5577	227	1613	2176	2088	5490	1065	336	3271	13386	768	3067	12790	8506	11145	1882	2681	2658	3466	3262	12036	1551	1188	807	1605	17922	15994	1742	938	1370
NFYA	6278	3299	3657	1154	4054	1198	1196	2391	6680	4474	2142	2038	1892	1327	2663	5015	3022	1653	904	3515	2720	6903	2207	1152	3800	735	978	2238	1192	810	2081	2078	1054	2225	2211	1715	3623	1747	6961	967	858	1324	1043	910	3035	3616.5	1344	4049	1596
STPG1	809	552	770	511	413	185	257	1672	939	2516	935	430	793	192	1170	683	376	396	289	1696	449	1550	854	400	977	131	306	266	175	264	420	973	269	1012	851	698	1581	971	1929	319	298	472	318	785	1443	540	390	945	567
NIPAL3	4602	1269	2787	2222	1878	794	1214	3488	2029	6234	5640	2608	930	837	1324	2210	2597	1527	1565	6856	1421	2601	2945	2192	5453	395	1715	990	722	444	755	2652	578	4029	5388	1981	4245	1713	3178	658	680	3158	1302	1844	7063	4047.5	2556	8069	3097
LAS1L	2987	3471	3424	1236	3122	1540	1104	5696	5867	4099	2378	940	2315	1171	2481	2801	2771	2047	1477	6041	1926	2399	3021	1050	3776	778	1630	1144	319	745	1212	1131	671	6628	3162	2456	2336	3907	5846	1237	736	1493	1077	1624	3912	2862.5	1542	4297	1174
ENPP4	3708	2494	5961	1293	4953	892	1847	4581	1175	6403	5529	2073	489	1685	2430	5777	4288	2562	1733	3245	2097	2478	3182	1188	3542	1335	3571	3003	1621	1383	2126	649	1898	1092	5340	2315	7611	1981	1964	1161	454	1732	1270	1685	4957	3488	2232	4863	4043
SEMA3F	3545	1817	4606	2159	6574	980	1687	7935	3091	3146	2283	527	1134	1957	2052	6948	1940	1862	1681	1821	912	3573	3219	594	3711	325	331	1066	353	388	753	496	706	2079	3498	1855	1234	2014	14315	542	441	700	694	1556	4569	1138	728	1228	1465
CFTR	1509	146	93	2040	635	674	2455	477	695	406	3198	266	196	209	89	2667	227	475	5	288	251	1001	1216	731	197	251	1041	1175	40	842	340	24	528	898	6473	1151	19	82	1726	39	192	137	704	1405	3387	748.5	569	106	528
ANKIB1	4370	6708	6334	2015	3672	1869	1724	6840	17814	6559	3269	2538	3027	2254	3685	7563	4350	3686	1792	6281	5471	4736	5760	1899	5713	1226	1733	3231	1670	1255	5933	6422	2178	6257	5154	4348	4134	35501	4208	1252	2139	2121	1397	1585	5074	6122.5	1793	4532	2064
CYP51A1	97	197	267	64	250	166	118	275	890	282	365	133	369	59	145	220	217	133	191	271	93	136	271	146	118	122	101	259	145	412	117	142	34	334	505	252	221	1293	241	66	141	98	58	24	165	133.5	47	167	43
KRIT1	266	210	453	199	222	97	193	578	1186	475	213	197	169	107	326	560	414	163	161	486	181	219	275	140	521	114	177	284	191	109	206	320	328	646	455	219	194	937	417	124	150	144	110	287	478	433	215	372	241
RAD52	263	356	1017	299	539	174	286	825	1236	722	345	119	1109	253	791	618	963	221	133	638	250	283	362	268	1359	280	214	265	217	159	238	278	235	718	501	184	356	291	2074	132	202	159	98	505	543	663	273	444	467
BAD	645	563	791	269	784	386	370	1764	1345	1478	1321	334	297	362	738	2137	1122	286	576	1358	361	1057	1188	182	1018	247	686	534	494	572	1199	673	312	924	842	970	2606	1444	1482	581	444	198	248	441	782	237.5	334	598	679
LAP3	9619	11858	16004	3261	10530	2453	2412	10630	17068	15244	11540	2966	7212	4135	11818	2764	10854	6765	6687	7682	5160	9708	10424	5486	26621	8090	7119	6344	2919	2714	9400	10912	1548	19582	21165	8115	6169	17649	13467	7337	4153	4041	4948	8815	11935	14553.5	5806	6606	7712
CD99	7270	13422	18980	5639	12042	8925	4567	44070	18272	14350	19308	4701	15908	6189	30435	40813	11146	5483	5758	13137	3680	13890	19484	4178	18190	4138	3012	5230	4746	5253	15658	11482	3750	13494	21434	27084	15172	33012	5121	8161	10172	3383	5539	6916	18151	7583.5	5046	6014	10533
HS3ST1	3190	7814	2721	274	1280	352	203	416	1520	3766	9398	1216	83	481	374	1054	540	1647	1952	862	309	2607	1420	1781	3498	147	630	416	296	3321	1469	543	173	1057	1669	5192	1236	2061	587	80	657	1147	536	1641	527	1464.5	766	472	612
AOC1	535	5838	739	1467	4101	4252	915	131	160	815	33486	193	18	1590	1502	8802	13374	2748	266	3753	20	274	2872	5032	864	1821	93	3246	24	10024	918	70	3	40	401	5185	53	155	1315	76	42	111	235	2180	11061	73	2077	76	374
WNT16	9	76	25	5	910	4	4	4	29	15	129	3	15	6	32	18	10	6	0	4	9	6	119	2	23	3	6	1	3	7	55	22	48	129	9	12	5	151	13	50	1	3	25	30	58	37	36	49	39
HECW1	24	189	684	46	107	24	42	462	241	200	41	64	544	104	41	31	206	26	61	30	21	83	121	1	294	5	15	20	39	52	18	71	9	187	32	337	179	90	152	94	33	109	30	28	63	67.5	50	433	58
MAD1L1	40	29	88	15	19	15	4	620	64	68	62	9	39	16	37	11	41	13	40	51	10	31	24	25	56	12	23	24	6	1	39	70	10	35	125	21	20	141	23	5	97	5	34	40	40	67.5	50	89	47
LASP1	35456	29022	34425	12249	25750	7231	5252	26684	34416	39873	40531	12018	12965	10214	13255	15296	18318	21031	9277	23469	17514	26381	26227	21184	34145	2887	4854	15177	2771	7473	6951	9892	1497	25053	23124	21735	23469	29064	35771	9319	4527	6318	7098	7623	24940	14941	6272	22620	12642
SNX11	2401	2862	3233	770	3264	1075	421	3570	3697	4392	4747	893	1024	913	3058	2549	2639	896	1855	2721	1131	3008	2779	951	3653	2422	1948	1314	1591	1498	3789	3404	677	3701	2954	2099	5859	3138	3374	1413	1556	555	794	1315	3027	1930	1445	2232	2878
TMEM176A	2661	14392	10599	3378	11670	20433	535	11694	8587	3564	7212	966	457	4754	5022	44958	26256	4607	2618	1915	1181	3842	6316	2972	8718	10344	1798	7942	1150	6742	11243	4802	1087	3386	6168	7343	2611	4527	2763	14573	1571	627	2418	2958	11703	2459	3117	2501	6454
M6PR	5089	5356	13909	2724	9870	2134	1597	14227	7311	10326	9175	1630	7753	3729	8643	11078	7024	4123	2863	7652	3556	5932	5588	3121	9993	3383	2709	3813	2657	1940	6317	4495	1202	13814	12456	5934	6981	6715	8089	2578	2658	2134	2528	2238	4650	5544	2707	4972	5778
KLHL13	123	184	73	38	111	1367	52	267	70	739	123	64	41	53	30	68	172	60	23	369	10	189	965	21	521	13	58	129	4	77	33	28	387	41	116	258	43	600	658	88	16	42	95	150	90	91.5	143	246	121
CYP26B1	231	132	1657	115	280	73	401	312	408	289	158	191	153	198	547	242	90	363	219	129	72	437	242	135	1501	116	30	104	28	44	88	160	58	1802	898	324	52	499	780	32	106	24	198	76	296	124	112	379	181
ICA1	2442	1822	3304	2206	2104	2003	2359	2177	5658	4059	2709	2423	603	2260	1561	7019	4136	1031	713	1407	1217	2049	2994	1796	2379	981	990	1683	938	1435	1211	1418	62	2505	2933	1053	3651	672	2303	1513	760	1649	751	1616	3631	2192	894	4956	1586
DBNDD1	2780	3505	3583	1117	2697	1909	940	888	2840	2066	1129	699	2352	1230	2447	3794	3858	1136	1277	3096	1582	3700	3740	1102	1396	536	782	650	570	521	962	1535	217	2847	1189	1336	2660	1040	2891	987	1341	1037	571	613	3403	1364	593	1985	1259
ALS2	2494	2067	3303	952	2314	638	1374	3107	3554	3038	1817	1407	3595	1202	1864	1921	2359	1421	836	2744	2053	1425	3402	1288	2186	674	535	899	963	695	664	871	611	2164	3341	1354	1362	1214	3491	835	471	896	692	951	2323	1779.5	972	2152	1190
CASP10	4247	2187	4743	962	1844	525	1257	5515	13714	5588	2759	3196	529	1464	1798	2364	3064	2954	1703	2503	1173	3556	1459	1496	5973	1433	1375	1367	1148	958	1563	1392	339	1706	5749	2149	2973	1289	568	851	854	1803	1173	1794	2808	3740	1950	3577	3012
CFLAR	10285	26655	14148	4666	5882	1848	3568	11303	28020	9466	4739	5143	4230	3938	6873	4435	10146	5530	5162	15655	10080	9588	6197	4632	13933	3362	5422	4718	3150	2089	8253	8406	1333	11981	18730	3531	5475	6327	6910	2987	6042	5171	5160	6075	7836	16424.5	5032	9089	8009
TFPI	22384	12097	7019	3595	21716	3395	7578	11683	1525	10459	19295	1643	12431	6170	40556	13669	5228	3820	1941	28888	15036	7922	4347	5080	9139	28842	3634	7654	565	5234	9514	3842	1132	10012	29486	8030	3717	7098	627	8099	8760	2742	5402	6755	8606	4341.5	3151	8567	82631
NDUFAF7	1137	1477	1224	446	906	337	364	1143	1167	781	647	399	577	293	1532	1788	1216	668	450	1376	506	625	970	203	1072	476	512	616	1185	431	609	1114	474	1186	1201	579	570	377	2356	833	638	291	232	559	979	891.5	359	763	665
RBM5	4679	2215	5327	3126	2020	1620	2424	3388	7013	4698	2720	2255	2806	1372	3327	3976	6004	1705	1333	5471	3565	2100	2469	1751	5309	1016	1054	1087	1470	913	751	1924	591	3265	5674	1342	1438	1338	4899	825	603	891	1021	4062	4240	3832.5	2018	6185	3016
MTMR7	73	91	121	70	135	270	58	229	77	66	40	71	188	163	89	127	793	68	18	40	65	59	4474	26	192	50	31	80	30	15	161	131	15	97	160	44	56	44	605	28	32	44	39	61	167	80.5	41	139	52
SLC7A2	445	334	654	7304	1684	9976	9399	165	490	846	799	822	66607	15471	13192	6978	11485	750	148	305	1052	2206	37750	454	8927	5210	636	10243	585	104	630	879	35	524	3703	1102	306	280	844	1323	1375	2373	655	750	19403	594.5	544	10142	503
ARF5	4479	6430	6961	2225	6062	3518	2372	13655	10931	10318	9496	2494	1848	1846	7266	12261	6980	3387	3372	5476	4277	8462	7333	2293	8275	2730	5755	4849	10920	4001	13900	9566	6722	13753	6142	6321	18980	9646	4961	6585	5222	2160	2216	2845	7320	3904	3209	1578	3671
SARM1	538	224	608	226	357	163	227	758	301	510	398	215	224	176	131	301	270	208	210	400	231	300	458	165	611	83	128	199	78	92	67	100	51	120	714	328	322	105	430	166	90	143	156	212	303	338.5	208	634	331
POLDIP2	8562	12477	12131	3748	12781	3495	4973	19662	12189	13529	8472	3324	7445	3992	11888	10155	10985	10837	4708	5070	4347	8806	11604	2884	12677	3234	3857	6668	4731	2869	7401	6259	2336	22431	10640	7604	13630	19965	14653	7705	3525	3096	2731	3456	11681	5540.5	2748	8561	5277
PLXND1	11545	12254	22409	8166	31087	8394	3457	45579	15971	14809	9785	7471	20184	9103	4693	22548	6581	14085	13278	14277	3543	14146	7650	6143	28497	1239	1760	6845	2820	772	3811	6090	739	7738	31490	13646	14804	9266	17090	3388	4692	9823	5901	4840	23634	6799	4666	12983	6569
AK2	10703	8253	9926	5107	11254	7449	3498	23841	17337	17005	11489	4778	6267	4481	11895	22184	14122	3614	8352	12247	7640	8696	10900	3675	19712	5377	11984	6085	10030	8279	13577	13301	5703	27104	12305	6879	15752	10123	27359	5795	7190	5737	3124	3868	24206	14317.5	7359	16166	10232
CD38	652	901	1591	1055	634	235	438	619	1950	1331	714	268	16454	707	2274	488	4041	596	215	125	443	787	1803	315	2758	1558	925	1617	109	99	1045	851	252	1949	2982	333	60	931	425	282	438	1035	734	1004	4960	1835	1962	966	1099
FKBP4	2593	3596	10556	2167	7819	3701	2055	6958	30143	15564	12091	2447	16462	4661	21383	16336	9442	8653	1753	2422	3778	5797	2738	2978	15269	2701	2477	3814	3737	2706	8672	4732	1982	17798	4754	3234	16560	5170	17298	8101	4667	1914	1720	3323	4999	3929	1457	6525	1479
KDM1A	5186	5298	7370	2954	4567	3590	1845	13068	9686	13072	5931	1996	6486	2247	6149	16913	4214	5418	1398	8281	5785	4621	10992	1829	13428	1308	1510	3364	1931	1492	3789	4258	2982	8370	5667	4440	6449	6258	30668	2288	2234	3322	1869	2887	5612	5755.5	3229	4605	3070
RBM6	5149	2367	5510	2934	1669	1736	3009	3479	7462	3810	2173	2369	3407	1489	3407	4770	7189	1799	1717	4677	3698	1677	2966	2012	6247	576	639	1070	750	734	554	1222	465	5067	6491	1119	1099	1323	8971	1017	742	1040	1056	5977	3790	4078	2341	5110	2884
CAMKK1	1355	1039	1398	577	483	301	177	2913	781	612	599	438	112	371	391	753	913	433	314	622	319	606	1158	303	2792	143	182	235	143	36	241	359	72	348	1715	299	571	502	2106	209	146	261	206	618	1644	501.5	392	482	449
RECQL	1030	5042	2974	612	1295	439	662	2498	3253	2067	1306	718	3230	976	1463	2116	1150	987	757	1413	1126	1442	960	762	2565	974	602	916	704	559	1379	1391	464	3398	2022	2027	1914	1569	2300	755	910	536	694	501	883	1742.5	710	983	890
VPS50	1458	2133	1878	914	1239	686	776	2632	6047	2471	1726	1046	964	604	1927	2814	1409	1023	817	1731	1218	1427	1393	739	1970	786	964	1233	1001	856	1719	1752	1055	3477	2296	1449	1379	966	1521	945	643	646	596	872	1818	2878	856	2084	1015
HSPB6	66	65	83	81	22	48	7	16	186	48	121	115	7	151	21	98	26	96	39	26	17	241	202	28	118	11	19	99	19	27	105	1352	9	126	754	390	220	42	185	32	18	78	353	134	128	19	116	69	177
ARHGAP33	428	546	799	276	336	312	77	3404	2120	246	65	190	108	109	197	446	722	54	183	1156	389	169	629	93	711	54	88	238	58	83	145	450	258	388	538	54	97	163	2237	207	239	112	47	398	105	208.5	370	317	280
NDUFAB1	3385	3662	4445	1413	3057	2588	834	10317	7330	3948	3887	1028	2667	1559	4345	4428	3716	1172	1580	3135	1328	4323	4473	1057	4779	3011	5849	2814	4516	2215	4685	2770	3668	6250	3354	3533	8973	5630	5792	4372	2753	1152	949	1983	4975	3127.5	1547	2340	3445
PDK4	2252	2235	719	2402	460	1383	3374	2774	912	1015	5410	488	11792	3863	19926	8227	2055	3074	624	389	1235	2739	1751	962	882	8180	678	1984	268	804	751	229	48	2468	9690	3691	2177	578	584	366	578	1607	7045	2201	1837	6416.5	1212	4632	793
SLC22A16	3	8	15	5	6	13	4	20	100	25	155	3	3	7	8	21	0	4	7	18	6	27	3	13	25	10	12	4	35	1	22	5	0	59	92	26	15	16	1636	0	17	1	5	72	12	2	6	3	22
ZMYND10	655	531	70	47	67	59	116	403	336	2226	534	142	5	34	341	123	55	225	55	1333	68	1890	96	148	952	10	171	44	58	304	57	62	84	86	250	438	390	204	245	69	178	61	65	2691	448	112	284	70	592
ABCB5	13	3	7	12	11	4	4	283	10	8	57	3	0	2	3	3	2	18	3	2	1	13	3	12	3	0	7	6	0	0	8	1	4	5	185	21	5	2	13	2	1	2	2	17	5	3	4	1	1
ARX	2372	15	86	50	14	16	259	150	153	39	17	489	6	104	66	4	7	0	58	1	3	824	84	4	502	7	234	4	4	8	1	0	23	6	22	121	1240	1	108	15	280	473	77	99	4	18	25	1213	17
SLC25A13	2343	3601	4381	934	3272	1523	1372	9278	8290	4321	1859	1202	2418	1185	2337	3307	3663	4267	774	1414	1149	2139	1810	1375	3024	635	1167	3179	902	1005	3478	1976	748	4114	2558	1743	3318	1994	2767	3008	1070	1623	681	952	2362	3258.5	1067	1331	727
ST7	1805	1172	1441	1186	1364	1040	1681	5145	2516	3175	2710	861	1274	928	1956	2684	3923	1297	2548	2204	954	1545	2095	603	2513	646	2167	1561	871	750	1905	1432	935	3436	4233	1649	3444	5771	2201	7511	1010	807	874	1168	3326	1955.5	1080	2818	1937
CDC27	4251	5422	5793	1633	3949	1704	1251	9352	4671	7124	4711	1922	6291	2211	5984	6309	3177	3516	2569	5013	3632	4307	3826	1593	6112	1667	1319	2304	1657	1766	3999	3386	1210	8091	6239	4606	4586	8420	7375	1339	2384	1339	1578	1948	5276	4590.5	1811	2650	2957
SLC4A1	8	3	1	7	5	1	0	4	4	3	47	9	0	5	2	32	1	5	2	2	7	12	3	1	5	0	0	3	2	0	2	2	0	7	53	28	5	21	123	8	3	2	2	8	5	5	0	3	2
CALCR	56	1243	59	12	115	97	17	13	12	7	32	19	6	4	22	14	39	41	8	10	27	25	24	22	45	4	59	11	15	3	126	51	2	17	7	63	69	11	7	61	1	14	3	5	3	25	6	36	15
HCCS	1924	1923	1146	686	1894	955	570	6998	2358	2001	3867	533	1571	802	3590	3176	1537	1067	885	1893	1182	2412	2247	859	3117	1293	1976	1399	922	1180	1952	1041	818	5032	2189	1412	3756	4379	2595	1155	1179	575	526	851	2494	2037	816	1064	1361
DVL2	1423	2472	3963	1841	2559	1455	754	4985	2964	3102	2114	1148	1660	948	3712	3180	3696	1465	706	2270	945	1584	5569	577	3558	606	748	1064	579	660	1190	1546	1005	5898	2709	2075	4289	2438	4785	923	579	742	752	994	2946	1883	952	1354	918
PRSS22	3250	2131	5100	349	806	541	603	1384	3953	3012	5714	958	56	214	6043	2852	619	1019	319	2515	597	3206	772	1524	3521	236	1005	1783	693	1468	1482	2009	3703	2900	2099	590	2923	5687	1425	2704	862	805	382	1514	876	958.5	749	878	862
UPF1	10747	5029	12351	8456	5248	5024	4332	11498	12298	12479	13856	5316	3437	3468	4385	7015	6104	8220	5120	10329	5282	7648	8620	3360	10120	1584	1723	3347	905	2910	1792	2019	799	9517	11570	5308	4705	4648	18639	1613	1528	4252	4380	4479	5465	5120	6020	9085	2895
SKAP2	2990	6706	7367	2136	11213	1460	1970	7593	15514	7098	8415	5184	6341	2197	7900	2494	1696	1979	1079	2884	4395	4303	2463	2421	8143	2563	2296	3873	2143	2936	4392	6514	1075	23311	6491	4775	5720	6795	2066	2696	2266	2647	2832	2120	4568	5022	2745	19382	4319
SLC25A5	15135	18114	12579	6405	36768	15015	5151	160375	19002	31933	35573	8046	14414	9313	37062	35663	24947	15387	8495	24567	5816	26614	22919	7782	70837	18230	21564	21287	16387	18662	38959	20083	12955	50664	28521	17041	27056	47385	28583	15777	14844	8039	9525	7500	19220	14437	9802	27530	24434
MCUB	2324	2614	1844	324	788	212	394	4713	2392	1547	1777	610	366	381	1493	970	826	507	1679	2224	1160	1902	732	538	2055	937	1412	656	1573	656	3622	2718	399	5020	2648	1744	653	6076	662	703	1261	215	934	1050	1211	1660.5	770	861	1726
HOXA11	0	25	4	0	28	4	1	420	123	5	185	81	1	3	43	1	6	0	13	1	39	2	3	6	224	1	1	28	8	85	22	2	2	6	1	23	15	14	891	195	141	16	2	0	2	1	7	3	0
POLR2J	1332	2432	3066	855	2492	1315	730	4184	6511	2469	3108	819	1181	791	2839	5390	2387	1012	1167	2651	1093	2419	2731	738	2178	1143	1642	2191	2789	1180	2935	2954	1891	3710	1951	1851	4619	3069	1762	3673	2008	579	777	1006	2664	1352.5	1248	1605	1351
DHX33	1572	2941	2802	849	1233	808	452	1554	1630	1482	914	1043	1733	690	1835	1423	1620	1407	612	1143	1105	1004	2632	495	3159	309	353	683	310	308	421	671	543	2837	2155	1099	2109	1224	2981	548	286	921	457	621	1547	1667.5	529	912	548
MEOX1	152	20	71	17	98	6	9	22	83	38	42	18	3	69	46	1	58	44	39	41	12	63	31	13	379	61	38	28	2	19	60	94	13	45	31	207	36	36	4164	7	19	12	113	105	285	54.5	170	247	196
THSD7A	106	307	430	110	1414	670	41	102	348	449	181	156	10018	2083	137	479	653	237	123	94	145	356	223	334	304	69	69	177	35	35	334	97	13	205	538	433	76	1104	93	43	202	263	189	138	367	502	218	2019	121
LIG3	3042	3708	3171	918	2911	1160	768	6158	7083	3258	1790	1038	2190	1425	1744	3274	2717	2518	1487	2269	1132	1800	1893	772	2402	562	691	1871	708	668	620	1507	363	3882	2274	1113	3250	2431	7055	988	1386	864	794	643	2221	2022	638	1488	1089
RPAP3	2331	1386	2832	1196	2278	1067	663	3022	3365	4013	1558	1008	2431	1099	1894	3504	1798	1375	1155	2150	1653	2563	2820	739	2149	1098	913	1644	742	908	1011	1854	1120	3265	2177	1402	3509	1532	4432	1403	795	775	809	1058	2362	2759.5	916	1814	1047
ACSM3	993	701	1480	326	771	181	738	336	396	766	961	464	225	316	388	133	4272	384	1327	612	451	440	932	249	2270	365	1110	1104	230	692	447	220	25	375	2693	269	1016	308	3296	369	457	450	321	310	2034	1488	318	1261	879
REXO5	180	281	453	117	478	118	105	1999	1358	474	224	137	187	103	277	243	623	246	143	342	216	174	529	151	667	133	271	116	169	87	247	290	273	569	188	159	442	312	1146	230	279	102	49	149	485	251.5	146	274	188
CIAPIN1	5123	3024	3764	1616	3365	2057	1516	9137	5355	4128	4413	1183	2841	1376	5006	4279	5535	1929	1526	3141	1349	4692	3226	1163	5194	2897	2917	3223	1928	1964	3150	2872	1445	4304	4672	3440	4301	5030	4186	1847	2023	1300	1214	1538	5386	3638.5	1452	3537	2321
SPPL2B	2629	1007	2760	862	1675	1426	859	3994	5249	2264	2690	1049	629	919	1630	4883	2176	519	688	2274	852	1740	3377	916	2924	281	423	765	292	861	458	711	408	4035	3047	1565	1688	1362	3063	348	503	875	776	3267	1184	845.5	1362	1774	1192
FAM214B	2171	1520	6490	1693	1909	694	1634	1777	3753	2606	5049	827	739	1257	1430	1934	1046	1082	690	3261	2413	1845	3691	1587	4907	453	577	691	390	1420	661	1291	262	2514	3819	1225	794	3069	2541	465	549	576	475	1529	1744	1477.5	527	1674	942
COPZ2	457	1076	1473	111	258	411	38	1538	1069	1014	876	397	45	745	541	1234	631	476	504	469	182	1405	416	144	932	278	744	349	309	237	747	596	374	912	1450	3253	2465	1015	670	311	581	231	250	387	464	482	349	1009	741
PRKAR2B	2021	1262	1364	1583	900	220	799	458	859	732	629	508	265	236	512	633	451	1058	350	428	346	796	1246	153	1026	380	3006	222	811	93	539	571	380	192	1361	911	894	1047	1574	145	314	1403	813	561	2759	619.5	699	386	748
MSL3	2048	1831	3588	1050	1655	597	703	3743	3210	3146	2434	801	802	974	1987	2795	3130	2002	752	2201	1352	2959	2582	943	4532	1820	1505	1268	975	841	1826	1732	1236	3386	3122	2015	4201	2734	4779	855	903	662	880	1817	2624	2101	1807	1572	3151
CREBBP	15064	5208	11260	5152	5592	4490	2467	13237	9778	11220	6142	4580	6347	4367	3586	4476	8291	10163	3453	8910	4242	7218	7520	4880	10854	772	2102	3266	631	1459	1056	2486	782	6401	10270	4021	5843	4780	12232	2346	1038	4396	4161	2772	5916	6660	4409	10856	3255
TSPOAP1	1728	782	2264	318	492	791	63	3181	1254	1103	518	309	38	78	215	3742	1393	214	978	2518	495	706	905	189	1479	54	447	429	120	73	121	168	86	1976	967	479	348	109	3003	45	290	344	211	1660	396	383.5	1305	554	1257
MPO	9	574	17	17	12	15	0	147	122	23	48	9	6	36	20	31	9	14	7	23	5	33	61	14	78	32	19	24	3	179	124	33	4	647	208	47	46	37	94	7	12	9	22	17	23	23	17	9	40
PON1	133	38	27	32	14	1	28	4	50	278	10	11	40	4	36	23	348	5	66	269	10	146	24	4	173	10	51	6	52	0	62	38	3	8	44	13	164	21	3	30	520	65	6	18	14	127.5	51	257	45
GCFC2	852	780	1029	525	1063	475	622	1862	890	1143	487	378	2317	420	1342	2316	1158	558	592	1260	442	523	934	295	1039	698	370	498	339	249	765	1174	439	2003	1160	684	863	884	3084	705	629	482	396	456	1117	1019	395	826	702
WDR54	978	2022	1332	319	648	1056	232	1413	731	2803	1316	146	340	202	510	4114	447	1317	273	2363	356	1414	1067	325	2768	244	394	345	344	243	920	1531	698	1532	832	1186	714	2161	5556	654	480	433	325	1531	981	454.5	700	425	952
CROT	934	903	1055	711	914	207	431	975	2707	2346	1041	679	291	355	636	627	651	530	845	2187	475	1193	518	517	922	303	565	347	478	661	609	456	1167	1364	1303	1627	1000	486	639	360	385	527	389	1229	1706	739.5	620	901	779
ABCB4	84	84	166	503	224	103	53	62	106	189	38	35	3	192	26	134	225	67	66	29	50	62	146	35	122	19	61	12	20	54	19	30	11	47	62	190	45	51	133	38	29	66	156	71	137	72.5	81	111	50
KMT2E	6076	4356	5894	3333	3614	2044	3491	4523	8907	8949	4347	3338	2470	2528	3218	4598	5657	3621	2770	6773	6542	3604	5336	3369	6560	812	1790	2494	1144	1416	1297	3041	1018	4260	8945	2586	2289	3085	6045	1848	1150	4465	2991	2340	5124	6251	3447	6607	2426
RHBDD2	4584	5683	12636	3856	9402	4054	4259	9950	16145	21871	10391	4986	2082	3385	6526	18124	8296	2229	3541	8574	5551	9396	10963	4462	7970	2542	4404	5315	3743	2308	7206	10371	2098	10580	10007	7834	17005	5918	5756	3177	6773	4264	3989	5568	11412	6269	4768	8298	4550
SOX8	302	5	27	17	33	2	9	15	44	20	174	170	16	23	17	10	17	10	42	113	1	278	19	103	245	9	7	3	4	41	2	17	11	19	41	59	118	11	22	2	6	43	172	175	66	15	201	34	104
IBTK	5856	3565	4804	3392	3509	1712	5685	6938	9064	6671	6339	1891	9388	3657	6764	11106	5184	3714	1923	4924	4641	3534	5986	4433	4621	2562	2380	5777	1499	2367	1887	2487	656	10710	7599	3806	3344	3922	4405	2494	1478	1726	1334	1929	6840	6523.5	1758	3000	3900
ZNF195	2139	1246	2544	753	1078	623	897	2203	1381	2266	1219	927	905	648	1243	2936	2289	549	1051	1442	737	900	1966	589	1969	1234	900	475	650	1035	1281	1516	517	1670	1500	892	1641	798	6078	886	354	745	330	1323	1888	1754	811	1981	2050
MYCBP2	3594	1506	4880	1947	1703	979	1269	3371	3556	3444	2001	1638	3727	2218	1996	2186	4015	2813	1379	4563	2358	1813	2561	2072	4572	642	593	1086	441	566	494	1203	232	3997	5020	1887	1000	1272	5117	589	429	1683	2425	1919	3798	6356	2272	4733	2099
FBXL3	4290	2763	5419	1576	1724	1088	1425	2940	3232	3905	4310	1273	1696	1276	2650	2734	3004	1438	1109	3733	2511	2894	2448	1360	4671	1709	1633	1359	2747	1438	2355	2719	747	2807	3935	4162	5698	2458	2669	1292	819	779	1530	2126	6322	2968.5	1845	3732	3779
ITGAL	1541	1531	3556	1063	2667	293	327	1149	4327	2773	2180	736	791	1914	1984	479	4871	2005	1197	1351	1305	1535	2509	1502	5328	1028	897	1413	95	119	1439	2167	397	1580	2242	1351	1585	2337	1019	176	482	288	3888	2448	1735	4476	3236	3591	2902
PDK2	3437	1619	1208	1079	1773	534	595	4982	1586	1959	3885	642	376	442	861	1974	2423	1225	1574	2357	708	1389	2107	1204	1379	394	576	745	317	375	630	504	252	1940	1804	1199	2469	1466	2582	359	387	354	501	542	1481	1022	1027	1480	1275
ITGA3	27753	117927	70983	55317	19720	9870	6477	17369	105623	67188	50890	11960	38032	8324	14975	29798	17716	8663	15939	114391	62700	23887	31504	21604	41846	917	7416	12342	7264	14913	50035	43495	1362	53515	34183	14132	32520	82671	5599	3487	14459	9521	5851	22645	37274	40058	7313	18242	14185
ZFX	2151	2236	2267	1239	1408	1152	822	4374	2729	4134	1607	1218	1447	1091	1934	2859	2123	1503	931	2002	2056	2747	3293	878	3860	635	1051	1117	530	520	638	1034	961	2842	3552	1779	2398	1786	3019	969	393	801	1100	840	3661	4172	1357	2073	2642
LAMP2	11082	13194	24547	5729	21254	4996	6000	101205	18488	34741	16538	7667	6985	11978	9832	19355	19654	15544	7530	34979	10304	13733	17314	6052	48559	9085	9136	11678	9553	5317	22298	15850	10878	34930	23484	22528	18264	27246	15048	5990	9121	5921	6621	6426	15386	22678.5	7891	46917	15364
ITGA2B	89	73	57	14	210	11	15	858	198	48	313	78	63	24	21	57	14	14	86	589	64	46	699	11	112	1	32	12	89	3	28	176	52	130	142	52	72	76	4431	186	70	15	13	37	26	41	78	37	100
ASB4	36	1735	26	79	9	7	2250	11	29	80	28	8	883	217	17	74	2068	20	18	180	8	31	88	48	118	3	28	12	27	2	8	476	40	20	82	84	136	36	4	96	70	27	6	33	33	227.5	32	95	20
GDE1	9359	4943	9791	4172	7304	3736	1730	4298	8236	14208	10422	5620	2907	3404	4729	11133	12792	4003	2844	8937	3993	11215	8296	2208	10755	2518	15033	4607	6194	2731	5147	4924	3061	15848	13682	8288	23489	6160	11936	4783	4497	4824	2642	2549	13450	12754.5	5632	11482	12117
REX1BD	469	982	2639	658	1364	640	226	4273	3253	874	1536	523	490	445	1852	974	2081	534	817	1652	364	1367	1414	271	1454	1465	815	640	742	590	949	1374	710	1652	1701	1314	1491	1796	1590	751	986	322	489	1234	718	509.5	1217	553	1451
CRLF1	2272	360	5408	1904	775	34682	628	357	960	16611	2496	89	381	277	399	200768	805	1149	657	407	593	26740	76849	32	572	65	68	3247	280	97	463	308	51	101	1005	4262	511	212	134	14	156	509	769	1135	5216	77.5	2766	70	5570
OSBPL7	2187	1154	1531	1300	679	251	427	1370	1687	1258	2865	448	130	244	292	1080	2064	305	1353	2535	347	909	832	1571	2374	129	255	414	94	423	222	347	116	813	1818	509	398	812	1874	161	297	383	281	2376	2235	752	940	521	801
TMEM98	10051	3494	7889	2016	14032	1383	1051	13856	4254	13951	7831	1127	2060	1763	1901	5299	8113	2141	8880	8587	4967	12820	10358	2090	4039	1222	1849	3241	389	3996	3896	2337	1091	11740	7202	18189	17696	18169	15586	1671	6790	1552	2081	3660	15544	1055	2403	2264	9848
YBX2	85	57	2255	93	454	415	196	2428	1119	119	8	630	13	207	264	2588	1461	456	18	96	292	142	1387	8	645	199	78	340	162	6	513	375	186	1907	217	10	2020	41	2656	623	20	201	22	9	17	385.5	297	8	12
KRT33A	0	0	0	0	0	0	0	2	0	0	0	0	0	0	0	0	0	1	0	0	0	0	0	0	0	0	0	0	0	0	7	0	41	0	0	0	0	1	6	0	0	0	0	0	0	0	0	0	0
MAP3K14	1394	1120	1889	284	1251	243	211	1107	815	1242	703	417	2199	456	855	430	1170	513	697	1480	286	859	1173	714	3748	370	360	604	92	224	569	626	236	836	2008	204	564	915	2853	361	251	286	1059	937	895	730	1161	703	1024
ABCC8	17	4	3	28	162	186	9	665	6	61	21	4	3	43	3	9	57	20	10	6	2	4	242	11	90	8	10	10	0	47	0	0	3	32	129	19	6	0	9	4	2	6	9	15	53	8	9	12	23
CACNG3	0	0	1	0	1	0	0	0	5	0	0	0	18	1	3	0	1	0	0	4	1	0	1	0	8	0	0	0	0	0	0	0	0	17	0	1	0	0	0	3	0	0	2	0	1	0	1	1	3
TMEM132A	8154	5076	11057	379	2206	3237	775	3317	9196	4985	2089	1496	887	2156	3932	34264	2625	3958	2387	5000	1080	5526	5659	351	5304	392	447	4889	227	510	1809	1946	1484	13219	2564	3878	7258	15497	13909	628	1612	960	980	1617	1558	923.5	1006	687	1407
AP2B1	24613	56169	23145	6809	22755	6643	6647	22062	26357	26653	24526	10512	21487	7546	12076	14618	28257	21080	12889	42072	21728	20423	23228	12328	26035	3409	4416	11106	3529	7801	8193	12297	4158	49952	29353	17362	20697	40497	23509	7465	8912	8292	7771	8706	16916	14828.5	5900	24635	13455
TAC1	0	0	0	0	23	5	0	0	6	1	0	1	0	0	0	0	27	19	0	0	0	1	25	0	0	0	1	0	1	1	93	0	0	0	4	0	3	62	8	281	1	1	0	1	1	2	0	0	0
ZNF263	3424	2025	2829	1266	1621	1341	629	3839	2835	3043	1688	838	1272	986	1296	1335	4169	1011	1202	3268	1232	2067	2378	1049	3471	816	1727	1306	401	753	922	1090	444	3130	2473	1728	2284	1664	5040	1279	576	1367	740	1280	2203	1834	1479	2558	1493
CX3CL1	7185	5299	2191	1076	1473	561	351	1661	34306	5894	8032	6721	317	1575	757	1621	1085	1020	5775	11708	3929	21993	1743	2022	10783	174	3485	1342	1137	637	4754	11306	343	1014	5441	13080	7913	4415	694	528	5474	5984	2457	8180	2408	8053	2331	13091	2520
SPATA20	6936	8636	6918	2198	7947	3600	1389	8725	11627	9089	5486	1734	967	2456	4363	6055	8701	4427	1854	7979	1537	2658	4257	1977	9379	564	1828	2373	949	2087	2300	4233	723	6804	6977	3662	6533	7169	5626	2639	2428	1387	856	2547	10700	6396.5	1629	1679	3024
CACNA1G	1283	13	57	29	17	13	1	8	53	52	10	100	7	30	9	79	18	8	60	88	146	93	16	14	48	2	52	11	9	9	2	48	2	47	261	38	56	19	241	95	14	9	26	41	86	14.5	8	66	70
TNFRSF12A	3108	7024	11750	823	3918	1867	365	2905	14952	16739	8457	3432	4376	942	9562	7365	789	1507	2199	11228	2106	14175	4134	2780	10046	861	7587	2721	2672	4438	10037	15925	1186	23032	6229	7735	13338	25267	5316	5827	4482	4782	893	4445	13420	6019.5	2418	5035	2909
DLX6	0	33	232	2	86	12	1	481	2	30	2	0	0	8	62	1	9	155	10	2	0	145	4	0	174	0	8	3	0	3	6	0	0	1	9	7	395	2	361	295	0	96	15	2	1	0.5	66	48	1
MAP3K9	2067	737	3847	1189	2703	1426	1038	1527	3757	4424	921	1521	2441	604	990	1274	2885	1635	486	2881	1700	1655	1755	825	3361	115	408	439	389	129	455	1473	186	1020	2177	466	551	1157	2459	283	318	838	556	447	2361	3122.5	535	2697	739
RALA	4791	6586	8278	3128	4079	4864	1711	6685	15626	11459	8045	3904	3704	2978	7556	17004	4308	2582	2426	4758	3488	4960	5850	2502	7801	1944	2618	3172	2736	2655	7719	6169	1316	9305	9136	6647	8130	10440	5501	2871	2996	1934	1781	3497	5970	5718.5	1814	10966	3624
BAIAP2L1	3720	5969	4412	2722	3079	1381	2483	8238	22584	5367	10479	2260	5405	1356	6611	6052	2758	2287	1553	6990	2655	2536	2424	4502	5709	874	1249	2274	1666	4269	2776	5013	2216	6029	3870	2260	3506	2757	2970	8830	1673	2130	794	3932	4118	4091.5	1121	4732	1304
KDM7A	2800	1365	3736	1009	1025	1082	1407	2443	9542	3765	2487	1567	731	1114	1180	2435	2894	1755	1899	3289	2075	1555	1655	1328	4405	670	899	1091	1443	976	863	1274	522	2464	3507	1746	2431	1178	1456	391	441	2004	1320	1172	2067	5648.5	1214	3065	1905
ETV1	1502	1654	2639	2239	3435	890	423	624	1487	4414	5837	1830	1488	831	1295	580	513	1364	2174	5538	1007	2992	1119	1366	2457	460	2185	647	1092	710	1002	1059	172	1225	13599	7540	1073	2479	1319	330	321	1892	1438	1338	7170	4720	1866	3813	4405
AGK	1545	1992	2155	839	1348	956	599	2710	3078	2260	1250	803	1069	547	2126	1958	2298	1348	772	1586	1126	1406	1740	561	2677	537	907	1159	1527	492	1304	1429	993	4621	2134	1209	3460	1687	2044	548	930	864	601	1062	1994	2434.5	804	1885	1092
ALDH3B1	3202	5069	4370	18995	5109	1397	16358	10287	9582	6691	18446	4248	5569	6372	6634	12581	50638	4238	1447	4354	1454	6699	5565	9374	17482	575	7584	10603	923	4695	2407	2697	158	1759	12098	2720	11248	7510	1626	324	1501	1143	1445	5982	26309	11622	2667	8673	2318
TTC22	1068	782	1073	775	1615	444	630	980	1569	2562	5725	794	354	390	2306	1462	1142	230	896	2266	919	849	811	813	4543	157	310	748	214	1682	229	511	344	1824	878	362	919	708	965	1153	307	402	409	1481	1475	615	699	1239	395
PHTF2	2278	2368	4142	524	2565	1606	676	6054	3918	2686	1215	1454	956	1132	3643	7043	1422	1670	1489	2245	1776	2863	2817	460	2804	1431	1921	1315	2654	750	2212	3498	3161	2632	2477	3029	4703	2220	2257	1267	2099	1106	834	975	1558	3762.5	1075	2842	3250
CCL26	1	65	220	1	505	26	1	397	86	19	16	4	5	25	57	20	4	6	58	42	20	48	33	39	168	44	92	18	22	11	112	93	27	127	24	40	14	453	27	17	84	12	3	9	11	16.5	22	28	52
FARP2	3549	2581	7032	853	2409	1126	1698	1498	4315	5193	4056	1849	3676	1278	2943	2247	3249	2632	1254	1803	1658	1937	3037	2237	4276	757	705	1777	835	1328	899	1311	329	2121	2752	1678	1207	1805	4590	748	615	1240	981	1167	1507	2265.5	1387	2058	853
USH1C	22	486	95	12	1264	19	15	625	12	37	12896	7	216	6	1657	61	4626	8	456	9	4	19	395	2404	175	284	0	2453	3	6700	361	5	2	147	81	10	191	7	516	943	3	35	4	3279	43	10	9	21	9
GGCT	1014	955	1443	1396	1834	1314	385	1976	3366	3416	767	2085	1320	1392	1134	3425	1589	762	808	851	885	1548	988	360	1675	466	1739	1030	751	441	643	1118	758	3718	1360	914	2964	1186	946	646	708	675	388	669	1065	1970	457	6243	761
DBF4	491	1621	1212	211	920	520	225	4348	2538	910	738	321	976	300	994	3118	725	729	453	872	627	808	1013	343	1410	739	410	1148	1167	402	2579	2394	445	2918	675	488	956	864	1666	1331	807	326	277	256	532	1428.5	460	716	499
TBXA2R	84	270	349	139	78	94	72	249	440	96	190	210	220	187	82	255	77	113	108	202	68	439	147	44	263	40	19	71	35	58	107	150	24	607	232	401	146	546	138	16	202	75	91	123	163	86	52	146	54
IFRD1	203	337	546	172	326	120	189	1787	929	548	165	219	150	140	309	848	602	175	101	418	515	353	413	100	721	100	267	303	381	109	490	548	631	971	816	247	232	1808	608	233	351	212	72	507	444	711	179	577	227
LGALS14	0	0	0	0	1	0	0	0	0	1	1	0	0	0	6	0	0	2	0	0	0	1	0	0	0	0	0	0	0	0	0	0	1	0	0	0	0	0	0	1	0	0	2	0	1	1	0	0	0
COX10	983	893	1365	646	1077	452	441	1279	1774	984	1293	656	1459	574	1998	1108	1804	841	435	852	853	862	1960	336	1670	390	420	479	403	421	735	617	345	1386	1603	666	1527	1146	1356	346	306	393	490	500	1577	888	443	554	976
GTF2IRD1	1623	2791	4125	1093	1920	2395	942	5494	7146	2430	2869	949	1497	777	618	5613	1909	1154	997	2311	1405	2226	2619	896	3073	283	482	1423	344	562	1009	1458	421	4407	2032	2203	1574	1937	4719	533	1052	1057	476	829	3635	1753	826	2016	669
PAF1	4117	6315	4900	2433	4223	2173	1018	3966	4877	5925	4718	1739	3524	1896	5062	2723	4613	2890	2042	8046	2202	3544	7240	1959	6195	1695	1409	3384	1197	1355	6035	2291	1422	5134	5813	3457	3699	3958	17187	1706	2050	1443	1919	2802	4299	2883.5	2434	3976	2405
VPS41	4443	5268	7302	3336	4639	3629	2645	5644	10085	11743	5639	4866	7140	3362	4378	10372	5943	2789	1888	6702	2851	4900	4689	2447	5012	1537	3609	3643	2521	1947	2583	2611	791	4126	7860	4172	6405	5145	3938	1775	2076	3486	1678	2272	6084	9661	2906	21954	4576
ARHGAP44	2615	407	241	632	526	631	963	439	740	776	974	1068	240	149	929	184	2909	1960	807	3124	715	1356	1512	460	2028	233	798	439	87	177	178	58	229	2185	6203	1303	461	382	84	152	95	455	475	861	2868	346	611	296	784
ELAC2	4616	3482	5471	2236	3958	2114	1015	5062	8379	4345	5998	2334	5099	1628	7066	3507	6744	3622	1657	3014	2683	2638	8041	1179	7730	1258	1390	1890	883	1406	2319	1874	1283	8227	5768	3482	6205	4382	6790	2001	1060	1905	1773	2504	7189	3602	1768	2178	1859
SCIN	184	385	1413	3124	2712	1458	1014	264	170	12167	7602	4564	46	12646	487	6121	9438	1059	360	464	492	2685	5771	2752	540	62	2295	896	159	1713	750	62	42	282	3387	1845	798	503	426	19	201	1410	1212	981	5973	208	394	311	209
ARSD	4323	5354	3022	4800	5126	2432	6184	7496	7315	18999	5965	2518	3666	3456	3657	1742	10770	3030	2613	6627	7788	7628	7072	2991	9421	1366	4563	2654	1023	2278	1646	1890	322	3442	8266	3871	18694	4930	5737	2289	1208	2054	2247	2380	21033	9276.5	3160	5191	7156
PNPLA4	1017	1177	587	759	1484	424	444	1363	1922	3659	1777	430	483	420	1642	3210	1392	512	765	1568	280	2050	723	344	2702	774	1522	688	855	834	1244	540	872	3082	2411	855	1977	4028	1791	355	1364	239	506	551	4623	1203	708	547	2271
MYH13	3	1	38	2	2	4	0	9	23	9	1	2	10	7	8	2	0	2	0	3	4	11	4	0	26	27	2	1	3	0	2	3	0	1	2	18	17	19	67	3	2	4	1	1	8	8	5	6	3
ADIPOR2	3025	4704	7828	2740	5448	2326	3039	7538	8211	9739	10795	1574	10695	3905	7936	8220	5257	3927	1920	5530	3294	4602	5894	4440	8328	2238	1517	3237	1758	3069	4229	3600	1604	9734	10116	3422	6003	4342	8754	2896	1799	1838	2043	3432	3712	5935.5	1793	4314	2817
CDKL3	17	21	58	31	19	10	1	42	51	31	19	12	12	2	11	55	45	6	9	20	49	28	19	9	44	8	35	15	26	4	19	26	16	27	34	28	28	19	43	20	15	12	1	22	32	49	18	23	20
UPP2	0	8	10	5	2	1	10	12	53	8	2	10	0	3	2	6	7	3	2	15	4	6	6	3	14	3	4	5	10	5	15	2	1	2	0	16	38	13	7	20	4	9	3	11	1	4.5	8	12	10
PRSS21	112	44	174	24	19	541	1	9	133	236	4	16	621	17	43	1182	61	747	503	41	53	443	217	10	23	11	1009	1375	8	6	119	414	8	47	68	540	3298	433	625	6	1153	424	37	341	5	96.5	67	54	65
MARK4	3031	3948	5647	1292	2359	1580	774	3188	4780	2753	2066	1224	3111	1665	2844	3638	2596	2211	1294	4401	2506	2595	3542	1107	2738	612	545	997	711	621	812	1533	424	4473	3097	1477	2181	2249	14653	1567	776	1174	944	959	1403	1346.5	1138	2689	1251
PROM1	987	62	4040	25	985	1399	65	845	1295	2438	14469	106	15	56	93	46	65	2803	5771	24	6	1163	712	2148	7043	80	743	741	6	4359	3720	14	79	11	245	1785	97	41	2049	39	159	6449	1026	6576	99	138.5	239	809	372
CCDC124	2332	2101	4853	1212	3139	3021	740	8075	6957	3266	4036	1455	1447	1303	3261	3055	2472	3173	1698	4415	1374	3817	2654	918	4286	1504	973	1594	1113	1186	1539	1622	1210	11586	4667	2944	3224	3958	8983	810	1274	1013	1311	1807	2484	1351	2348	2217	1648
CEACAM21	157	112	290	88	246	15	44	121	380	126	173	67	32	122	234	60	172	129	104	29	46	194	328	103	250	278	246	76	106	94	145	50	24	114	145	273	349	210	48	67	539	83	181	175	256	330	133	221	350
PAFAH1B1	9164	9183	17346	5088	6284	2858	3381	9260	8367	9445	11101	5305	3981	4207	9029	6389	9258	6318	2765	6080	5695	6778	12397	3609	13617	1627	2811	4794	1633	2241	3710	4103	2178	9292	15828	8549	10654	7090	8181	3302	1972	3377	3256	4271	11445	10063.5	3167	5839	4107
NOS2	67	148	295	136	1781	31	40	49	524	65	117	56	27	126	40	1485	24	555	49	63	46	189	120	66	115	14	8	34	16	4	50	55	1119	50	91	165	44	172	96	76	29	31	16	88	65	37	14	71	12
DNAH9	438	63	7	25	2	1	12	46	87	204	233	110	3	53	13	17	27	24	4	187	16	1045	12	117	722	2	41	11	4	125	5	2	1	17	201	418	24	20	3	35	49	31	11	1513	95	49.5	177	38	243
KIAA0100	14059	8800	12748	7591	9193	3525	8705	8790	11315	17594	11292	4749	11344	5503	9948	11793	14847	12843	4774	10861	8239	9758	16677	5968	13525	1644	2613	5822	2588	2054	2576	3075	761	10579	13352	8402	4768	11432	18071	2536	2201	4008	2818	3320	14513	8901.5	3147	10996	5170
SLC13A2	2352	0	4	6	1114	1160	0	225	0	54	33	11	2	35	13	0	7	10	3	1	0	130	435	7	967	14	10	91	1	13	1	0	24	65	10	55	3804	2	12	13	0	40	142	11	18	1.5	18	15	186
GAS7	2928	1312	5711	1139	1165	499	355	818	2537	3522	2722	1727	377	2388	1578	1038	1320	2566	1093	1157	1236	3339	2077	1549	4908	630	713	1009	226	281	871	1253	177	2338	8300	3852	2195	2787	4404	275	393	1518	2823	1576	1489	3367.5	1969	4748	2278
TRAPPC6A	1097	4262	2485	990	1598	624	100	1197	2805	1957	2698	574	656	429	1386	545	2799	862	963	1397	479	1148	1845	680	1645	1156	1088	694	2228	751	1046	1127	933	1342	739	1162	5107	1463	10717	910	585	410	610	735	2202	667	1222	1077	1585
MATK	183	249	673	143	434	100	59	372	759	494	1359	116	350	142	854	103	359	126	143	617	162	658	248	215	684	401	159	243	45	42	785	379	31	156	868	416	306	1080	162	34	106	35	277	275	211	321	368	329	354
CEACAM7	1471	12	79	17	24	2	51	101	98	127	144	50	4	12	27	15	1131	9525	23	28	6	261	143	110	1307	121	61	3562	7	647	18	3	216	6	18	33	128	2	104	65	90	99	14	39	39	9	33	22	53
CD79B	177	107	634	31	148	71	14	589	372	310	168	84	24	204	468	146	359	51	46	63	40	175	401	34	699	462	174	180	35	63	270	255	118	346	91	186	55	219	53	90	103	62	946	464	674	210	1509	233	571
SCN4A	6	65	21	12	18	855	8	83	378	8	5	16	5	53	3	177	21	23	7	196	19	170	183	2	35	1	4	7	2	1	44	211	1	15	55	95	32	307	750	11	129	115	10	14	1052	23	18	20	15
ST7L	511	385	872	378	389	210	333	870	950	1495	944	233	457	218	933	1133	593	444	468	1194	331	642	781	185	462	242	383	342	486	391	482	997	255	898	1019	701	365	1004	857	217	407	367	203	469	1148	920.5	319	760	345
TKTL1	1	1	4444	1	2	25	1	94	1	5	4	3	2	1	1	15	6	4	4	6	2	9	907	1	13	4	2	2	2	1	2	1	0	2	30	10	0	0	23	13	0	0	7	1	10	3.5	10	9	11
PAX6	0	0	2	1	1	0	1	1378	3	5	115	2	41	0	12	1	0	0	1	1	0	0	0	30	101	4	0	12	0	0	0	0	1	15	2	3	1	11	602	2	0	1	1	6	1	0.5	3	0	4
RPUSD1	1126	1268	2087	744	1640	1415	318	2934	4093	2203	1578	724	640	652	1738	2365	2418	824	602	2031	535	2559	1891	514	2816	441	923	1409	653	470	1401	1727	252	5415	1675	1229	2816	2484	2147	745	941	755	569	832	1425	802	1102	1085	971
RHBDF1	4619	1376	6528	1881	1570	1602	754	1803	4890	4000	5526	1920	724	1106	3198	1425	2582	1658	1294	2515	1701	2606	2479	1718	4006	597	1605	997	461	901	559	2147	318	1981	3207	2325	3934	2759	1109	1285	929	1382	628	2742	2764	2017.5	1240	4392	1460
LUC7L	3706	1647	3223	1505	1744	1792	529	2404	2888	2473	1012	1339	1033	950	1452	1799	3685	681	831	2611	1081	1875	1787	633	4215	867	1077	714	617	677	760	1275	524	5684	3039	778	1091	1467	5142	627	475	696	580	3162	2360	2137.5	1655	2552	2441
CACNA2D2	2365	249	110	2284	611	1192	1274	89	536	2605	3003	985	249	1445	173	880	4064	2531	2936	597	336	1816	3292	2139	930	106	1389	808	31	19	168	27	39	1919	20244	339	2318	66	1599	19	100	1366	1089	906	31167	946	2387	3321	2130
BAIAP3	3221	1727	99	256	94	499	66	329	3207	1041	681	1117	52	702	2431	439	85	380	358	1496	149	1635	413	698	1575	125	416	136	176	257	55	456	46	1052	614	678	1287	615	259	28	357	781	95	1756	388	401	613	207	331
TSR3	1543	2329	2618	763	1860	1378	396	4362	3160	3070	2797	920	1175	899	2167	1466	1934	1230	1026	2340	703	2354	1775	710	2669	573	1442	1052	659	721	1147	1649	440	3687	2219	2791	4083	3338	1801	738	845	851	776	1204	2105	1220.5	1099	2026	1311
PIGQ	2289	2021	2662	1691	1953	1504	665	4179	5369	5445	3170	1296	585	979	2414	2219	3509	1421	708	2890	1370	2110	1562	974	3445	448	1759	1169	318	617	1020	2006	247	4585	4055	2123	3949	2640	1801	573	807	1408	872	2893	3754	1118.5	1479	2247	1484
CRAMP1	1698	517	1701	770	668	457	308	1498	2307	1496	701	563	663	418	798	721	1176	598	291	976	814	885	961	539	1554	122	266	327	167	148	151	310	125	1030	1431	446	470	566	1390	149	189	531	233	803	983	991.5	568	2414	574
TEAD3	4461	2589	6321	1721	2144	1832	2806	4135	5817	6247	3921	1761	389	1156	3422	6231	3307	1791	1351	2929	1760	7107	3466	1342	4661	482	607	3400	649	944	1111	1896	834	2014	3747	2389	2475	1732	7227	1017	602	2481	996	1664	3450	1293.5	1538	3180	1814
SELE	49	78	16	30	45	48	42	18	124	135	30	53	31	568	37	51	482	90	21	26	268	84	145	39	480	71	456	133	7	114	171	55	24	558	376	179	77	64	50	26	69	21	553	314	325	58.5	70	41	106
DNAJC11	1908	1676	2929	1140	1471	968	682	4837	4000	3472	1830	856	3330	788	2208	2835	1644	1503	913	2276	1446	1521	3733	1186	2576	374	516	1117	473	865	1069	827	288	2867	2934	1033	1797	1765	6570	496	656	1140	634	667	1945	2187.5	1318	2185	947
FMO3	429	491	2353	435	333	331	434	178	469	794	947	195	44	325	371	599	691	8174	207	83	213	1248	365	159	1325	227	574	405	257	480	577	849	3839	488	796	3369	1202	823	878	317	272	326	648	1172	1118	438.5	1240	743	2172
MYLIP	6658	1879	2486	1458	3064	845	1107	4296	4248	4340	3403	1864	185	1684	1318	3901	4202	1686	1136	1997	2764	2871	4106	1079	4781	635	1794	1394	1514	474	972	1219	1485	6100	4334	1913	3647	1431	3472	517	501	1803	1261	1246	3534	2222	1874	5536	2057
NOX1	107	76	129	26	128	70	17	141	56	156	96	67	12	34	41	81	74	37	70	115	26	82	75	79	162	102	44	68	22	33	24	24	30	111	50	202	540	45	78	40	118	35	63	48	145	93.5	46	71	68
E2F2	206	191	560	78	464	676	89	3132	651	741	247	123	739	157	371	1185	372	215	170	443	366	275	879	234	1062	97	73	297	88	40	125	294	104	823	286	88	371	336	3130	230	235	173	103	124	146	361.5	279	251	165
PSMB1	9836	11259	11236	3623	8260	4479	3315	37165	21288	15826	14722	2203	8072	3996	13468	10537	10197	5519	3549	5731	5254	8910	13551	2968	11377	8044	8507	5677	7527	4135	15544	9300	10224	16868	13158	8809	26585	14819	18793	7637	6025	2693	3220	4609	25096	8917	4577	6108	11304
SYN1	135	52	86	35	22	21	14	35	115	52	242	29	19	72	41	19	44	23	36	66	15	202	82	28	160	29	15	48	7	16	73	105	120	27	205	117	36	43	71	28	15	27	50	76	184	18.5	22	37	50
JARID2	2386	1869	2516	836	1309	817	1022	1721	2819	2387	1214	714	1893	1092	1219	2457	1868	3316	904	1697	1546	1340	2078	717	2699	253	270	1143	321	312	456	1020	355	1698	3084	759	907	1207	8611	218	300	1119	1009	802	1425	1274	1016	2255	650
CDKL5	1677	956	1898	686	644	771	543	213	1401	1226	1184	785	327	1085	613	523	788	1292	1181	374	999	1960	1289	788	1204	123	374	472	149	721	161	375	168	852	3429	926	943	1878	1573	194	286	624	493	588	804	2287.5	484	2300	627
CAMK1G	77	85	270	43	83	35	12	45	119	126	94	22	20	86	84	44	30	52	22	35	51	108	137	52	186	27	41	48	16	12	60	49	23	236	107	114	65	94	136	17	16	33	55	70	27	74.5	70	198	85
CDK11A	49	41	66	41	22	22	22	68	82	64	22	19	32	10	67	91	136	25	27	79	45	15	107	13	79	5	5	42	11	14	13	23	20	44	124	20	28	6	167	17	21	37	14	100	70	35	71	66	41
NADK	3862	2575	6856	5660	4711	1949	2629	7759	9288	10409	11366	2325	4860	1959	11537	7023	7929	2515	2318	4678	3202	4174	8673	5018	6505	1582	1754	2993	2191	2218	2945	3779	1027	5135	7907	3690	5273	4322	11227	2515	1900	2014	2209	3177	10013	5103	4674	6284	3870
TFAP2B	0	3	1	1	4	157	0	0	1	260	11	1	1	53	2	0	761	102	0	5	0	2	22	1	2	6	0	0	0	0	0	0	0	0	11	0	0	2	0	0	1	2	0	2	4	2.5	10	4	1
TFAP2D	21	4	2	6	7	174	0	3	0	92	0	16	0	524	0	7	0	16	0	0	2	56	359	0	92	2	101	0	0	0	0	0	0	1	16	108	25	3	0	0	0	0	0	0	0	0	6	39	0
DLEC1	327	34	197	359	42	18	44	24	311	132	111	173	6	46	43	59	573	91	42	101	77	239	34	86	582	15	42	29	17	69	12	19	0	74	302	92	51	20	199	13	20	30	20	2209	327	72.5	188	131	301
CYTH3	9276	2112	11252	1776	1822	1053	823	3474	12349	7875	3471	15458	2146	1094	1432	2300	1696	2359	5125	4229	1330	3998	2690	1019	7573	276	2337	926	1735	684	1366	1618	333	2647	3661	7157	16409	4576	3357	561	818	3200	1712	1210	2506	4468	1738	100355	2788
ADAM22	127	316	302	71	129	69	137	117	171	263	118	342	126	148	90	158	157	180	563	616	391	307	343	69	318	56	69	75	99	67	87	97	105	261	195	881	175	210	352	110	249	244	280	186	136	225.5	169	674	228
SYPL1	7779	11212	8931	4844	7297	4121	3654	15604	15337	14903	17960	3318	2295	3147	8780	14177	8486	5308	5756	10749	4603	10511	9197	4045	12754	2903	5834	5240	5138	6503	14632	11952	5280	18298	12325	9185	13835	9905	3998	18436	5299	3049	3928	6169	16758	7578	5187	7207	5633
CYB561	8259	12781	15637	3885	13625	6761	4962	10752	16827	20605	15752	4690	786	6128	5483	24319	15524	8396	8206	7578	6264	11724	21295	5011	13939	1649	3073	3325	2581	4211	3988	9727	1891	10187	12063	8250	15777	12335	10447	2768	3280	3425	3863	7868	19145	8908.5	4406	7354	4457
SPAG9	18265	10455	11963	4112	9312	3810	2381	10805	11566	10435	4808	4309	6239	5325	4549	3579	7318	6547	6102	7231	6967	5529	11813	3949	9625	1424	3859	3258	1648	1221	2346	3682	1104	8134	12563	5075	8830	9904	6581	1824	3420	2829	2788	2679	6372	15737.5	4536	16694	4982
CELSR3	586	1888	988	441	347	1561	2376	2097	1933	206	489	1668	1473	156	616	1353	405	1439	512	1210	868	1403	530	864	2357	77	67	272	496	153	47	492	244	642	539	105	298	92	1256	415	82	510	197	196	583	1155.5	344	1801	480
AASS	1267	666	1040	1787	332	394	860	1270	803	2094	987	1477	336	934	448	540	808	865	1285	653	1646	1040	960	891	1047	422	436	977	165	105	131	162	265	1309	20922	514	243	771	420	80	178	431	1455	1826	1985	710	509	1328	999
PLEKHG6	286	390	3667	287	1237	276	546	569	6271	3472	3324	506	88	713	2266	1781	641	826	103	1175	670	729	668	898	1898	257	190	619	799	905	1335	1214	233	131	317	330	1999	956	1769	1045	431	489	166	1345	300	347.5	265	288	192
SS18L2	772	857	1183	408	663	524	326	824	1155	1064	1207	485	281	398	945	2247	1057	654	651	991	906	1357	674	288	1242	689	985	555	1784	850	1505	1765	529	1806	931	675	1263	760	1912	911	633	180	463	689	1919	757	457	828	1068
MPND	1354	779	569	231	629	276	130	663	1325	865	1101	523	225	302	598	952	493	244	541	968	396	1053	886	266	1004	213	396	286	249	271	339	589	196	2472	1106	694	1298	899	751	286	265	241	301	412	543	478.5	375	1041	681
MGST1	7076	23072	19637	19862	34689	3573	6930	26112	34492	30491	7804	5472	18841	13737	31509	20675	27681	8887	3440	27788	19173	8444	8996	2161	45336	11312	11902	7096	47057	4290	22598	25786	18295	48416	26246	8718	34168	13473	2542	4197	12753	5609	4529	7202	34571	13967.5	2943	26044	9982
CRY1	2064	862	2688	1219	1771	805	924	3158	2783	2858	1723	530	1703	1075	2291	3538	2575	1112	746	1529	1162	2191	2657	658	1772	774	591	1446	1107	601	1202	908	365	1825	1857	1273	1745	968	4950	680	590	565	528	859	1444	826.5	791	1105	1144
PGLYRP1	4	4	4	6	10	1	0	2	1	1	17	1	1	1	2	4	1	1	0	5	0	11	3	4	4	4	3	2	1	1	2	1	1	7	18	3	2	7	5	5	0	0	3	0	1	5	327	2	8
NFIX	16276	1581	5499	3448	3612	493	1683	6753	2425	10497	5649	3118	695	2045	1289	809	5404	3876	6308	17570	1916	5167	3760	2732	10835	490	2708	1501	226	1110	908	895	538	7199	19615	7630	3313	2915	8043	264	292	2930	4831	2407	9471	2300	4269	9162	6358
ST3GAL1	15077	4715	3401	4982	5108	4904	1877	4388	16782	3479	8735	2536	5184	4888	4873	5473	7290	4010	13338	27040	986	5004	7508	4425	17562	1137	3007	2828	563	556	1269	914	2478	2597	19274	3597	1280	13758	3383	675	557	2559	3214	4445	4432	3197.5	3596	3081	6040
MMP25	120	152	331	173	345	36	54	143	276	120	121	40	54	124	272	289	368	58	192	127	81	136	319	89	872	139	44	239	18	13	80	187	39	226	414	76	25	156	213	61	32	44	166	246	151	281.5	114	147	146
IL32	2728	12890	9601	1050	6264	5723	1426	5368	10624	10238	10516	4002	1325	6038	9372	4440	16793	1495	4140	2743	2799	5737	6252	2193	12739	5119	1665	10715	2539	4206	5062	27113	971	2112	5925	7418	8699	12598	3790	8343	1113	1439	3500	5588	7108	3811.5	3629	5829	9769
PKD1	3153	1371	4185	1870	1004	1150	1177	4520	3747	2600	1529	1441	1415	943	1201	1765	2299	1332	799	2965	965	2172	2273	1315	3974	191	493	715	191	338	145	444	231	1327	3477	1955	680	1145	3376	267	263	1374	808	1223	1358	1069	1334	2720	794
MAPK8IP2	701	1203	26	272	1559	762	634	4273	4203	829	196	293	130	200	207	491	234	639	235	191	110	1547	356	117	308	15	21	49	37	7	399	537	429	7022	580	43	269	111	47	189	684	74	131	92	262	929	242	183	497
MED24	5827	7737	8259	3255	5336	3224	1700	5960	8996	8540	5603	2140	4853	2603	5195	9561	6898	5284	4535	6223	4512	4511	10694	2394	6267	986	1152	3366	855	1375	2365	2579	549	10869	8140	3540	5089	5867	7621	1259	1860	1939	2143	2550	5083	3157	2075	4130	3376
RHOBTB2	6223	3069	5377	17878	2784	2312	5647	4738	3836	3620	6371	2898	2576	5972	1693	7102	8392	2708	5969	5972	3971	7545	7514	1930	7373	504	2485	1821	297	319	903	574	85	2139	24217	1794	2575	1226	1941	238	1220	1564	3161	2138	18975	2186	1511	7146	4270
HEATR5B	3517	1988	2928	1530	1751	671	1387	1838	3514	2809	2380	1308	1751	1202	2058	2716	2724	2568	1499	2248	2006	1435	2542	1367	2338	471	595	871	612	788	519	1216	277	2241	3472	1090	1462	866	4496	722	545	828	979	1200	2333	3637.5	847	2114	1280
SEC62	13923	11454	17531	5637	12688	6400	9544	25664	14703	22756	19779	6458	9042	10820	11721	19827	12904	9166	8761	16612	7421	18439	11642	6233	17541	4418	5757	7447	4418	6868	8534	7811	4798	11307	20097	14928	20805	9829	27075	5773	4363	4416	6764	6790	23984	9257.5	6421	15368	10086
RPS20	22693	47909	52306	16533	56384	46292	9881	37176	84358	31579	55855	15764	32890	22150	48857	61581	42389	28382	28503	81143	21036	47732	57365	12806	49818	33370	21352	27494	66236	19497	74601	72805	90533	111709	53504	62826	66884	105363	73468	22948	49230	14942	30128	31319	70896	52325.5	19344	52965	50285
CSDE1	30963	25208	47248	21754	23696	13008	48606	20929	48237	68530	49170	15790	30509	16363	31050	53953	23026	35658	18081	56034	41595	33736	35637	11273	32590	9109	10712	18505	24349	17977	19840	31834	11084	36328	47897	41589	29082	50740	90360	9580	14685	19388	17689	17322	50675	45091.5	13795	58178	21391
UBE3C	6040	9044	9202	3373	4946	3479	5326	4760	16042	10838	9556	3442	5305	2694	10054	11752	5705	4539	3395	7887	6855	8472	11762	3601	10983	2273	2657	3601	5838	3193	8275	6798	1561	14422	9920	7441	7055	18529	6588	2142	3588	3613	2836	2516	9904	9169.5	2658	7097	3673
REV3L	2842	871	1307	997	768	519	856	2216	1378	2445	914	885	732	752	646	801	1769	1465	528	2203	1614	907	2061	826	1415	225	482	474	199	153	292	383	132	2114	3442	693	1647	558	2924	254	226	873	706	697	1393	2808.5	812	1856	1046
TENM1	46	7	105	37	66	360	31	50	4195	158	21	53	6	88	82	732	141	26	1	68	986	82	485	12	79	7	5	13	5	2	12	27	14	278	92	94	13	17	310	8	5	21	43	81	218	109.5	63	910	45
PAX7	1	0	2	0	8	0	28	58	10	14	902	2	1	2	1	1	218	2	3	1	1	2	2281	0	2	0	411	0	0	0	0	0	0	2	0	1305	1	0	3	26	0	883	1	1	14035	0	0	716	0
MASP2	70	9	108	81	24	22	20	132	72	77	24	33	23	18	36	88	51	33	14	68	35	21	112	38	139	2	13	12	13	1	4	6	8	39	112	7	5	9	176	1	8	30	20	41	52	75	62	221	54
IYD	78	14	1240	756	730	266	3661	403	434	4314	1436	143	9	2520	41	74	11971	763	413	11	41	112	2135	759	3564	1822	693	258	20	2103	5	39	6	25	481	177	1183	7	15	622	27	159	55	207	877	1566	1538	1005	525
FAM76A	992	716	1199	410	982	305	581	2118	1373	1824	1035	481	352	343	780	1915	732	580	458	996	586	906	1247	463	1443	449	784	516	940	410	882	1246	404	1328	1909	808	1057	855	2386	630	439	501	372	961	1262	1083	728	1530	1105
TRAF3IP3	437	297	837	159	675	98	96	175	972	551	389	252	141	348	703	180	1548	260	297	373	257	412	528	294	1798	615	346	327	126	70	333	714	124	529	381	313	94	344	296	83	145	132	801	790	538	1134.5	1095	882	1364
POMT2	1681	985	2746	970	1500	1227	569	4533	3244	5884	1220	800	1783	919	1096	1537	1230	1150	614	1781	1786	1559	3175	528	2562	212	357	385	212	292	747	1327	323	740	2472	1713	1355	1660	4526	474	260	587	437	1068	2070	1194.5	772	1741	659
VTA1	3916	2505	3976	1350	4512	1379	1686	6049	4505	6750	4932	1029	3613	1831	3616	3127	3557	2563	1258	1790	2440	2654	4913	1525	6682	1513	1487	1502	1524	1488	3543	2441	1933	8963	3664	3793	6625	3739	7264	2193	894	1317	1159	1374	4329	2589.5	1902	1951	2327
MLXIPL	90	42	82	60	201	30	54	1361	735	81	269	109	28	2	141	471	171	66	22	281	126	66	96	114	744	18	17	31	4	77	32	77	67	152	714	53	144	112	516	40	8	29	16	238	99	60	52	16	518
BAZ1B	7438	6318	11770	3678	4821	4244	4116	13011	17782	12383	6061	4995	6236	2517	5685	8816	7076	3345	3476	8506	6326	6430	7926	3628	11652	1108	2141	3929	1237	1631	1733	4285	1147	13009	10210	4636	4968	4107	6252	1677	2392	3526	2872	3029	7315	11043	4196	8929	3801
RANBP9	3723	2582	5210	2530	2482	1123	1715	6732	4472	4800	3110	1628	1609	3091	3079	5996	3354	2579	3210	3798	2439	2695	3834	1163	4034	687	1299	2325	1785	711	1563	1542	921	4743	5316	2661	3314	2177	5233	773	1150	2463	1275	1224	4680	2810.5	1470	5080	2193
ETV7	829	922	729	210	1544	381	186	3051	1137	911	1694	141	257	336	2610	314	1409	201	899	1768	438	740	783	669	2496	551	258	891	90	182	1032	1745	229	2222	942	525	715	722	351	403	374	284	337	686	681	1152.5	422	829	955
SPRTN	2080	647	1036	627	1067	459	358	1752	1087	1319	730	647	1292	491	803	1315	760	998	405	738	670	1584	1593	322	1216	495	624	684	720	448	741	870	329	1625	1066	776	1484	851	1618	299	488	423	426	432	1712	1153.5	396	863	554
EEF1AKNMT	6483	4179	5126	2675	4113	1558	1160	9644	4320	5036	3211	2378	2897	1428	2609	3091	4167	3298	1565	2737	1659	4335	4443	1395	6168	1105	1802	1936	1575	1257	2087	2229	405	7322	3760	2910	5638	3088	11733	1472	1529	1138	1646	1308	7225	3068.5	1410	2828	1595
DYRK4	434	472	876	387	1001	396	371	251	1544	1203	999	312	505	594	1243	1150	1191	382	461	925	275	772	556	258	2179	631	576	413	740	363	1254	661	155	2430	1463	888	1346	1227	1235	133	673	189	343	761	966	799	424	934	834
ZNF207	13403	13078	13818	5254	10558	3749	3038	19424	20228	14276	11972	4600	7021	3704	10236	5017	13514	6208	4941	13683	7515	9757	10039	4370	15394	4763	4278	6216	4491	4894	7463	9054	3114	10945	11564	6951	12994	10172	14421	4988	3760	3171	3145	5356	12783	9272.5	3920	10589	8994
UQCRC1	8113	11764	12063	5489	8959	5335	4528	19943	16777	12744	20996	3549	7763	3777	39244	15159	13420	6200	6216	12011	5271	9405	10088	4554	15638	5566	4766	8159	7894	7162	11809	7505	3684	23435	11943	8098	19166	17193	12108	7005	5376	2403	2859	5317	18095	5906.5	3792	8255	6613
STARD3NL	1654	4891	3696	1431	4442	2513	1024	8938	6878	7282	4085	1926	6093	1511	2350	6441	2690	1205	1727	4398	1668	3797	3493	995	4002	2191	3656	2405	5815	1179	12025	9372	2070	4853	6265	3527	7856	6618	3129	5965	4581	1629	1103	1265	5587	6418	1806	11276	4210
CD9	11273	14170	69200	17776	23465	5998	8910	39043	103360	77249	49062	9491	11227	9153	36269	73696	16956	17327	7943	28362	20704	28996	24618	12352	33718	7115	23448	10805	32319	10517	47748	40922	19622	34776	56718	26947	91489	28958	26878	3577	29808	8999	6049	14574	25855	16040.5	11508	22614	16481
HHATL	12	0	1	0	0	1	0	4	7	2	0	1	0	1	1	21	3	1	0	3	16	6	1	2	11	0	1	2	0	1	1	0	0	1	9	5	0	0	15	10	2	13	0	79	3	0.5	8	7	77
NCAPD2	3878	5098	7404	2303	5775	2480	2947	11248	21119	11293	5071	1383	8271	3421	6419	14482	5090	6422	1699	4734	5083	3316	6507	3306	11034	1283	977	2727	1503	1514	2647	3349	1254	12845	5095	3257	3601	5324	28303	2591	2711	1560	2091	2212	3171	3067	2281	2882	1474
IFFO1	497	496	2098	510	562	223	143	565	1464	651	477	367	119	360	621	384	1192	296	449	670	339	694	575	306	1630	331	229	330	118	97	255	507	95	670	2440	1061	402	932	918	108	196	211	336	983	509	793.5	683	958	847
GIPR	775	277	193	156	81	81	35	95	368	107	211	340	90	29	388	170	221	19	278	1504	358	105	155	307	316	68	102	23	29	105	17	241	52	87	563	29	23	29	146	93	33	143	22	1216	87	171.5	209	592	347
PHF7	130	104	281	200	117	69	145	623	276	182	286	131	192	64	358	346	263	190	98	425	165	149	113	128	319	87	109	74	132	50	89	111	37	397	331	110	159	189	209	75	137	87	79	162	667	200.5	130	236	189
SEMA3G	474	318	195	490	298	163	218	306	467	349	522	333	241	742	209	483	320	538	298	274	358	910	711	309	368	41	111	249	35	59	60	85	6	174	1418	579	311	68	883	39	106	221	294	720	581	369	207	756	120
NISCH	6842	3033	7548	4075	2860	2065	3919	4254	8898	7314	5061	4053	2857	1867	3331	4957	7010	3570	2597	10482	7537	4286	3661	2766	6647	629	1208	1720	1135	1236	1011	1436	390	5041	10885	3828	2356	2516	7056	754	996	1550	2162	4702	5106	3150	2630	7241	3049
STAB1	2829	2363	15014	2815	3657	1981	1287	11442	14328	4421	4816	3683	1894	3353	2834	4057	5466	4491	2655	6171	2186	5204	3943	1198	8102	905	605	2648	1411	534	1575	3576	767	8441	26739	8748	1023	6111	6007	372	1134	1358	2990	3050	2064	5623.5	2857	3130	4442
FUZ	808	542	933	297	923	485	237	1196	979	1186	684	111	468	294	950	1635	693	430	487	958	151	911	1996	307	934	327	415	378	330	306	611	401	527	893	994	1055	966	566	1834	442	350	237	188	792	917	292	458	486	771
SLC6A13	6	2	5	4	3	1	1	2	23	133	28	0	8	4	6	14	86	4	1	21	3	7	13	10	10	5	1	8	0	2	13	0	17	6	137	5	1	0	193	7	6	10	1	32	30	10	9	200	9
IDS	588	988	861	275	935	329	208	912	980	886	614	376	255	237	394	529	576	425	389	4028	675	994	716	324	1174	210	515	233	311	176	572	797	219	1199	943	1600	644	1673	342	717	372	457	293	147	837	1029.5	593	729	792
PRSS3	60	588	131	8	106	5	3	3	105	18	7490	2	2	3	2	132	13	0	6	18	8	24	12	832	92	338	10	50	3	2708	105	12	1	29	27	16	551	4555	204	1783	86	2	4	122	10	11.5	3	9	11
ZNF200	857	509	1513	332	504	350	241	1501	1400	950	829	266	656	271	612	430	569	544	257	694	311	716	685	285	1155	421	502	460	192	219	447	548	186	1498	921	543	896	579	1326	517	179	368	233	322	698	711	415	594	608
CD4	11972	7449	24225	4443	10076	2146	1853	8840	18476	13485	14721	4009	1437	5929	7052	3947	11196	8228	8570	4840	4179	12013	7787	4681	21268	5037	4209	5826	1222	879	8427	7241	1146	8835	20597	12676	7899	15158	6081	853	3453	1960	9811	6123	7332	13801.5	7620	9609	11326
LRRC23	606	487	1310	331	593	92	242	594	1548	2390	1078	205	868	186	1490	1055	339	468	203	1555	215	1402	836	272	1619	280	487	525	1012	378	864	542	431	501	770	878	1118	799	1828	969	530	181	175	2741	1054	340	458	479	684
BTK	1612	800	2093	418	1040	245	113	870	2216	1468	1458	533	174	555	1018	374	1353	861	647	817	529	1263	879	514	2206	1591	1125	642	534	116	1711	1191	229	1201	2568	955	1074	1411	635	150	470	182	1209	1134	1168	1923.5	1381	1074	2566
HFE	1043	1580	3757	753	1705	241	1494	4021	1060	3186	1396	703	1584	442	3437	2807	1828	1065	1273	2813	710	1095	1020	775	3270	432	826	1240	836	659	991	575	263	4058	1960	1089	1587	1433	709	742	479	964	465	617	3521	1776.5	782	2188	1258
SCMH1	1579	1161	3051	1174	2376	2275	2227	7147	2658	3394	2335	1010	1091	974	1914	3906	2106	791	1037	3659	1727	1431	2999	1071	3542	307	781	798	545	754	721	1134	346	2264	3029	1372	1793	1561	2836	461	726	1107	675	987	2617	2099	1353	3551	1745
FYN	3977	2860	4933	1670	3253	1191	615	1156	2248	4081	1771	3504	1067	2091	1800	2436	2193	2291	943	5488	2944	4284	2959	1267	4073	732	701	1347	450	320	1175	3054	331	1595	4895	2638	3189	2505	5572	663	1336	1474	2801	1622	2351	2823	3239	4017	2488
HIVEP2	3518	2130	4470	2363	1576	968	1259	2409	7396	3914	1891	1127	2083	1714	1930	1428	2256	1692	1054	1404	2760	2099	4686	1235	4854	389	664	798	348	411	606	1673	300	3676	4303	2640	1822	2389	3083	572	476	1807	1572	1075	2824	4796	1452	2657	1194
FMO1	214	216	642	64	197	173	38	544	209	459	194	61	14	225	154	2576	27	126	6	59	138	705	149	21	644	644	84	74	82	55	817	795	95	462	255	942	346	166	650	36	90	229	71	81	54	87	148	201	243
ELOA	5609	2863	4152	3428	5024	2043	2038	6612	4764	10971	5923	2294	3355	1581	4585	5828	5248	3306	1589	4931	4679	3052	6999	2581	7948	1247	2304	1940	1818	755	2011	2599	1296	5412	8897	2485	6205	3857	5811	1472	1304	3193	2726	1847	6690	5134.5	4213	7638	4119
LYPLA2	4675	4405	6246	2808	4682	2531	1631	5565	6485	15316	9619	3401	3219	1810	7560	7451	3441	3484	1304	6978	4930	6646	5947	3218	7768	1310	2309	3140	2232	1481	3623	7487	878	5770	7791	3464	17125	4683	6707	3203	2398	6500	2377	4237	10574	4259.5	4039	7070	3512
CLCN6	1198	660	2058	1154	1048	378	490	4265	1501	1938	937	525	1419	344	702	980	1207	680	350	1300	869	711	2246	692	1745	185	222	419	237	144	166	428	163	908	2806	553	617	644	7092	242	232	645	432	887	1509	1032.5	1078	2044	812
MRC2	3932	8960	17442	2891	3015	2171	937	1723	13549	7951	9208	6848	2854	5948	3116	4856	2568	4530	16039	21827	11132	11696	7229	3170	8646	883	868	2228	1155	1061	1863	3553	518	4595	27128	26905	4919	8131	9662	820	1833	3000	6095	4354	5866	3892	4577	9366	3426
NME1-NME2	0	0	0	0	0	0	0	0	0	0	0	0	0	0	0	0	0	0	0	0	0	0	0	0	0	0	0	0	0	0	0	0	0	0	0	0	0	0	0	0	0	0	0	0	0	0	0	0	0
SLC6A7	10	3	13	7	7	0	4	11	25	6	18	12	4	3	21	7	31	8	3	7	1	7	18	5	37	5	5	3	1	2	3	5	1	22	9	6	5	12	19	2	2	0	2	18	12	14.5	19	13	6
TSPAN9	4763	1873	5615	1726	2125	714	1004	2543	8002	7156	3283	2487	2715	2340	2402	2073	1737	2231	2114	2333	1175	4777	3247	911	5869	604	1298	1251	548	926	1171	1390	785	2334	6610	8836	4674	2872	6283	603	988	2838	1585	2224	2512	1439	2268	4121	1889
BTBD7	3834	1922	4467	2411	3793	1855	988	2717	2489	5379	2977	1281	2143	1438	1534	1839	3129	2606	1047	3556	1952	2682	2715	1860	3536	498	630	985	740	877	701	1873	731	3327	3878	2606	1744	2204	7686	410	460	1737	1000	1249	3814	3757	1068	3176	1619
APBA3	859	935	1529	246	1088	630	229	1555	2366	845	1001	515	458	361	826	2094	979	285	643	1674	529	999	1203	301	1176	445	467	493	483	358	1043	886	265	2320	1227	989	1357	1070	1350	294	518	366	480	622	572	448	680	938	915
MKS1	1467	1732	1741	525	1700	613	339	3120	1578	1681	806	346	574	347	1057	1473	1722	882	688	1436	577	955	1109	373	1601	252	381	696	297	316	528	603	349	1507	1138	760	1093	1153	3299	509	377	290	354	850	1735	769.5	619	483	668
ABHD5	2310	2410	2639	1011	1663	924	889	2341	3406	2940	2520	1588	697	1168	2795	3187	2511	1613	1320	2347	2665	4889	1881	828	2772	1097	1733	1232	1280	1180	2796	1879	471	4783	3806	1934	3837	2282	1500	1233	1195	514	812	1233	3370	4373.5	629	2164	1860
ANOS1	1795	1423	4308	1253	2058	175	244	209	3231	4473	1444	1835	145	581	495	803	741	2839	1727	1993	1670	4270	1763	691	1188	282	1424	699	1322	245	522	664	2809	3350	6181	2244	5015	2831	1884	85	1032	2464	885	1043	3971	3079	1851	537	2282
AKAP8L	1608	996	2136	786	1003	864	382	2309	3234	1574	1245	814	965	553	1426	1395	1742	802	601	2440	864	1032	1524	428	1877	256	291	678	407	373	303	640	291	2832	2161	640	699	1041	10544	299	361	615	468	1475	1070	1274	1223	1875	944
MBTD1	3054	1599	3211	862	1712	964	756	1554	2646	2193	1123	920	679	597	855	1697	2454	1804	788	1130	1653	1455	2085	641	1890	354	468	739	507	400	298	604	396	1408	1630	676	1502	479	7012	350	263	556	475	816	1419	2152.5	754	1435	978
UTP18	3098	4643	4253	1196	5114	1475	550	7688	5975	4327	2648	1071	3462	995	3381	2882	2853	2666	2371	2367	1416	3451	3768	901	4526	1859	1496	2478	2075	1405	3817	2773	1371	7764	3457	1973	5358	5171	5393	2148	2032	783	969	1118	2186	4263	1268	2522	2383
RNF216	3755	3703	9527	2629	4411	2546	1976	6132	14627	7868	3867	3890	9585	2142	4826	6674	3534	2548	1935	5464	2238	4020	4015	1493	6361	774	1389	2981	1062	960	2266	1885	402	4237	5604	3597	4764	3970	4581	2095	1871	2108	2103	1868	3515	5184.5	2212	10078	2786
TTC19	3912	3209	2652	2722	2685	1108	755	1850	3722	3822	4022	1733	1496	1199	2720	2997	7444	1290	1094	2858	2759	2094	5487	1599	5088	933	2459	1902	1868	843	2063	1565	975	5151	4208	1687	6251	3060	2422	1217	633	1426	984	2395	5191	3423.5	1489	2038	3597
PTBP1	21433	15509	19790	6952	17514	11650	6803	36684	36348	23654	21475	9360	19736	8642	17940	24318	16422	9823	9208	23976	10656	18330	18064	7604	25358	3791	4706	10330	3298	6346	7995	9209	4120	34715	22628	11390	16158	19785	26690	6243	5624	8401	9150	7347	13976	13582.5	7143	16804	7550
DPF1	49	115	34	12	12	18	7	291	26	143	22	30	14	21	21	43	16	56	14	50	7	86	99	7	44	0	2	7	6	5	12	10	67	68	57	16	10	32	1140	8	18	14	12	11	14	11.5	23	13	10
SYT7	773	2007	3116	9480	4412	5890	25965	1525	9426	4099	509	1683	86	4934	248	15684	7172	4613	1886	1399	1702	4651	5511	71	3993	996	919	6337	837	59	474	978	310	1740	1555	674	11039	2441	1091	359	991	1521	847	162	8182	4433	956	1774	457
LARS2	1478	1854	2267	868	1407	914	1068	2328	2417	2760	1395	823	1680	824	1858	3200	2625	2244	936	2153	1546	1320	1611	744	2560	433	604	787	559	719	988	599	162	2805	2629	1148	1349	1896	4707	563	578	396	661	531	2289	1956	776	1688	732
PIK3C2A	4532	3107	4276	2231	2589	1700	2908	3556	5977	5913	2802	2020	4995	2553	2377	6180	5054	3835	3357	4867	3736	2585	4760	2490	3359	2239	1544	1654	730	1545	1171	2206	897	5907	6723	2973	2947	2155	7322	1264	834	2307	1492	1701	3964	7144.5	1648	4283	2692
PLAUR	2652	20935	13937	1740	1848	1964	757	1949	22992	6774	13372	4672	4675	3240	13361	6926	2639	3188	3272	10956	3015	8871	4274	4292	10009	1764	2892	10673	5665	1977	6330	15024	636	13599	17658	6090	4411	18767	3838	7439	6070	1082	1548	3261	9250	2880.5	1427	1709	3034
ANLN	445	9268	4187	315	1828	2315	730	9181	11098	4134	1208	953	27435	818	5126	6322	1237	1580	1032	2128	2271	1370	2094	1120	5595	551	628	2726	1231	1334	2159	2910	798	12639	1638	1071	3230	7361	3182	2941	2729	1005	370	312	768	4242.5	672	3129	523
WIZ	3588	2234	4207	1239	2762	2186	1147	6549	5982	3119	3133	2526	1805	1575	2194	2215	2671	2950	1502	3708	1956	3399	4069	1012	3798	398	688	1123	364	850	693	1004	397	4299	4668	2069	1963	2625	8262	746	742	1492	1377	1485	1736	1641	3087	3224	1803
RABGAP1	3519	2093	5618	2847	2953	992	2271	5276	4137	4631	4183	1740	2990	2215	2034	4816	5338	2409	2374	5152	5537	3034	3663	1996	5982	897	1193	1594	865	1462	1126	2191	628	3992	5801	3018	2156	2623	6719	926	772	3412	1521	1720	5591	5706	1510	3794	1498
DCN	22967	28277	93430	12324	10961	9961	3298	11118	31167	51504	38139	26178	1407	30191	20683	35325	6228	18026	38005	13323	8027	74625	22645	4960	48726	25550	24063	14971	25937	18679	42473	37350	9439	31156	76037	161883	86031	36675	43798	10522	12535	14230	28311	15108	35428	32483	30730	50109	65032
QPCTL	668	1641	1307	236	858	415	222	1779	1658	1187	724	519	1064	386	1629	2977	953	361	1042	1593	517	1268	1618	279	1117	1413	1104	682	1381	624	749	1323	1540	3189	1357	236	705	918	16509	751	1351	345	202	496	654	698	1142	1010	1183
PPP5C	4694	2450	5099	1390	4517	2917	899	5734	4012	5186	4975	1208	3906	1366	8201	4687	3281	2279	2029	3209	1598	3521	6198	1845	3908	2287	1685	2634	1455	1783	1713	2232	2480	4759	5127	2402	4607	3798	5208	3190	1358	1915	1067	1840	3202	2195.5	1957	3588	2601
CEP68	1920	1620	1906	1253	1438	707	551	2272	4069	2315	1191	949	702	993	759	1440	2021	1736	834	2547	1235	1514	2038	531	2988	304	521	555	375	437	575	995	385	1495	2660	2292	1303	1209	6106	348	562	1178	997	780	3035	2331	893	2212	1056
MAP4K3	4489	4438	3611	1734	3392	1603	1650	3319	5922	3883	5635	1577	1565	1956	2492	4606	2885	2641	1532	3793	1779	2738	2917	2355	3278	1574	1389	2136	2768	2499	4559	3860	1133	5371	3408	2849	3796	3657	5735	1578	4061	1155	851	1434	3455	5859.5	844	2347	2376
ZBTB32	25	88	109	7	109	15	6	33	248	42	10	51	40	41	121	57	95	50	29	70	29	34	98	9	141	59	31	51	7	10	35	71	20	89	66	8	11	54	36	21	44	19	93	84	39	57.5	135	52	101
TYROBP	4646	5155	17062	2783	7606	1617	398	8156	11482	10606	16480	2612	974	2179	6444	3617	6350	4501	4336	4210	2318	11409	5059	3846	12619	10677	7686	5959	5080	828	22382	13099	2803	9481	22919	9519	18618	17396	3027	1602	4957	942	3088	3631	6503	7309	3949	3854	14565
TMEM159	14844	4057	7048	1118	4299	2401	1003	3173	12436	10504	5683	3903	961	1090	2972	5245	4045	2644	4309	5405	2018	7270	2048	1385	10165	1077	9746	1431	3760	2425	5238	2174	2437	2840	3685	6231	12631	7828	1729	3303	3687	1930	2149	1711	7504	2723.5	1992	5128	4745
GABRA3	0	0	723	2	1776	0	943	4	276	1037	24	0	53	0	286	65	1327	870	0	4	133	149	261	2	10	2	1	71	10	0	159	0	110	16	4	107	1	2	8	20	0	136	2	6	1	2	21	1	1
BRCA1	320	2827	1474	216	957	656	201	3610	2196	1322	366	401	1673	277	774	1069	757	1221	526	1202	1345	569	1171	465	1934	196	158	439	274	268	482	510	273	3002	647	384	982	1594	3902	671	411	237	209	255	314	1252.5	214	410	224
ERCC1	3109	5852	3826	1346	3369	1133	543	2749	4264	4213	3042	1176	3760	1172	5091	2611	2863	1657	1832	5767	1035	3628	4016	637	2706	1925	1284	1153	1628	1654	2342	3255	2372	6782	3466	3119	3448	3392	26340	2272	1603	882	1121	1826	2475	1595	1731	2961	2268
CD22	589	294	498	237	344	60	28	4302	731	636	555	542	49	370	354	105	602	339	82	230	84	351	524	797	1708	158	211	373	46	33	111	821	27	617	1209	238	111	183	531	29	131	205	3201	1150	955	561	2706	441	1039
SEMA3B	368	6021	1705	746	172	218	6539	476	16020	929	6982	947	214	299	2461	959	2365	492	678	6461	997	4368	739	3066	4507	31	281	5868	298	1451	590	773	34	12110	6398	680	427	2669	886	100	990	626	270	3442	6401	838.5	534	388	723
MBTPS2	1322	3026	3431	939	1658	881	1155	8189	2467	2952	1776	654	4099	1103	2919	3993	2259	1613	902	2285	1406	1977	2542	817	3674	826	1422	1505	561	647	1238	894	531	5513	2687	2172	3808	4782	3870	781	873	904	667	647	2511	2788.5	853	1243	1106
PRICKLE3	1002	1014	1278	348	1133	461	408	2122	1711	1423	1132	431	537	380	1142	1434	1234	532	472	1132	508	926	1441	381	1849	207	492	364	266	353	634	892	78	2037	976	542	1159	793	3410	757	327	504	266	348	888	907	459	519	556
LTF	19245	514	355	3960	573	51	2707	1816	3962	3777	19324	1959	107	2682	2855	729	545	2434	193	8451	1115	21488	6302	4399	9984	5327	933	4090	138	896	3621	581	127	2622	30579	17925	206	829	3500	108	4682	1002	26842	23028	19611	670	5067	194	8389
EXTL3	3425	2621	3732	1823	2407	1583	2829	7348	11934	5140	4102	1966	4789	2042	4496	2448	2026	2911	846	13228	3135	6000	5967	1045	5677	480	921	913	533	1072	3188	2043	1333	3597	4703	4380	1538	3838	10074	843	1869	1259	1042	1110	6335	3305	1065	5168	2293
NR1H4	1	0	5	3	0	0	675	239	1	14	9	0	1	1	1026	3	1475	6	0	0	1	2	24	3	87	102	2	1202	0	856	165	0	1	3	15	3	16	1	1	0	0	0	5	10	7	4	3	4	1
ELOVL5	10417	8651	18801	4006	7901	5186	3307	20725	19919	13675	6703	3953	8384	5366	4588	23294	5606	7017	4357	6452	7635	9641	8097	1198	15979	2972	4154	6240	3407	1570	8189	3356	7193	23703	14796	11416	20767	11844	4835	2175	6310	3672	4199	2924	9517	12128	5252	14990	6645
ALOX5	4703	2966	7785	2202	3716	696	725	2705	11543	3369	5636	1233	177	1847	2093	2677	2944	2743	2582	6010	2137	3424	2507	2927	9508	983	2926	2085	684	4014	5626	2184	275	2289	7717	2190	5357	5382	1448	276	1481	839	1872	5677	3580	4678	2401	2597	4871
KDM5D	2952	1	4088	2127	405	0	2236	10003	0	0	1929	1	2508	0	3275	1315	4870	461	1	476	0	0	2233	466	0	1026	272	731	118	563	361	393	104	0	2	0	0	968	3	1	260	0	1	2389	0	1604.5	1	0	1
CALCOCO1	5518	2754	7141	5687	4149	1064	2912	5907	6747	7755	4919	2523	1345	1389	3903	4404	11144	3023	2647	13207	4293	3720	4121	2527	9314	1474	2332	1812	666	1389	1087	2227	796	3952	11779	4660	3575	1992	6668	1682	649	1378	1904	4578	8001	5007	2639	6636	4780
UBR7	3091	2782	3088	1183	2745	2228	631	8440	2581	4022	3319	807	1477	1054	1829	1785	2708	1781	2017	3782	1403	2573	2958	1049	2827	812	1055	1039	775	886	1277	2430	1593	4819	3009	3824	2709	3645	5330	889	804	1113	1095	1234	2861	2330	1261	1908	1948
MAP4K5	2818	2773	4411	1514	1897	2596	883	2886	5161	4451	1552	1330	1463	1435	1258	3123	3048	1168	1694	3502	1905	2089	2701	1069	3879	574	768	1354	785	808	890	1792	723	2757	3698	3021	1941	3305	6082	618	561	1119	876	1853	2263	3095	1014	1948	1577
EHD3	1199	1198	1367	707	578	906	255	1314	1714	1390	903	419	725	1108	594	1733	590	1530	521	1083	668	1677	1244	185	977	209	172	495	62	237	658	210	133	1854	1508	3499	675	1153	2921	255	191	457	992	629	1199	582.5	536	795	450
PSMC4	6277	9862	7746	2358	9483	3902	1825	8736	12431	9524	8138	2614	6791	2832	10173	5414	6161	5697	2760	5435	2292	6564	10007	2154	9396	5280	2293	8375	3747	3449	33834	5977	5182	11336	7261	5037	11982	7067	23087	4419	9509	4159	2022	3080	6091	4673.5	3235	4722	4109
MAN2B2	5295	5216	13389	4146	5159	1374	4429	4746	5750	13061	7218	2269	3234	3006	5091	9025	8302	4167	2958	8676	3460	5317	11688	2944	7978	1027	1685	2968	717	1703	1716	2168	544	6933	8853	5688	8783	3552	5382	3174	853	2341	2361	3499	9936	4291	3165	6847	3002
SLC7A14	1	0	1	0	3	0	0	4	1	5	0	0	2	3	1	2	2	2	0	1	1	0	1	1	1	0	0	0	0	1	0	0	2	0	1	4	1	0	2	3	0	1	1	1	3	2.5	0	3	5
CLDN11	194	144	88	90	150	102	49	29	375	916	257	38	20	45	93	62	201	166	59	123	25	153	196	63	448	24	76	62	20	50	489	105	157	95	244	1018	185	489	314	56	23	272	163	249	193	322.5	386	2718	166
SLC25A39	8654	16541	13609	4299	16339	7503	3379	28455	30887	19773	13413	4192	5790	5427	19284	29684	17403	11626	5652	14327	6625	16804	18311	3681	15249	4132	4709	9076	8973	4103	18887	12998	4693	31270	11877	8733	23795	23197	51354	6291	9233	2731	3440	5376	14626	6547	5126	8688	6375
MVP	33681	27409	23092	13868	16019	6940	6302	25776	40967	35109	61417	12872	11016	9575	15563	19131	23974	8161	13757	40400	10258	23359	17905	16740	32307	4601	15427	9300	4110	11922	11927	7078	1717	48972	49016	23491	18821	29603	6928	4859	5154	14399	10821	18887	38938	19497	10759	40512	16017
NUB1	4426	8236	5943	2653	3916	1946	2979	5030	11547	8111	7400	2449	2743	2213	6140	4772	8374	3262	4004	6071	4096	4725	5132	3113	9603	2701	1527	3294	3395	1869	4496	7998	1234	10301	6416	4773	5134	6402	5873	1958	2489	3146	2527	3867	6446	8434.5	2661	21356	3428
PGM3	5136	2120	3482	1127	1835	998	2798	5279	7626	3635	2223	1347	2279	2511	4122	11231	3926	1819	1161	2543	2572	2598	4062	1300	2234	2013	1324	3809	1169	748	2592	1595	984	8347	3844	2617	3225	2477	5707	1701	1439	679	577	976	3056	3260	1020	2028	2152
RWDD2A	1130	400	762	305	523	308	338	1136	1393	936	616	229	286	283	898	2610	874	352	305	752	328	713	764	171	492	906	650	612	613	255	859	417	177	1237	804	656	805	423	1785	582	410	142	132	384	1022	593	369	464	1134
CLK1	3669	3703	5748	2353	2360	1455	2293	3708	9606	4755	1022	2000	1932	1820	5618	3834	7510	984	2482	6085	2894	3073	2560	999	7041	2287	2523	1838	2829	2326	1593	2869	2519	2734	6854	2527	1034	1147	7085	1610	1306	1244	1068	5556	3166	4174	3106	4878	4617
POLR3B	1062	506	662	327	746	545	306	1157	827	1843	878	424	758	431	972	919	926	799	468	1009	244	878	779	252	1141	274	232	508	172	307	414	440	275	2519	1552	632	553	695	2183	306	168	317	339	389	834	1178.5	336	865	378
ANGEL1	2038	1100	3528	1435	2879	2386	434	3090	5605	3697	1737	825	1392	917	1429	2116	2990	1486	638	3575	789	1666	2186	958	4104	787	628	954	501	375	1028	1603	504	974	3252	1606	1495	1497	6417	637	393	785	773	871	1984	2121.5	1120	1540	1805
RNF14	3381	3222	3713	1843	2558	1661	1193	12665	5047	3878	5044	1155	2574	1529	7268	2784	4755	1531	1723	3242	1616	2670	3100	1608	5447	3136	4044	2274	1763	1741	4415	5108	1387	4507	4010	3732	5340	3924	1904	1751	2239	1428	1022	1788	6198	3770.5	2204	2405	3945
DNASE1L1	421	723	2394	345	764	166	357	3222	1267	1322	1184	420	721	243	1346	910	1036	271	754	2039	281	580	1548	420	3291	272	463	502	381	537	831	810	242	1280	1278	966	510	1633	760	886	652	368	231	543	1082	619.5	543	1394	524
DDX11	409	2977	2368	1061	869	838	762	7148	3261	1777	1462	496	1285	305	1692	1826	2161	893	649	1467	945	937	1439	666	4038	264	107	887	264	262	477	784	191	3101	1728	301	488	982	5000	340	509	279	316	1567	2126	1267	1202	926	455
HEBP1	1635	1891	4358	1344	3128	692	873	3160	4887	6452	3728	1283	2042	2317	3402	3154	2890	2010	1250	3333	1014	2728	1778	959	3868	1067	1684	1593	2181	1074	3057	1980	866	4920	5425	3310	4356	3281	3029	522	1780	793	1189	2042	2990	1497	908	2990	2455
GPRC5A	28614	23466	44349	36903	12257	6344	19676	10060	30900	60261	126007	22793	100259	10550	83811	13012	27270	19212	14894	45955	9609	29839	21564	32222	59311	7371	17836	20973	12897	35545	8099	6613	585	27357	115109	8720	22398	21000	593	12320	6185	14262	27007	45583	48631	26928	9946	30108	20235
MAMLD1	285	280	332	172	86	349	91	1967	1925	696	413	199	436	165	816	328	216	237	100	1028	1764	905	167	87	1260	54	336	172	23	52	180	1192	41	131	1128	406	92	461	1095	170	263	168	173	209	351	157.5	152	2323	198
CD6	609	1195	1029	251	1732	274	199	462	1551	742	1007	253	290	1067	1129	1374	2360	693	1035	799	283	742	1181	592	2243	640	441	802	63	134	577	1065	161	1013	652	652	362	911	859	164	305	214	1942	1270	918	1529.5	1486	2022	1513
TACC3	1429	6407	4734	729	3314	2814	811	9211	5858	3908	1540	965	3973	1080	3134	4454	2877	2268	1598	2112	2886	2336	5357	1303	7059	814	681	2079	730	926	2180	2452	441	7367	2674	1353	3203	7119	44232	3209	1310	1221	1044	1377	1856	2464	1408	1087	1178
UFL1	5366	2493	2979	2078	2514	759	3397	4951	5588	4672	3368	1015	1621	1952	2595	2695	4467	2555	1492	5090	2449	2077	2608	1723	2885	1828	1842	1478	1151	800	1513	1526	1117	4595	4683	2634	1985	2193	3863	1233	1193	1116	980	1394	7164	3956	1609	2287	2684
POLA2	164	308	300	104	211	239	65	1417	655	461	201	103	272	136	277	536	265	113	182	398	144	194	267	61	514	125	108	178	156	117	231	389	98	330	321	213	364	410	615	224	128	52	100	218	253	230	168	258	177
ZC3H3	2233	1765	2201	1255	2373	2146	885	3218	8155	4002	1872	1311	1498	1255	2323	1986	2046	1413	1136	1836	1242	1555	2703	852	2441	772	717	1123	582	522	971	991	373	5347	2271	1019	2244	2651	5099	898	1001	1093	828	938	1700	1607.5	996	1766	767
CAPN1	29418	26677	21071	12918	11990	8420	10599	24910	36032	41671	37837	10468	11282	11268	21607	33431	20364	12397	13003	31010	12310	21401	19129	8906	29628	4087	7440	8725	8823	11925	7816	15747	2526	22803	16719	22523	27114	32775	29881	6001	4751	7946	8043	11443	33474	10529.5	8451	21441	11816
ACP3	291	289	664	408	712	168	509	1410	2160	590	606	230	36	203	169	2129	847	490	236	1270	370	299	369	403	521	110	293	319	279	281	191	126	377	1865	1796	295	814	273	269	420	105	158	121	121	1113	1623.5	98	255	298
MDH1	6009	9901	8490	3210	9850	3371	2306	36749	10295	11977	10744	2557	9931	3295	15752	14484	6462	6162	4850	9718	3927	7382	5851	2845	10560	7534	4469	5885	5250	4709	9702	10086	4436	16719	10017	6900	10956	8233	17262	4757	5156	2865	2585	4899	12764	5633.5	2762	4358	8092
SLC30A9	4124	6295	4872	3604	3154	2469	3605	4175	5422	6825	5597	1726	2791	4772	4736	5514	7698	2854	2908	6454	4651	5868	6836	2394	5257	2130	5230	3150	3325	2786	4711	4205	592	7306	7679	4352	7398	4890	10248	1687	2466	2837	1748	2652	6303	8181	2619	3875	3540
MTMR11	2187	2768	10306	680	8892	2920	1378	1976	3092	1707	3919	628	268	354	1797	1470	9134	213	2565	3437	2348	1637	2465	1152	2986	1856	816	1498	452	6992	1690	2365	187	3050	1037	1959	774	1947	628	4203	950	513	212	2393	2193	1300	265	795	667
COX15	1877	2150	3512	1616	3265	625	1098	2087	2354	2968	2465	510	2913	1188	3161	2585	5936	1391	1223	2372	1242	1983	3579	1017	4892	1206	1281	1541	1144	744	2164	1516	851	3183	2671	1685	2874	1664	4788	1240	733	784	879	1230	5180	3169.5	807	2759	1133
CCDC88C	6239	1999	3811	1581	2107	3132	743	1503	4330	4453	4260	1461	1643	2598	1251	2617	4867	1744	1673	2433	1433	4353	4293	3528	3951	502	831	1396	344	1285	431	1744	461	3158	4137	684	2674	1707	8297	353	814	2600	2084	2642	2129	2394.5	2564	3083	1556
YAF2	1037	772	1806	545	1164	505	366	2532	1599	1271	1236	495	775	466	1867	1651	1231	503	649	1150	693	1434	1408	311	1328	1104	747	804	576	631	2081	1669	531	1907	1435	1052	1970	921	1104	1305	592	264	449	647	1857	1368	491	811	1154
ZMYND11	8928	4268	7510	4115	6801	3754	4425	7973	6314	7066	5932	3290	3009	3646	4599	4037	12206	5587	3778	6032	4910	6114	8825	2592	7183	1772	2610	2460	1516	1769	2957	2637	1214	9656	7936	4608	5288	5693	5443	1512	2494	1525	2337	3014	8488	5611.5	2043	6653	3306
WAS	1106	833	2439	480	1204	300	129	960	2228	1510	1356	598	355	768	1242	659	1690	744	786	1041	588	1303	1126	569	2510	683	569	915	243	113	796	1127	250	1519	3873	988	650	1584	650	195	479	298	1937	1226	935	1342.5	1399	1103	1474
DPEP1	92	112	222	24	961	65	36	36	99	121	78	343	276	146	1616	32	235	167	146	52	17	65	152	6	663	100	52	561	13	28	114	41	23	255	250	678	156	148	22	120	21	143	434	73	149	217	532	411	203
BID	4314	1842	4637	574	3459	492	290	3250	5088	5532	5830	1408	928	523	2225	4850	1721	1902	2210	1811	350	5310	1722	844	3891	2146	1831	2580	4856	1567	3239	1984	1724	6533	2259	2988	6851	3873	2829	3720	1426	1095	577	1934	3510	989.5	1122	1148	3090
NPC1L1	27	44	19	31	38	1392	7	12	40	278	4550	16	31	239	12	130	286	12	11	121	18	180	1101	1443	41	0	6	10	0	2384	54	5	13	99	25	18	60	19	99	14	2	5	0	2235	77	5	3	31	30
XYLT2	3091	5015	5567	1391	5323	1276	760	4883	6180	6614	2656	1459	1429	1207	2996	3546	2971	2255	2476	8139	2394	2966	3344	953	4351	443	1169	1323	657	884	1104	2117	979	4223	3637	2437	5710	3932	5592	1027	1362	1491	1351	1599	3583	2451	1975	3182	1629
RGPD5	3	0	5	2	0	0	1	2	2	4	2	0	0	2	2	0	1	1	0	3	2	1	1	4	4	0	1	1	0	0	0	0	0	8	2	0	3	1	2	0	0	0	1	1	6	3.5	2	4	1
STMN4	0	1	3	1	0	0	0	0	0	1	0	1	1	0	0	0	2	0	0	2	0	1	17	0	2	0	0	0	0	0	0	0	1	0	1	1	2	2	9	0	0	0	3	2	0	0.5	2	0	0
NUDCD3	5237	8686	10103	3461	6125	5094	3050	13665	22954	20768	9566	6667	10177	3562	5234	13622	8325	3064	3968	12138	4249	8684	5795	3797	8851	1643	3142	2910	2509	2660	5455	6046	993	13756	9663	9135	12443	10896	5798	3320	2970	3917	2861	3770	10740	8680	3826	17545	7171
ISL1	12	65	6	4	28	4	33	45	0	2	849	0	0	0	1	0	2	2	0	10	4	3	10	68	28	1	3	3	1	25	0	0	0	0	2	10	0	1	1	18	0	0	2	37	0	0.5	2	1754	0
CHDH	2157	2027	515	538	1141	668	163	569	2190	750	2927	405	357	474	490	1118	1562	1114	145	1172	616	1215	1659	996	1631	162	618	257	382	857	442	534	49	1635	780	428	628	1598	762	401	490	235	144	774	1040	1516.5	373	438	578
IL20RA	142	128	85	976	822	161	678	234	534	864	3958	285	9	135	1545	954	16	163	25	53	218	611	1092	351	1124	189	553	184	94	866	208	306	191	3774	1020	1472	1846	379	113	238	161	537	153	852	1002	151.5	271	483	576
CLCA1	6	0	3	0	0	5	0	1	0	0	91	0	10	18	0	5	2	1	0	0	1	0	4	11	3	0	2	0	1	0	1	0	0	0	1	0	0	0	1	0	0	1	0	0	0	3	0	0	3
CLCA4	3	10	1	1	3	0	0	0	0	7	10	2	0	2	2	4	0	3	1	2	2	30	4	2	15	0	1	1	3	22	0	0	3	0	3	6	0	0	9	0	0	3	1	11	1	5	1	1	1
GLT8D1	2090	2767	4295	1550	2001	1663	1716	4056	4515	4964	3707	1433	2522	1417	2944	6523	3250	1826	1651	4340	2409	3729	2699	1309	4730	1376	1626	1917	1671	1431	2123	2308	1434	6106	3651	3493	4371	3500	3718	1601	1762	1028	1111	2622	4926	2903.5	1587	3144	2670
ATP2C1	6487	10178	16298	4150	10545	3319	3506	26735	10967	18687	9028	3259	4743	3571	5707	16564	8234	8668	5059	5660	7339	8123	10175	3777	15967	2349	3241	4663	3249	4402	8804	7447	5767	13226	17325	8169	10946	9197	17143	6532	2642	3240	3079	5069	6986	10449	2969	8216	6170
IGF1	92	44	163	39	36	123	68	157	119	157	115	365	29	327	84	761	61	79	16	38	35	320	220	9	254	289	95	87	45	55	138	86	20	351	874	344	204	144	531	21	60	105	215	63	211	175.5	109	166	240
SLC38A5	647	971	4001	311	1689	1469	54	274	3419	2215	7544	742	6107	926	1208	1565	913	398	305	756	312	1934	1875	144	1379	775	623	628	3102	1338	900	3697	213	680	2027	1404	764	1738	1656	198	144	329	509	1491	765	753	986	1132	835
RALBP1	5021	5366	8653	3491	4827	4477	2271	4270	8899	10575	8439	3102	5329	3485	5998	6329	7971	7291	2153	4399	7587	8543	6357	3869	6368	1968	1512	3339	1449	3408	2676	3344	500	7069	7839	4613	5886	5505	14740	1932	1512	2262	2440	2795	8169	4934	2864	4897	2288
RUFY3	1955	1366	2757	1661	2547	1075	1291	4534	3635	2887	1313	1159	1460	1754	1773	5170	4532	957	1316	3533	2025	1416	4209	996	3815	488	2166	1005	634	424	932	1368	567	2217	3904	1160	1979	1706	5450	1396	682	759	875	1792	2495	4987	1693	5550	1973
CNTN1	94	74	125	233	266	28	181	46	38	2119	100	216	6024	65	1000	44	575	390	112	153	12	561	210	89	176	369	535	107	26	31	83	221	35	7157	857	1466	3507	1207	401	1886	6	60	300	100	301	880.5	242	744	163
SLC11A1	854	1432	7739	1472	986	1156	319	876	5429	3351	3462	1038	543	582	1797	2738	1211	1681	710	3399	1366	1821	2193	1298	3125	528	1463	837	738	182	1654	1535	95	4479	22611	1386	2569	4337	1269	604	696	901	406	2140	1235	1834.5	478	658	1954
WWTR1	5541	9151	6317	3981	4426	4184	1686	9782	4870	7504	6434	2113	2055	2743	2227	3501	2198	9076	4439	5894	3484	5633	6469	1584	7144	779	1966	1861	1565	4509	10160	5630	5322	22634	10559	12396	6059	7678	2617	1120	2008	2406	2924	4559	5323	4160	1908	4939	3411
AGPS	3603	6496	5731	2056	4793	1170	1726	4799	8181	8250	6867	2676	5971	3135	4601	4839	3091	4351	2359	3966	4146	4049	5506	2740	6209	1127	1473	2780	2061	1534	3251	4352	1613	4520	6349	4799	5302	4383	6415	1930	1948	1487	1738	1972	5177	5583.5	1895	3207	2434
CXorf56	1331	1731	1185	781	1942	666	561	5813	2054	2913	1501	1016	1148	583	1381	2580	1492	1252	971	4308	1221	1590	1711	746	5875	697	1165	801	940	545	998	1325	1144	3414	2062	994	1211	1902	1986	719	590	740	727	753	1751	1909.5	1076	2812	1233
ATP1A2	164	43	77	199	15	16	166	131	43	89	251	148	8	109	14	8	83	142	4	49	12	253	89	71	161	12	39	28	11	23	37	13	12	52	289	408	51	15	13	8	40	97	87	513	315	205	163	340	82
TTC27	1343	2029	1674	763	1669	382	499	2459	2340	1967	946	713	2550	770	1956	1665	1073	1116	1121	1378	660	1057	1287	421	2234	520	575	1045	1108	299	1123	1450	600	3201	1400	1022	1565	1731	4625	680	558	484	615	577	1668	1866.5	495	1227	772
ZNF582	34	34	272	36	46	14	37	21	179	149	52	46	23	71	68	34	86	66	71	116	17	84	59	30	75	82	119	49	32	37	124	189	34	100	99	86	72	52	122	23	54	42	47	86	44	90.5	55	140	84
VSIG2	1940	184	62	1120	511	579	51	6	2159	2041	31250	194	52	614	103	13502	5082	269	3311	1425	53	815	934	4129	2291	190	1774	933	60	12109	325	30	16	404	3103	1821	1234	36	27	11	236	633	365	4589	6301	224	2533	896	3456
PHLDB1	5086	3041	9371	2136	1666	1028	1077	4824	4945	7835	5754	3970	785	2178	1151	4885	1541	1664	2981	5584	3734	4419	5735	1092	7628	389	1996	922	662	1409	977	2322	241	2779	5918	5538	3774	3990	9020	415	2419	2380	1258	2293	3172	4346.5	1958	7589	2255
MARCO	2254	3087	22635	3811	1763	708	41	1509	5919	4104	14052	421	162	712	3822	575	127	5683	2527	7308	3350	3640	3037	6683	8209	1126	4613	992	244	36	6756	907	48	1926	62726	5389	11949	13523	1056	56	866	419	840	7617	5979	3295.5	379	1775	4656
CYP24A1	71	3431	2309	2370	1126	1441	439	6	6659	4878	132	420	32005	1177	54405	20306	1284	156	2649	2285	1052	187	2106	6	13525	2737	512	483	17	98	1698	16393	196	417	2202	3788	17	2188	35	2761	5369	369	16	1563	13765	273.5	74	223	309
PRDM11	726	463	885	490	841	204	531	1682	793	1532	607	439	840	329	637	1407	896	501	634	573	229	631	1742	349	731	126	187	605	71	209	384	339	246	745	1144	643	673	329	3972	309	92	389	273	484	967	415.5	479	685	583
SYT13	281	3853	52	20	6452	770	30	1006	1606	71	11020	5	7	2674	730	33	113	680	3	61	3	35	2321	3860	185	21	7	2869	2	2511	2425	31	176	10	193	1969	838	0	2212	363	181	217	45	5928	65	6	318	11	23
SNAI2	325	716	1214	268	222	265	86	385	576	655	723	408	57	667	431	829	125	398	472	457	246	1806	477	78	2667	440	107	212	320	269	544	701	596	586	1499	2706	1178	2570	1156	90	169	339	305	364	445	808	232	1085	371
CD74	283776	218276	434677	83733	269276	30046	39324	382781	314261	319496	314589	75121	23944	99767	146792	56284	625596	149033	224164	266794	99998	240405	158504	113004	537891	133671	268295	146469	36408	17957	262827	218268	35899	241534	460769	211945	180121	350690	84407	16206	81104	105591	234503	249606	582907	304418.5	431588	351965	543231
HGF	991	394	1160	550	173	151	228	293	591	996	1379	906	1328	536	345	1135	589	1005	244	224	3645	1285	537	500	1169	220	302	457	152	152	434	359	218	2027	5183	2964	706	505	204	159	202	258	1145	554	905	1550.5	733	1647	920
ZRANB1	1131	604	1115	459	845	392	442	1026	1069	923	894	422	805	500	742	896	1236	752	331	968	985	696	1396	400	1168	237	257	449	226	155	310	475	103	1166	1293	886	644	646	2230	305	235	459	365	299	885	1016	333	1069	361
NCDN	1537	1538	1946	1319	2552	1188	1411	3500	3443	4159	2471	1469	1169	837	1632	2049	3537	1165	1503	4416	942	2296	3067	991	3676	311	893	673	308	599	674	1547	330	3298	4329	1860	2807	1973	3925	360	528	3027	1119	1243	3067	1656	2023	2749	1460
ADGRA2	1395	2111	3944	1010	859	935	751	2226	2948	1847	1776	1010	343	1874	1374	1978	874	1502	732	1274	889	2865	1542	474	2700	232	302	765	186	529	576	717	198	1916	3896	6114	1199	1929	1377	227	401	1298	1295	787	1130	918	1088	3548	918
ZFP64	2389	1916	2305	843	1691	720	595	4463	2477	1770	1942	463	896	442	1779	1526	1196	1015	724	1652	1166	1525	2138	802	2462	490	496	692	310	648	843	1052	496	3529	1386	1330	1581	1906	3418	1052	963	546	507	500	1361	926	698	1024	853
MNAT1	618	377	833	307	1108	1065	183	1919	782	1942	1087	194	1343	334	931	1197	1290	520	551	951	437	664	909	297	1223	407	414	353	537	588	508	840	1343	1424	838	705	696	973	1956	395	201	249	231	551	1344	1105	293	585	591
SAMD4A	1250	2102	3525	1026	1029	1491	300	1150	5285	2373	1148	944	491	649	507	402	1482	861	820	3425	1159	2712	1044	591	2663	191	695	348	344	493	588	2406	306	2142	2679	2699	870	2245	1670	206	568	1145	412	804	1530	3911	600	2230	1111
RUNX3	2505	870	1794	282	1585	322	210	4987	1788	1519	1062	716	679	877	1622	332	1509	770	1435	840	366	1130	1598	650	3876	469	432	1018	152	135	559	902	164	961	1951	727	971	1990	2401	247	452	386	3059	1284	1091	1498.5	2046	1792	1623
MRE11	1794	2058	3019	974	1038	682	786	3495	2868	2144	953	777	1724	744	1334	2742	4273	1372	1174	2096	797	1184	4049	425	2475	684	808	445	771	763	502	1358	592	1701	1644	947	1721	1277	2543	968	884	740	588	873	1783	2958	754	2488	1234
PLEKHB1	1834	843	6533	1322	7286	627	978	1736	316	4756	2859	2822	186	1360	234	6540	6249	1475	4808	4790	2296	2348	13261	816	2349	182	1964	303	781	376	1415	475	71	771	5490	2093	3057	835	10615	304	302	838	684	1414	6990	1810.5	1211	1373	2612
SERPINB1	9749	34222	11924	6093	9231	3464	8830	24442	28447	15830	28527	6561	4795	5659	29465	14855	20254	5276	7676	47223	6890	9868	7304	8708	33196	6714	9555	19383	18769	34544	22002	33157	2673	24622	22845	9070	10547	20209	3636	5154	7415	5475	6324	14502	27938	14699.5	3763	9191	15553
CYP3A43	7	0	7	1	1	0	0	3	5	1	1	1	0	0	1	4	2	3	1	13	0	2	3	0	2	0	1	1	0	0	3	0	0	2	1	0	1	0	13	21	0	0	0	5	1	9	2	2	0
SLC7A9	3	118	80	10	371	170	25	17	276	15	11	12	4	1	17	17	934	1	257	18	13	5	95	1	35	34	1	292	2	899	111	13	17	14	16	1	14	10	92	14	5	0	0	47	16	8	5	17	7
SPAST	2896	2036	3183	1060	2012	909	966	2559	3369	2564	1914	1344	3130	1200	1966	3386	1244	2581	1029	1713	1389	2554	2656	795	2342	1274	1070	1367	2309	891	1541	2112	584	2203	2388	1981	3033	1603	7115	1722	1301	788	850	885	2453	2936	688	1852	1715
NRXN3	2215	125	717	314	378	1360	72	19	190	1182	274	42	89	453	91	430	375	1450	363	151	57	279	1419	103	493	39	222	146	14	83	94	92	17	105	834	509	19	152	785	28	22	209	251	290	439	114.5	217	983	258
OSBPL5	2981	2853	4820	1625	1750	1405	1318	3487	2705	3300	3445	2315	217	2803	2281	1981	1233	1551	1358	2110	265	1915	2052	1017	4333	208	688	677	128	1379	438	861	211	6088	2974	3418	2431	1830	1560	226	325	1189	877	1039	3594	1251	817	3037	932
AQR	3440	3986	4487	2233	2298	1093	1970	3109	4042	5998	7221	1410	4834	1667	3642	3072	3829	2048	2143	4873	3266	2940	3011	2110	5425	1186	1181	1486	780	1394	1289	1419	438	4754	4897	2264	1409	3088	4140	646	711	1150	1634	1584	4505	5304	1608	2213	1877
CPS1	78	241	202	1780	888	30949	103227	68	144	146	249	56	112881	22588	115234	105	59036	112	64	96	67	201	893	41	138	32138	26	95604	34	24	232	57	25	533	324	363	54	205	374	447	53	44	73	63	156	114.5	49	130	127
C8B	17	2	0	114	184	1080	4867	3	1	57	64	17	1	240	4	9024	1492	248	0	37	9	83	154	20	26	4	100	145	7	4	35	2	0	7	31	20	379	2	7	0	14	8	24	181	503	106	0	82	25
FHL1	1328	990	2651	2387	527	226	395	554	1015	1396	3656	671	186	1987	747	816	503	3155	1105	1373	480	3416	1118	1348	3780	366	1022	772	450	527	1048	425	212	12244	10497	6179	1849	2393	7956	215	269	590	2554	4094	5353	1851	2951	2469	2353
RTF2	3772	7512	5922	2150	5558	1995	1630	14558	2435	6870	6591	1274	2475	1774	4640	5894	5005	2714	2619	5227	2136	5176	6331	1875	6804	1772	2987	3962	2314	2013	3504	3379	2834	9665	6142	6840	6560	5624	7812	4211	1453	1986	1776	2402	7163	3822.5	2452	4246	2992
GABRA1	0	0	1	0	0	0	3	0	1	4	0	0	0	0	0	0	0	0	0	0	2	0	7	0	0	0	0	0	0	0	0	0	46	0	0	1	1	0	1	0	0	0	0	0	2	0	1	0	2
NLRP2	7489	193	8827	596	1482	1592	2	265	7807	9134	3224	955	2575	138	123	20	146	2714	164	78	161	1486	136	1417	215	93	17	50	7	1352	141	111	0	241	1964	836	1084	44	6915	5	313	44	774	347	512	2613	1518	1689	1114
SLC45A4	2694	1940	2389	1672	2707	10883	1315	981	4149	4356	5306	932	8330	3846	10643	2990	3759	1673	1423	2043	1340	2041	3581	2492	2955	658	482	3586	801	681	624	656	306	4849	2653	1061	3037	1652	4633	640	1003	2633	559	1029	2119	1574.5	1644	2632	1275
RNF10	13701	7267	11901	7019	9906	5114	7821	15461	18305	23902	13963	6262	8195	7161	15877	18163	12877	7770	5055	11373	11115	9249	15589	4016	15542	2676	4581	5511	2284	3630	5373	6528	2193	12124	17464	8573	8863	7399	15085	3803	4161	4221	4904	6580	16096	11195	4450	14991	5249
ZNF839	226	491	524	367	359	384	121	1034	770	833	309	183	509	182	588	417	993	212	179	1028	297	335	326	194	841	131	181	221	146	110	104	488	48	992	639	262	329	561	825	132	132	280	171	338	702	659.5	322	537	337
ZDHHC6	1894	3760	3929	1368	4369	862	1332	4365	3017	3094	3684	1524	1417	1568	3655	5725	4868	816	1625	4257	2119	3477	3467	1401	4748	2211	1687	1995	3004	1401	4034	3362	1036	6202	3521	2316	3913	2881	4652	1534	2063	784	999	1924	4658	2540.5	1052	2649	2747
GRAMD1B	220	1475	519	401	1008	737	118	4660	420	271	6092	115	20829	195	2521	174	1980	183	190	282	116	252	800	1368	8816	135	133	504	23	874	121	161	27	229	522	550	75	596	607	127	86	98	255	1402	494	482.5	246	419	326
RNH1	11676	11561	17914	6871	12556	4556	5156	32076	21422	17294	19697	4842	11091	5747	13370	14936	17630	6598	11165	21569	4685	11548	14413	5643	15330	4429	9426	4982	2402	5224	10450	11509	1655	19217	27505	14137	28401	20421	13898	1777	4643	4010	5427	7624	19046	8464	7271	8827	10263
NDUFS1	6041	6008	6328	3693	6648	2340	5242	14043	9117	9723	7296	3048	6318	3909	13012	9103	8696	5785	3327	5239	4470	4470	12704	3039	8545	2934	2376	5928	4202	2881	3933	4520	2182	7570	7621	3882	5199	5230	10013	3010	3552	3008	2019	2165	9026	6917	2573	4551	3513
RB1CC1	4139	4814	3739	2994	4543	3539	3076	7937	6007	3965	3847	2177	3620	2373	5293	2935	4944	7286	2845	4468	5327	3898	5891	1699	5591	2960	1823	2476	1991	1410	1681	3349	2248	8333	5290	3694	6448	5541	6406	2072	2284	2596	1540	2190	5697	12511	1427	3476	2831
ERP44	4582	3887	10784	2629	4761	2249	3971	14340	6820	7814	9967	2146	3560	4334	5849	11786	12626	3806	4352	6157	4964	5639	5316	3276	9083	3282	2963	4957	2205	4247	4898	7250	2891	7244	9941	4321	4500	5874	4657	2243	2333	1416	2398	3069	13393	5538.5	2708	5036	3987
ALAS1	6707	3008	9611	2409	6203	4169	3717	5661	7093	7261	11602	2114	4876	2892	8717	7411	5458	8311	2949	4291	3826	5795	7324	4310	8349	2553	3064	3374	1504	4393	2469	2272	589	8609	7830	2297	11722	5213	3997	2351	2145	1300	1587	3186	6853	4563.5	2509	4000	3917
BIRC3	1938	22348	8411	1450	3053	290	1314	3232	6647	4483	4437	1124	12034	2175	16808	924	7359	1982	5500	4949	1246	2085	2069	1825	13156	6963	2538	16966	2093	2951	3297	6791	340	3551	4543	2905	702	4086	1192	6960	4780	6252	6386	5612	5965	21384	3017	11236	4249
AKAP11	5211	2579	6618	2783	1892	1586	2443	2785	3097	3791	3324	1718	3182	2266	2231	4751	4210	3097	1459	2732	3882	2599	3502	2375	4280	1676	875	1544	775	1263	1091	1657	621	4353	4619	3647	1899	1929	4953	1815	626	1224	2089	1916	3609	4315	1889	4438	2980
GLRX2	1499	876	1082	586	1032	441	378	2943	965	1195	1443	736	1181	482	1093	948	820	593	601	777	344	1377	1204	432	1132	569	653	458	825	620	723	810	721	2376	1125	823	1174	963	1281	511	545	397	477	822	1773	1364	421	955	821
SNAPC1	365	989	820	208	474	637	78	882	847	1556	452	182	899	310	569	804	352	286	295	607	469	722	634	150	962	270	453	369	692	485	1375	1467	374	1045	822	1090	629	736	853	269	672	268	239	274	683	547	295	364	525
DERA	2138	9804	6114	1630	3863	1004	3096	5848	7750	6211	7037	759	3311	2888	10009	8323	5485	1355	383	2485	1423	2918	2279	1465	7685	3264	2312	2937	4769	1994	10704	6404	1668	6418	3522	2512	8295	4585	2705	3090	2348	715	788	2315	3298	2871	992	2182	2338
STRAP	4603	12022	12381	3378	9995	3788	5169	9791	12404	15779	9336	2389	13674	6161	15608	20889	8954	4234	2201	7628	5175	8923	7376	3235	17123	4647	3451	6160	5565	3368	11450	7815	4069	20718	11365	7138	10515	8861	17449	5953	6576	2743	2697	4385	7599	4461	2449	5705	3949
ABCC2	64	116	80	819	26504	11	79	6538	280	166	21	22	9623	23	7566	68	12726	16	26	83	11	56	79	244	10325	1830	23	800	67	34	140	20	7	208	76	16	7	28	209	5937	22	33	15	71	1162	11540	41	84	71
DEF6	2470	1927	2480	430	1475	689	447	2204	4924	1485	1896	990	223	833	1623	1575	2578	631	1368	2936	714	1489	1319	1193	3102	567	672	935	465	367	887	1234	446	2371	1764	874	1320	2018	1185	226	478	722	1638	2158	1751	1456	1664	1832	1723
PLEKHO1	3957	3523	9587	871	3663	1919	432	3620	7177	3797	3188	1446	527	1729	2959	2653	3563	1431	2222	1917	4259	8288	3539	869	6677	4072	4589	2051	1033	612	5560	7569	1498	4819	4653	4259	4552	8526	8720	591	2372	606	2324	3097	3132	3304	2918	2543	4586
GCLM	1757	1224	3001	3118	7107	578	3221	6419	5558	4478	981	1197	5770	952	7862	2325	3405	1923	1343	3799	1441	2032	3103	527	7333	711	1138	1062	8608	397	3092	2187	12377	5932	3263	2647	3624	2552	1545	4177	1961	857	736	927	14682	4727	661	3450	961
UBR2	4129	2932	4031	2407	3994	1671	1588	4391	6154	5631	4331	1963	2603	1964	3676	7100	4453	1515	1616	4681	3072	4489	3017	2520	5655	1060	1271	2658	811	1221	1203	2307	1443	4701	5236	2637	2623	1926	5404	1321	869	2432	1511	2434	3773	7758.5	2352	5523	2520
EHD2	5602	11795	17987	4665	4522	4364	2773	5241	11574	14864	14534	8749	14789	5808	8387	4852	2982	7729	7543	18632	7012	15759	5441	6604	10074	506	3191	2508	1195	3503	2723	4808	408	6636	33160	14805	10585	16247	2985	2283	3056	5072	4895	6616	9290	6871.5	3735	13353	5821
DEPDC1	115	1160	420	65	661	599	135	6470	1232	971	266	78	1725	184	912	4708	338	480	183	415	881	271	970	90	2086	329	233	476	799	616	1100	943	350	3059	354	206	722	1499	3551	756	1119	84	70	72	189	743	257	218	190
CCDC28A	1745	2110	1446	1160	2234	429	914	3579	1886	2273	3666	575	381	861	1546	1113	3296	877	1042	1893	1703	1304	1574	749	5855	1016	2068	799	1095	781	998	1128	1033	2128	2450	1693	2987	1521	1391	649	565	567	705	1362	4925	1436.5	908	1233	2164
RRAGD	1973	1917	4021	653	4860	1167	168	19702	5346	3351	2156	346	218	3193	623	4640	1754	1958	405	4019	2792	982	3113	1185	1938	401	1061	997	148	92	1690	606	409	1885	5117	1587	3654	1516	2911	527	1145	305	574	919	667	3308	751	2518	1662
HSF2	1377	721	1238	488	1613	521	400	4500	1323	1323	779	322	935	479	1071	1013	1041	714	301	687	687	888	1470	299	1247	400	590	358	424	203	887	519	513	1947	1405	820	1795	766	2599	451	358	310	282	536	1458	1011	529	717	1014
PHF20	3695	4635	4663	1636	3314	1845	1344	5532	8301	4161	2502	3872	4906	1648	2607	3684	2364	1680	1352	4992	3095	2392	5369	1540	5198	780	1522	2905	1000	780	1468	2132	1162	3973	4588	2822	3285	3107	6647	1004	1065	1934	1917	1238	4070	3543.5	1761	3316	1910
HSD17B6	1978	292	932	777	773	220	46	475	451	3220	1031	469	98	191	149	330	27	562	750	1434	557	3677	384	205	2615	258	4489	515	81	83	400	212	75	1421	4944	1435	35987	440	215	85	576	176	860	608	2761	1041.5	2062	4336	1576
NR1H3	1531	1960	4052	1265	3256	621	429	7611	3469	2060	2763	448	1898	700	3575	1810	4011	935	2299	2054	575	1421	3084	615	6566	4721	1777	2098	1161	4024	2257	2092	752	6120	5828	1584	2850	3144	2667	1084	711	665	826	1540	2578	2002.5	1765	1754	2976
TYMP	4240	11173	14698	2620	8619	5463	2113	7568	30995	8679	7137	3908	1652	5555	7788	9954	13786	2805	4980	11091	4122	8275	11971	2445	15925	4132	2469	4644	1832	1096	8248	8937	1311	47053	28527	5314	3702	13189	6244	7885	5239	1961	3064	11214	9342	7647.5	3555	5942	6904
NCAPH2	3356	4802	5254	1243	3778	1915	608	7287	9835	4410	3671	1125	908	1118	3501	2676	4141	1196	2666	4817	1349	2634	2838	1026	4677	1041	1841	1843	1255	1291	3055	2224	1379	12756	3275	2598	2067	6100	3771	1265	2231	776	988	1746	3092	1844	2119	3274	2575
TOMM34	3117	4236	2513	1012	2840	1021	739	12040	4321	4019	3807	851	1016	793	1349	5109	1644	1485	1280	4253	1923	2803	2372	1451	4556	721	1233	1975	918	811	3340	3640	901	11614	3264	2035	2903	5837	4301	1855	1392	1193	990	1742	5054	1910.5	1374	2417	1312
SEC63	11770	3409	8253	4121	3824	2057	5018	10902	10391	10890	5945	3329	4905	4786	4596	5008	8693	5375	2648	8680	6329	5108	8820	3161	6907	1730	2140	2720	1117	1150	1864	2338	1723	11216	11101	6169	5180	4873	14933	1613	1280	2864	2781	3239	9342	5905.5	3552	6472	4614
KPNA6	5532	3829	4780	3694	5088	2552	3727	8356	13336	12818	5219	3541	5481	2860	4779	9101	7349	3391	2768	8797	6645	4819	7864	3173	8988	1004	1612	2606	1203	1804	2268	3417	698	10778	9060	3190	3407	4652	10386	1449	1954	4794	2153	2322	6519	7503	3461	8625	2813
VIM	18086	32790	62090	11725	11786	6126	3484	36987	44297	40391	35317	11634	38002	17289	15469	10495	19049	15809	18475	61597	13487	31291	26328	8942	49483	6531	10974	9113	5376	5172	19973	34526	5922	18698	88801	81206	32115	85318	17830	3899	16766	9457	17297	34264	28354	21358.5	13458	45903	25293
RTEL1-TNFRSF6B	79	101	125	43	45	21	55	348	430	39	20	64	43	13	77	114	523	22	9	166	71	27	89	35	127	7	39	36	14	8	6	23	12	132	200	12	10	18	428	15	13	38	5	94	41	82	39	85	71
FAS	780	3841	3189	534	2534	151	219	2167	3121	1965	2621	904	1022	601	1657	500	1337	461	2301	9378	712	2012	603	972	3532	1267	1831	913	1261	1139	2740	5587	361	15560	3915	2104	2151	3706	639	237	1420	497	961	1695	4270	4632	1052	1906	2775
RNASET2	2521	880	3876	861	1862	671	552	2017	4145	3410	5741	1103	1787	983	13731	1544	13781	1149	834	791	653	1503	3565	1107	2118	620	704	2559	758	1456	1805	1084	1046	1328	2379	1569	2397	2222	4791	484	612	535	1067	3532	2661	1426	1250	2171	1449
CD44	13241	28636	37124	14638	10899	3929	3435	15306	60960	27902	29673	7492	10749	7735	14035	9325	12824	9435	22530	42329	5945	14827	13460	8723	49297	11369	9231	7967	4297	11673	30125	33182	12852	148822	71566	28505	18100	32744	10715	1947	11716	9351	16937	14352	20703	21503.5	14618	42707	27139
KCNG1	10	6	44	1	11	1	1	26	32	8	10	9	34	6	8	8	3	74	6	111	5	11	27	5	485	1	1	1	0	14	4	44	27	4	30	73	452	139	1964	60	7	36	6	14	10	3	55	4	3
AGPAT4	349	643	936	207	335	367	245	710	966	921	890	193	483	307	419	257	707	305	186	565	245	562	354	284	1665	94	93	181	66	95	434	266	61	1327	3365	880	258	762	3390	167	73	145	230	622	685	513	341	355	615
SLAMF7	2036	1045	11789	781	2638	665	277	1208	10011	4398	2548	1136	929	2106	6818	1847	8459	905	1200	2661	1032	2069	5600	998	9890	22994	931	3923	1098	590	5547	2432	1203	3994	1037	2064	441	7593	1146	1368	2338	335	2144	2109	2478	8739	7434	5372	8674
BTN3A1	2558	5177	5783	1130	4238	633	1827	6784	7719	4213	5740	1154	446	1842	5343	1596	7196	1422	3613	4921	2169	2832	2547	3125	9841	3703	1756	4128	1067	1249	2257	3808	1618	5596	4485	3349	3338	4360	6168	967	1116	2428	1751	2975	4367	8966.5	3479	5607	6074
MIPEP	1557	1364	2478	614	913	323	843	1345	964	1785	2007	391	745	577	3034	1861	1773	997	371	823	524	1094	1458	496	1780	651	388	787	426	870	1080	602	299	1090	1519	1322	1314	988	2393	1138	461	295	348	942	2088	808.5	458	1196	809
PRKCH	1725	1598	2425	1102	1761	804	646	1587	2536	3545	1752	802	599	1315	1460	1385	2107	2023	1252	1619	854	2084	2185	1016	3266	524	631	925	421	290	1010	1191	406	1203	4120	1983	1503	2596	824	295	616	966	2032	1454	1986	3279	1560	2575	1331
INSRR	4	1	50	1	4	1	0	330	15	13	3	18	3	3	3	16	11	1	5	2	5	14	2	1	14	1	1	2	2	0	0	5	0	10	15	30	0	8	197	1	9	2	2	3	3	2	5	23	3
IFNGR1	10804	6545	9418	5841	9708	3301	2983	19331	18395	16001	15714	3050	2553	2879	11117	8820	8524	4985	6434	8754	3967	10037	6838	3641	33220	8234	11509	7153	9235	4580	11653	8366	3068	34853	19307	13772	10638	8291	5860	4824	5410	5317	5235	4774	22237	15474	6476	6529	12564
B4GALT7	1089	1504	2326	855	3041	1022	769	5775	4166	3569	2266	583	1032	723	2083	2452	3215	1564	856	7295	718	1779	3055	915	2456	1033	1126	1023	827	967	1536	1316	1707	2300	2137	2902	2856	3781	4314	712	1156	1280	771	1414	3504	1084.5	1786	3558	1566
SH2D2A	228	534	609	87	1470	227	56	918	998	240	282	334	306	330	592	261	1055	172	213	316	125	633	712	151	3203	255	157	543	117	267	419	1417	94	574	562	219	588	815	2988	241	404	194	297	382	530	424.5	430	374	503
VRK2	1028	1331	1824	394	1277	433	544	2082	2239	1597	813	440	579	486	1609	1075	993	986	512	1087	699	972	1240	318	1526	645	436	785	573	378	1530	1521	283	1881	1227	719	1138	1206	1352	937	720	400	379	344	920	1581.5	449	729	847
TNFRSF1B	3888	3040	11015	2031	4882	1325	1918	5822	7910	4849	6327	2213	1714	3461	4373	5664	4458	4317	3308	7590	1485	4600	4528	3716	9831	1693	1642	5777	620	396	3127	3174	616	4292	18435	5196	2737	6997	2304	920	1426	1322	4926	3978	4050	4678.5	3997	3795	4556
VEZT	8063	11190	10002	3596	5979	3618	2686	7886	9556	12889	6185	3504	5354	4173	5504	9267	3973	3681	3696	9648	10140	8191	10275	1286	10505	2515	3209	3112	2310	3508	5270	7724	1782	7095	7793	6276	7328	7014	7926	5644	3231	3539	2069	3428	11863	8202.5	2131	7410	6222
POU2F2	602	399	2890	283	393	326	152	296	1866	1457	735	828	264	738	1425	496	1484	587	174	431	349	519	1993	388	1660	382	158	331	258	65	351	591	198	529	473	482	112	657	854	254	162	191	2448	979	832	827.5	1798	1303	934
BRD9	2857	2101	4662	1282	2747	1340	1521	4828	4373	10149	2001	1655	2648	1119	2502	4214	4005	2188	986	5432	1852	4412	2288	1056	3619	709	1049	1395	1527	803	909	1938	845	2520	3959	2253	1565	2483	6561	1221	1133	1001	1134	1361	3273	3560.5	1796	3874	1213
SNX1	8801	5968	9860	5608	5711	3645	3830	20291	8929	11345	15716	3935	4691	3200	7387	10262	8101	4527	4199	10496	5297	5752	7472	4096	11888	3901	2947	4580	2551	2970	3935	2754	1615	6941	17961	6242	5383	5563	6345	1150	2268	2103	3538	5067	14300	5709	4158	5363	6969
TBPL1	1104	670	1041	344	1207	445	298	1521	1086	1222	1133	222	595	429	847	1138	736	490	149	475	499	803	1036	295	1593	651	554	343	725	300	1112	833	1643	1732	817	822	1363	884	2836	713	317	244	344	486	1479	734.5	425	464	1043
ARNTL2	350	19163	3154	525	1538	194	1909	2434	3514	2065	2540	193	4023	586	6999	2382	705	271	419	2700	1144	1427	1386	1395	9932	1605	226	3476	1577	969	9651	7185	1381	14263	1911	1617	432	7637	2255	1901	1893	297	392	1663	913	1344	1163	687	971
BCLAF1	12361	7073	6747	4516	4507	3100	3316	8518	9798	10334	8096	3529	7233	4180	5389	4456	7194	6885	2976	6590	6180	6163	9479	3731	18673	1650	2734	2796	1337	1632	1920	3164	1679	8851	10595	4898	4719	5265	13233	1838	1608	3221	3455	4302	9035	9156	4042	6330	4662
SLC39A9	11323	4828	9853	3342	8793	5985	3149	10106	6148	14530	11093	2060	6428	3400	8542	11482	9615	6574	5061	6182	3068	7767	9644	3794	14250	3498	3163	4940	3201	3748	6548	5607	2629	7094	9191	8320	8853	6901	12167	3117	2481	2936	2416	3105	12523	9613	3671	4873	6931
ANK1	69	131	127	55	1213	22	13	154	74	33	1547	30	54	62	43	36	332	37	143	82	17	30	80	72	256	46	47	59	3	936	195	19	106	2113	75	50	55	125	121	8	17	22	88	815	640	58	107	80	44
IBSP	6	12	360	1	9	44	15	0	100	1049	147	67	0	72	38	32	30	98	2281	2593	55	274	25	9	21	5	89	36	299	310	61	257	5	8	70	413	590	1795	111	2	33	63	1	13	4	5.5	18	7	11
TFB1M	751	458	713	461	639	220	178	1046	1432	828	657	176	779	240	563	665	984	275	522	471	281	574	1120	278	1099	863	322	285	534	266	465	548	233	1027	844	550	571	437	732	364	387	134	205	300	1556	652.5	372	363	878
RABEP1	2946	3538	3506	1371	2096	1074	584	2400	2234	2450	2764	1380	1248	1203	2130	2012	2591	2114	1073	2515	1520	1667	3773	870	3433	643	944	1181	534	564	915	962	535	2946	4156	2322	2831	2230	4319	676	556	1032	1082	1008	2920	2955	1081	1828	1316
HMGB3	5755	14284	4200	33992	22843	26505	8551	19837	11525	27034	2104	5050	1899	16727	4783	48310	10470	16842	2839	12614	23187	22906	120456	828	6952	2998	7312	2231	5291	741	4066	2458	18733	39122	6746	6465	3470	14229	16557	7290	5254	2771	4365	2987	11228	28656.5	4435	5349	3752
NUP160	6064	5233	5730	1799	3715	2076	2175	8070	6050	8451	4285	2401	6306	3372	4048	6738	5135	3852	3239	4512	3275	3624	8300	1815	4984	1590	2709	2231	1729	1995	2266	4154	2881	7031	5282	3696	8195	3981	11137	2437	1047	2520	1701	1296	4907	5303	2480	4280	4177
BAK1	3854	2141	3714	479	2778	1161	911	4602	2466	4893	4679	686	868	747	4994	4071	3282	1221	1550	2042	1088	1916	1997	1690	6150	1254	821	3224	686	2050	4094	2558	604	2433	2408	2206	2976	2201	3344	1506	1656	690	501	1266	2752	1513.5	1190	1492	1815
MUSK	52	17	16	33	8	0	7	24	6	44	28	19	4	9	11	14	20	145	0	4	5	33	23	46	77	17	28	9	0	0	11	1	2	52	173	70	3	5	5	1	0	10	400	71	132	37.5	131	24	82
IKZF2	905	1172	1771	881	478	304	923	1201	2612	2775	1197	590	188	533	290	1425	1584	1343	349	1513	724	1077	716	794	1719	215	589	427	472	344	400	441	369	671	928	760	732	817	753	84	277	758	668	791	1342	3209	810	862	1109
GRN	40732	43499	96401	19368	79233	13118	12225	209250	58356	104710	92480	19513	17499	18700	37982	52303	53435	63327	26601	38952	22581	49961	65671	34337	65279	14105	18309	29940	8142	11134	29378	22735	6974	64658	91353	47989	85397	51783	162513	11826	14783	13999	19912	25960	49076	31601.5	31990	43519	33492
FAM13B	1838	883	1460	912	833	376	775	2794	1595	2237	1811	816	656	486	640	863	1659	806	766	2405	502	1172	1214	1033	2093	578	640	396	363	439	419	903	309	1336	2473	1375	942	610	1224	195	229	704	744	934	2214	1957.5	1354	2075	1755
ARHGAP31	5832	1842	3604	2092	2049	544	565	5095	3246	5545	2997	1665	750	1802	990	918	1895	2416	4534	2746	1044	3138	1733	1582	4400	783	1727	1271	331	339	1191	1505	147	1812	11235	3744	3703	2792	1134	244	583	835	2348	1462	2844	3973	1819	9647	2576
CENPQ	392	1008	825	215	710	265	204	1899	902	560	348	180	411	128	575	1339	353	233	206	556	369	668	431	167	772	425	283	556	721	432	915	1028	996	1397	418	438	1510	571	705	360	548	122	177	210	759	592	345	485	698
SARS1	13009	10076	12598	4266	7906	5099	2469	6264	12433	17829	14669	4692	5173	4205	9124	15419	6852	6515	6961	15138	6782	8706	7692	2729	9450	3294	5878	4820	5757	5910	9153	10532	2946	20235	16740	12304	9638	13110	17145	3934	8341	5093	4133	5395	12870	11462	4057	23412	5969
RANBP3	5117	2700	3577	1798	2599	1975	1180	5016	6026	4055	5181	2184	1667	1682	2761	6852	3371	1605	2329	5857	1840	3641	3925	1350	4701	830	1162	1846	623	1401	1500	1595	637	11027	5682	2489	2969	3661	4872	1067	1161	1440	1701	2327	2897	2356.5	1823	3514	2607
ARID4A	2646	1297	1848	1050	1097	1035	541	1711	2899	2093	1552	727	1093	823	1012	798	3540	1255	1196	2015	1106	1197	1363	1129	2821	394	705	628	464	580	374	1227	436	1214	2648	1124	762	723	2623	381	348	971	835	1005	1774	2460	811	1948	1145
EIPR1	1972	2223	2080	929	2743	1074	804	5225	3715	3146	2733	609	2154	1059	4061	6382	3002	1473	1242	2270	1038	1901	2644	860	2778	1318	1012	1504	2009	1399	3101	2227	650	5423	2282	1650	2638	1440	6290	934	1518	833	610	1123	3246	1800	682	970	1214
PNPLA6	4689	3236	5309	2291	5334	2195	759	5845	8211	4807	7106	2071	2563	1951	3158	6872	2687	2993	1943	7018	2810	6304	6318	2068	5130	981	2056	2265	973	1180	2579	2196	533	7458	11945	4367	5169	4710	4568	973	2143	1249	1959	4175	3767	3420	1714	3846	3363
IFT88	903	575	877	669	394	272	590	696	1228	1179	883	357	679	302	1013	1284	1000	478	270	622	736	749	773	352	924	446	309	384	377	553	463	527	305	1055	1164	610	594	472	1081	456	312	208	253	917	1833	668.5	261	898	533
ALG1	2691	1026	1623	632	1755	1156	514	2135	1843	2354	2313	756	789	606	1218	1762	2524	1186	1036	1941	347	1753	1361	1080	1887	890	1392	1014	528	872	985	1139	248	2783	2610	2380	2001	1574	2054	798	766	875	532	709	2873	1150.5	817	1458	1038
ZCCHC8	1909	2119	2501	972	2435	865	961	4111	3819	2834	2216	919	2382	1021	3062	2627	2074	985	966	2285	1456	1628	2641	711	2773	685	750	1084	830	825	1396	1792	505	3099	2028	1142	1451	1268	1934	1147	752	684	587	1080	2648	2741	836	2451	1170
ABCF2	689	1057	1437	553	855	612	355	967	2234	1748	1012	550	1031	473	1549	1773	1091	522	530	1248	759	1180	1096	302	1778	448	391	494	778	415	1085	1107	521	3631	1507	1113	1547	1253	1354	707	567	558	511	700	1582	1212.5	531	2339	610
CHPF2	6696	4459	7998	2807	3641	4083	5726	4311	11684	11788	5303	3299	2418	3822	4288	15406	6814	4750	2389	9874	4169	8607	8552	2294	7554	1330	1750	3597	2314	1753	4077	4439	2073	9416	8338	8022	6332	6221	6802	1077	3051	4030	2334	2153	7581	4565.5	2826	11785	2868
LRRC7	38	16	61	25	24	18	14	63	66	63	15	26	16	12	19	98	26	24	13	41	34	27	78	7	121	6	13	19	14	7	9	18	10	40	48	31	33	18	464	6	9	17	22	32	32	56.5	11	56	30
FUT8	6329	6857	3925	1563	4197	6610	1335	5743	5658	10764	4391	2116	803	2801	2264	9200	6237	11445	4692	4400	1591	6899	4488	2601	3722	1990	2885	1421	1864	1987	7335	5472	4826	7628	5818	3780	3382	11522	6120	2972	2015	1746	2383	2189	5841	6425	2616	1797	6271
UBA6	3115	5340	4235	1354	3196	1438	1273	5209	6178	5557	3421	1407	3981	1643	3944	7732	3656	2252	2138	4174	3905	3185	4366	1710	6386	1321	1660	1658	1709	1403	3416	4022	689	5295	3650	2769	1999	6803	5673	2076	1747	1230	1096	2053	3637	6472.5	1652	3009	2069
GAB2	1423	2184	5209	2266	5116	3180	1087	2517	5496	3052	2607	1633	749	4577	1998	2838	6892	2529	1464	2684	1505	2591	4447	1775	2943	445	859	1530	449	780	700	620	73	2314	11530	1919	2245	2173	1386	187	580	1374	1204	1209	2000	3242.5	1232	9784	1494
ATP6V0A1	4490	3135	7427	3178	5034	1776	2001	8613	5044	7319	5770	2187	3076	1422	3965	2081	9502	3084	2510	5514	2504	3213	3769	3794	6729	1019	1408	1467	510	1093	901	1419	391	5749	9704	2921	3792	3534	7074	1149	1064	1519	1562	3144	5398	5408.5	2300	8343	2886
PIAS1	2492	2082	2526	1404	2105	719	1103	3381	2454	3310	5902	1325	2509	977	2805	3347	2533	1504	1464	3384	2110	2069	1837	1409	4142	994	891	1418	544	1639	1057	972	334	2216	4386	1661	1893	1465	2545	486	612	666	1272	1280	3009	2745.5	1181	1991	2253
SLC4A7	3494	1502	2540	649	962	651	388	1103	2761	1859	924	1135	1527	750	848	911	1653	1810	2529	2450	1477	1423	969	443	2701	750	579	651	605	544	955	1831	248	2434	1839	1480	1112	1545	3761	702	821	701	746	922	616	2211	815	1143	1717
APBA2	5906	352	2428	1462	1520	3138	63	1285	435	340	328	2016	145	1394	328	342	295	339	170	480	67	2877	845	50	1201	118	970	292	299	149	218	225	73	189	554	1266	6731	1497	3108	214	77	676	905	243	286	254	558	443	1082
MAP2K3	4138	2574	5508	1976	2703	1582	1799	3601	5176	7452	9547	1784	4514	2765	9833	5810	5274	2829	1723	2446	3059	5353	6540	2953	8082	751	1328	3109	491	1682	1484	1577	547	2920	11008	3141	5785	3563	8327	2280	982	1429	2038	3944	5844	2467.5	1610	2215	3142
EFCAB1	296	316	23	17	0	2	20	6	108	235	237	47	1	33	16	26	6	96	6	73	9	801	16	58	600	8	74	18	20	218	254	27	384	21	114	288	230	50	18	34	98	21	17	1972	121	40	173	44	386
TMSB10	96499	231629	151389	22720	103255	42889	21746	88665	234975	142618	148832	26657	107487	51025	271474	150548	106296	44822	39062	107099	63985	118869	75749	35260	121459	119077	59883	97817	56550	67464	285629	338805	61127	186716	81204	112550	144852	222958	189933	172530	139524	24326	30712	61145	121289	90687	39396	52927	90214
ASTE1	456	488	813	285	548	158	217	1319	946	808	608	288	231	214	302	576	551	312	228	505	326	603	461	259	618	193	277	235	271	326	312	586	269	708	509	376	580	344	1220	486	137	283	185	360	623	609.5	290	503	460
RNF19A	7111	4826	9605	2150	2636	8049	1411	4447	20280	9577	5323	3021	1074	2661	12409	2904	6273	2275	5024	10974	14973	5296	4336	1960	12111	1560	3970	2097	2129	1799	3017	9734	2056	3563	5843	3705	5294	3035	3760	888	4596	2506	2838	3268	5934	16321	3166	8294	4360
PEX3	992	685	1065	415	1477	337	372	2350	1779	1369	579	283	351	303	775	612	1258	441	330	689	470	460	1208	313	1826	606	940	467	789	208	841	719	937	3142	1110	752	1611	809	1312	505	352	403	282	357	1378	817.5	681	526	985
GABARAPL2	7308	5683	8195	3173	6846	2484	2438	14541	5736	6293	11338	1603	2593	2744	6826	5748	8080	2081	3527	7854	1934	6740	4445	2468	8943	5072	9519	3257	4603	4479	6760	4620	3489	5627	7373	8151	8863	5323	3949	4958	3548	1648	1978	3633	11150	5213.5	2971	5768	6563
MYOC	2	2	4	16	11	1	1	1	2	8	6	1	0	1	0	5	4	18	0	0	0	7	2	4	8	5	1	5	4	0	4	0	1	6	21	18	5	7	7	0	1	2	5	8	13	9	13	2	5
SH3YL1	4251	4432	2216	1694	2468	1544	1859	1351	7217	4791	8461	2300	297	1275	3043	8032	4808	2215	2902	11532	1881	2244	5248	1220	4847	1232	2229	2046	6222	2576	1031	2387	1505	4516	4780	1594	1722	1912	1767	2003	1132	1566	553	2158	7168	4416	876	2241	4503
FAM136A	2187	2396	3839	946	2958	1406	1035	5216	4823	4148	2369	1389	3499	1486	5318	12941	4687	1376	1191	2581	2134	2285	3911	1135	4643	1445	930	2116	1942	1319	3680	5711	828	3893	2990	2074	3468	2614	11487	1917	1426	1190	639	1615	2970	2475	1063	2216	1723
VCL	10355	12861	14507	5172	6549	3191	3105	11729	23043	17450	16829	8612	15507	6285	6142	4360	8028	6230	4756	15994	6828	19205	8119	11545	19483	1250	3283	3738	1359	7629	7282	7827	1314	21107	24489	22195	12518	20231	22284	1505	5225	5756	4179	6817	11599	9655	2670	8765	4555
DEPDC1B	140	1618	562	37	540	493	55	1527	493	509	432	59	746	96	562	1668	359	422	171	380	349	300	581	251	885	307	154	391	480	1304	1641	795	407	1144	228	154	512	1326	1904	498	517	110	114	119	135	590	128	87	230
DAPK2	1837	250	1368	1178	471	242	387	1263	498	1456	1077	540	107	329	257	804	3549	503	806	1518	352	1029	1225	324	2179	162	710	408	431	70	196	167	94	620	2314	489	831	584	302	37	206	404	260	1135	920	889	748	1591	1100
NSMAF	2355	2106	3368	1110	2588	2447	812	6929	3304	2026	2794	897	2361	1242	2138	2609	2362	1546	1600	1888	1157	1718	2292	931	3790	1432	1006	1247	937	876	1612	1438	868	7297	3842	2275	3040	5704	1997	1015	1343	593	1210	1298	2399	3586.5	1169	1645	2571
ADSS2	6974	3657	5493	2280	4757	864	1466	7728	3911	6539	4962	3645	6006	1821	3542	3516	3434	2762	2110	4029	2326	6412	4222	1886	5360	1510	3132	2511	3688	2570	2999	2845	1622	8228	5055	4056	5828	4389	4744	1868	1959	2002	2047	1942	6710	5842	1818	3758	2184
STAP1	132	53	315	4	75	19	8	27	201	156	56	72	23	61	117	17	97	31	16	37	36	108	109	20	230	128	94	71	41	23	198	107	23	173	66	81	61	114	18	28	101	22	339	195	176	226	402	131	339
TIMP2	22590	38659	57751	6623	9310	6423	3052	17834	34407	35727	32605	12523	9176	13026	14283	12300	7990	21926	8375	12282	17448	49382	14493	8807	35587	2621	4124	7146	2728	4640	10531	19182	1656	25115	31530	40239	19036	41824	19405	2760	6244	8584	7247	12314	10032	11380.5	9219	19697	12294
RFC1	3580	4779	3489	1889	3212	2414	2153	4196	4363	5179	3268	1306	3469	2975	2749	2896	4517	3353	2242	6521	4269	2736	4919	1508	5929	779	1423	1781	858	1080	1310	1708	578	4264	6537	2272	2560	4005	7874	1623	1259	1910	1519	1563	4007	5981.5	2101	3122	1540
TBC1D23	2715	3184	4351	1373	1588	1169	2062	5190	6547	4161	3351	1414	1212	1588	2619	3797	2667	1971	1838	3987	2732	3222	2483	1274	4748	1584	2195	1895	2810	2594	2596	3323	1634	6736	4062	2695	3669	3053	3597	1687	1411	1167	935	1408	5370	5851	1658	3311	2569
CUL3	3995	5086	5852	2110	4365	1906	2428	5455	4730	7804	5692	2716	3432	2269	4143	5326	3377	4134	2282	5693	3327	3939	6584	2101	4910	1062	1555	2230	1990	1476	1806	2146	1127	4080	5042	3022	5448	2417	6487	1464	1496	1785	1948	1544	4944	3280	2248	4306	1916
MYOM2	75	380	114	145	33	26	66	714	49	67	82	30	11	31	50	65	483	22	130	666	23	38	175	40	308	24	190	23	21	23	168	6	96	37	182	73	23	143	2	52	25	11	49	128	237	89.5	135	106	121
OTC	3	2	0	6	1	0	2	0	2	1	12	0	0	6	0	0	3	10	2	0	4	3	3	2	4	1	4	0	4	42	4	0	0	1	35	10	1	1	169	0	1	0	26	4	6	5	11	7	9
CYP46A1	67	22	98	59	30	15	22	123	37	95	7	58	13	19	54	63	68	78	10	90	5	91	39	10	87	8	16	13	13	1	19	26	45	31	161	85	28	67	137	11	10	62	19	29	84	39	64	52	42
ZZZ3	2583	1877	3281	1429	2566	938	1392	4609	3508	6357	2640	1230	2005	861	2344	5835	2049	1809	1340	3772	2465	2168	2416	1050	2842	981	1262	1173	1734	1611	1550	3143	695	5018	3003	1766	1965	2045	5039	913	685	1294	964	1142	3400	4377	1196	3463	1656
SLC18A1	15	2	1	2	27	2	0	6	19	1	3	10	0	2	27	1	16	7	51	2	0	11	29	6	25	29	9	4	0	2	5	3	0	10	1	0	5	3	1	2	2	1	16	19	19	7.5	11	11	17
USP2	707	74	218	92	104	262	135	2176	62	540	100	140	24	41	33	211	39	161	119	350	57	439	371	41	279	15	81	32	20	45	25	85	11	177	537	117	156	98	583	59	42	216	125	336	203	89	153	70	207
CASR	884	0	0	9	0	0	16	3	1	122	5583	3	1	1	3	3	5	1	71	24	0	9	9	57	89	1	30	3	0	1528	9	1	0	10	30	6	4	6	22	1	0	3	9	110	27	3.5	115	19	44
TUBG2	681	1115	2245	815	936	486	288	3137	1873	1750	649	495	293	281	628	1288	959	482	588	1397	772	454	939	281	1661	126	344	179	223	143	523	872	273	1404	1252	478	1271	1270	4189	566	372	422	258	792	1347	452	573	688	665
RPL26L1	1059	1289	814	596	1071	717	428	3029	1987	1197	1061	237	1561	395	1529	1732	1146	497	761	5310	335	1443	921	318	1975	910	1312	788	920	713	2312	1099	967	2373	1341	1055	1269	1764	1217	775	942	347	343	476	2374	989	535	1158	1231
FLT4	680	1315	2475	1189	448	405	599	769	2113	717	968	569	1374	1414	1672	1223	931	1423	1418	2326	551	2028	1314	513	1999	154	92	577	114	188	419	416	85	865	4032	1745	301	1987	539	72	261	460	835	572	1569	799.5	826	1417	429
NSUN2	3105	4500	5255	2461	5113	2067	4122	5655	8521	10763	3206	3337	7691	2240	5600	7652	7573	6149	2003	6312	2342	8101	5638	2293	7382	1417	1479	3627	3209	1407	1404	3107	1391	8142	5338	2622	3822	6513	8038	2269	2048	1956	1974	2167	6619	8582.5	2838	7774	1491
FBXO42	2180	1334	3970	1156	1341	1023	783	3724	2177	4771	2227	1034	1084	915	1910	3028	1515	1491	738	3101	1459	1835	3020	974	2786	423	633	979	519	396	971	1390	599	1947	2913	1760	3382	1865	5546	763	620	1272	901	1231	2391	2249.5	1623	2621	1607
MFAP3	1584	1379	1749	649	953	737	396	2386	2181	1753	1617	553	1585	728	1311	1637	1470	1047	871	1344	906	1435	1530	732	2227	623	708	721	395	575	925	645	287	1421	2520	2192	1201	1213	1489	299	433	861	541	250	1535	1732	854	2226	1130
MRI1	593	371	634	314	526	271	98	1066	1514	587	360	322	273	173	499	703	622	119	366	1367	327	564	716	164	827	344	408	291	265	409	240	442	208	1382	819	209	232	182	1380	166	242	340	136	528	368	464.5	575	686	730
METTL1	647	1430	1238	444	1614	853	313	2251	3124	1963	744	472	1246	551	1993	1508	1245	679	650	1662	290	1626	1409	286	2057	785	1354	1258	399	358	1381	1686	521	3244	1154	729	5755	1765	2061	1065	793	385	348	375	1884	1181.5	3209	1246	627
HOXC8	99	8	62	3	52	44	28	23	9	68	54	79	7	30	40	253	3	36	2	0	1	16	86	30	256	54	21	65	3	36	24	2	22	90	46	123	90	82	115	165	13	80	36	3	23	17.5	39	28	10
AGA	2095	1321	2346	1637	3714	1836	2400	4871	867	5509	2745	709	2196	929	6524	7087	6771	817	1055	2337	620	2611	2755	1214	1662	1388	1721	796	1321	1354	2076	1321	398	7869	3227	2009	2369	3437	2354	927	1088	932	916	1003	13007	2327	1548	4166	2121
PI4K2B	3062	6392	2518	2675	9124	1136	3644	4341	3132	4414	3980	916	1389	1464	2767	3345	8586	1962	3193	3391	2706	3538	5421	1573	3434	897	2773	2346	1798	1068	3510	2369	372	5487	4665	1969	6009	3633	2864	1981	2424	1274	1347	1163	6469	4319	1564	2360	2186
BOD1L1	3531	4305	4459	2103	2053	1359	2230	1847	4202	3761	2418	1466	3482	1967	2444	1862	3358	3017	1587	3451	4009	2528	3979	2364	4511	490	934	1542	344	746	472	1116	239	2610	4568	1310	1504	2458	6831	466	703	2239	1986	1495	2982	6453.5	1698	2718	1286
MAT2B	4496	7572	6172	3272	5237	1899	1975	11520	8091	8897	15048	1734	3555	2759	8204	4420	8750	3203	4044	8731	2957	5904	4836	3650	11937	6251	7733	3883	3599	5101	8013	5790	2845	9320	8231	6889	6759	6489	4022	2542	3335	2334	3060	4525	12302	6133	4825	10572	9259
TLL1	133	92	127	62	53	615	46	908	109	188	154	58	418	153	235	79	93	220	67	42	86	257	439	47	230	44	81	179	24	32	85	71	18	111	754	402	121	54	32	43	19	103	208	119	251	283.5	159	454	99
EDC4	3379	2048	3973	1669	2304	1097	1536	5164	3013	2528	2754	961	2280	1019	1590	1708	2804	1943	1234	3676	1550	2341	2904	1502	3710	430	744	1464	278	652	489	507	249	2879	3169	1559	1023	2084	3310	550	642	1487	964	943	1952	1927.5	1190	2721	951
TRIO	7913	7899	16925	2530	5285	3476	2683	7363	27147	7573	3524	6447	4596	3069	2371	7110	6303	9453	2481	16844	6514	12726	6470	2669	11209	1071	1303	2502	2034	1483	1231	5392	961	13909	9333	5670	3716	8969	12246	1122	3231	5963	2381	2373	7180	13378	3287	8016	2131
VCAN	26163	17295	35407	1037	2793	21651	1232	1650	25720	18631	10728	17265	6060	27637	15277	16148	1627	13011	4724	14944	13356	35965	15370	1243	11107	1831	1836	8530	1888	2959	5797	12496	1974	11389	27215	73207	10133	16875	16671	5654	7444	8242	4371	3901	2486	17496.5	2195	10540	6450
CLEC16A	5840	1913	6705	1868	2020	1450	783	3983	4573	5611	2605	1777	1869	1847	1835	1589	3843	2954	1348	4177	1826	2657	3317	1968	4684	329	1041	1329	317	409	699	945	162	2606	7779	1750	2000	1632	6244	507	640	1658	1265	1857	3126	2402	1791	3898	1467
MSR1	3534	6440	20186	3547	3596	1792	496	5291	10293	12439	15759	2155	869	1272	5616	3795	3419	8644	3112	3865	3142	13583	3472	3548	8280	6558	9510	5755	4078	904	24856	8636	852	5796	23912	12346	16090	18703	2299	1100	3273	428	1716	3181	3239	10753	3335	4838	12276
CDH1	60345	40244	81437	11723	18059	9165	15882	9847	37301	45011	52054	7817	841	11090	15549	15589	38355	41890	10096	31491	32814	46060	27907	21756	28939	2646	9617	12730	2667	20354	12170	7543	3711	28068	23317	27804	23272	47687	12447	10749	9234	15317	7042	14401	26709	29812.5	11141	25388	7806
MTREX	3940	4151	4530	2311	2599	1446	1122	3184	11650	4966	5202	1415	4562	1195	4232	4664	5089	2403	2406	6220	2144	3582	3749	1823	6001	1649	1767	1747	1124	2125	2199	2510	1455	5878	4796	4051	2964	2990	4006	1091	1023	1957	1988	1635	5313	7546.5	1488	6483	2525
DNAH5	1000	915	2058	409	605	875	2385	415	4377	1656	572	2450	77	332	109	1257	1237	2524	238	2924	407	3889	754	239	1343	259	118	240	764	231	91	732	73	817	695	1823	675	616	285	145	734	2665	338	1810	3663	3325.5	492	2397	469
ZFYVE16	2996	1699	3187	1266	1150	655	956	3631	2185	2425	1649	1031	2340	1027	2641	4729	2798	1604	1265	3112	1405	2313	2731	1021	3135	1487	1338	1130	758	812	969	1409	346	2177	4015	1856	1979	1508	1698	591	632	982	843	697	1578	4738.5	811	1549	1578
RIPOR1	2614	2387	5777	1663	1768	1281	1296	8021	2445	3720	4550	967	766	1276	2413	1866	2129	1843	2531	2705	546	2977	3296	1889	8029	736	1061	1757	228	685	813	938	343	3188	4988	2189	1712	3684	2101	1535	724	964	1495	2865	1987	1180	1620	2235	1895
C6	448	47	1	73	15	16	22	3	44	732	267	35	1	16	12	12	753	26	4	35	5	670	6	84	481	11	104	45	1	73	10	0	2	48	194	167	4	21	2	4	35	34	76	1610	113	31	111	64	145
RAI14	10804	6563	11831	3078	11532	2764	4233	5515	18881	9963	3803	7745	7635	2871	7128	12547	3742	12823	4678	27029	9875	20205	5667	1940	8402	970	4995	4099	7385	1864	3594	3982	10861	9958	10454	8064	10357	12597	6268	1589	3776	4147	4617	2379	5760	16522.5	3588	18151	4896
SOX30	30	67	393	15	74	7	2	57	76	22	25	248	154	113	28	25	77	67	6	28	9	8	69	49	499	17	10	13	6	19	48	571	2	32	14	74	10	8	73	182	44	4	8	9	15	14	22	6	20
PNKP	1404	1788	2626	738	2198	1274	653	1915	4572	2271	2015	820	904	1175	3596	2152	2148	989	876	1833	828	1456	3116	835	1911	725	601	1212	1048	1224	1295	1816	839	3433	2701	1408	1830	2284	2665	1808	896	765	688	1864	1416	1248	913	1397	1255
BEST2	1	0	2	0	2	0	0	8	2	0	1	0	10	0	0	2	0	0	1	2	0	1	1	0	4	0	1	1	0	0	0	0	1	3	2	0	0	2	13	0	0	0	0	2	0	0	1	1	0
PHLPP2	869	665	950	296	556	371	396	1138	709	537	487	300	719	278	228	518	461	596	454	745	527	618	886	314	1097	91	203	239	85	120	184	234	55	1005	847	350	373	536	525	132	193	350	204	376	348	794	286	533	302
SPDL1	328	928	897	208	640	529	801	3971	2697	1029	342	220	1500	319	798	1125	877	423	403	2559	438	495	639	409	1940	428	269	433	277	375	799	608	557	2193	727	562	625	792	2122	572	379	271	156	329	609	545.5	381	609	444
STAU2	4886	3399	3473	1674	4190	4871	2003	4360	10534	3438	2309	1839	3067	3087	3710	5428	11266	3814	2646	3260	2305	3368	4643	827	3222	1895	1393	1697	3153	1151	1986	2259	1649	3628	3202	2994	5570	3527	4868	1651	2306	1330	1105	1058	3728	5675.5	969	3438	1842
SLC66A1	837	638	1906	710	1168	524	236	3639	1685	2789	1365	517	708	609	1626	1842	733	690	262	1026	738	1239	2759	568	1334	380	470	555	406	189	1188	1320	449	1928	2083	789	1946	1483	2141	682	701	691	441	756	1758	1069	894	1032	873
CTNS	1392	1879	3059	912	1752	1047	297	2487	2045	1582	1810	813	667	858	1721	1047	1611	968	568	1015	705	1296	3238	428	1942	477	479	489	397	248	822	759	372	1621	3382	2563	2472	1673	1405	587	371	689	530	843	3204	1305.5	715	880	1055
RTN4R	680	626	1222	138	436	203	81	2452	1763	547	1504	471	23	103	78	1644	412	300	406	828	95	1067	359	446	623	53	145	443	116	558	166	739	137	1347	526	323	873	686	2361	230	254	180	164	394	423	70.5	335	151	352
PHF23	2382	2896	3719	2372	2726	1355	707	1726	2879	3900	3331	1451	1940	1075	3700	3150	3881	1817	737	2845	1467	3148	3763	879	4672	1402	1346	1372	1133	1154	1930	2624	935	3247	4134	2513	3529	3010	3954	1618	843	1382	774	1501	6838	2766.5	1143	1751	1686
CDH10	34	14	42	28	1	0	12	1	0	4	91	1	16	3	2	1	3	11	1	4	1	12	38	17	0	146	8	18	1	1	3	1	0	1	6	7	0	3	32	13	10	0	21	6	6	0.5	4	4	10
INPP4A	4006	2749	5720	1958	2243	1043	2207	3752	5202	4350	1400	2350	1832	1875	2133	3489	3655	2128	1057	3174	1952	2299	3598	908	4283	741	1061	2009	556	328	1343	1910	466	2069	3815	2042	3108	2253	6907	466	820	1238	1338	1223	2917	3454	2598	2932	2169
RAB27B	2968	9408	4763	3055	1268	385	4018	1424	6302	6036	16447	1320	6843	483	4188	1897	721	1391	3556	5822	592	7104	1077	3265	3291	1752	1976	1575	3237	3096	2829	1364	357	5333	11455	1672	6129	8293	402	553	1986	860	1296	1707	11436	16523.5	633	2207	7826
PSMA4	5184	6877	8071	3669	7124	3960	2982	19868	7910	9112	13453	2933	12258	3277	14336	17749	9110	3710	3569	5495	4295	7140	8380	2679	15092	8304	6284	8054	6366	5336	11216	9204	4995	12845	9952	5786	13750	10984	8187	4608	3957	2045	2537	5007	16856	7207.5	2665	4416	13726
MYO16	35	37	37	64	59	256	60	1186	33	86	43	69	79	46	19	237	177	37	7	25	14	111	77	14	69	177	16	489	7	4	31	23	18	54	214	31	8	112	10	15	6	23	104	42	78	64	74	27	49
LSG1	2303	2801	5730	1418	3139	1189	1452	12270	5295	6013	2548	1374	2219	832	3190	4953	1934	2972	1831	2960	2030	3133	3093	1515	6090	860	1126	1995	992	1486	1890	1678	1495	5078	3284	2065	2736	2519	14272	2931	673	1510	875	1524	3881	2348.5	1416	2843	1632
PARP3	1379	3344	2033	1367	1454	479	1522	2975	3686	3477	2787	1030	1105	553	1534	3943	3279	976	1962	5323	1311	2219	1366	1199	4288	450	1007	716	463	2611	1511	1169	177	3493	2733	1239	2034	2344	876	432	1125	634	747	2169	3421	1866	1297	2079	1911
TNC	4969	38243	20618	745	2901	18182	745	3833	102444	33994	3953	3524	914	4956	4153	11155	468	4017	37270	72516	52882	26038	16370	970	21163	1101	1522	2573	928	698	4532	20156	1982	8503	32745	55031	2326	51052	3169	221	12254	39385	3503	4071	5039	21503.5	3668	19385	6601
THAP3	925	632	1426	425	748	428	192	2558	1458	1781	1198	308	566	299	1422	1635	712	321	504	1237	517	1003	1692	206	1054	630	601	512	956	619	1237	976	598	1028	1011	875	2066	1215	1613	680	732	360	245	650	1383	667.5	796	899	1103
RIPOR3	176	139	756	82	136	95	23	435	503	115	49	51	55	136	95	523	64	93	13	99	102	228	296	18	237	61	36	99	32	33	60	374	35	230	686	94	365	93	701	41	61	48	55	102	65	142	66	74	92
TDP1	670	1517	1781	385	1312	443	273	3139	723	1620	1155	349	1238	406	859	1667	959	1071	739	1550	448	1495	1476	412	1856	400	315	689	738	473	715	713	677	532	806	1023	1592	2093	4109	507	391	643	464	542	852	595	516	529	697
AIFM2	1295	1558	3087	1641	3751	728	1326	4158	2104	1930	1671	601	3446	1090	4685	1455	5085	695	1012	2205	1021	1495	3819	768	3527	750	513	1200	1167	666	991	1126	1239	1610	3506	1353	1382	1505	896	1064	530	675	411	764	5677	1643	545	2134	1130
C2orf83	1	0	4	0	1	0	0	33	4	1	0	0	0	1	2	0	9	0	0	0	1	1	4	0	2	1	1	0	1	0	1	3	0	2	0	0	1	0	1	1	0	0	0	0	0	0	0	0	0
SPATA7	682	639	800	280	669	528	166	597	586	918	553	229	315	175	398	560	725	279	263	1145	325	759	877	187	709	227	523	295	526	199	368	961	305	525	742	685	741	791	899	325	215	229	236	523	946	605.5	294	628	763
MED17	443	207	476	186	118	114	182	298	406	362	306	171	173	148	249	366	722	112	151	280	141	201	716	74	405	54	133	85	87	111	63	192	43	306	319	188	166	134	319	62	107	109	93	354	340	554	146	438	259
RETSAT	3884	6959	6851	2641	5857	2132	4106	4295	8775	7208	23589	2229	2318	2341	11623	5014	8673	2397	4167	12124	4446	3744	4665	6327	6648	1633	1584	3998	947	5065	2705	3085	530	8566	9377	4256	4672	3718	10889	874	2910	954	1756	3757	9511	3750	2000	4226	3345
CAPG	15282	30285	39066	7660	18291	4019	1229	24488	36450	21991	41217	5337	11577	5272	26792	6529	16813	7374	16406	25431	5538	15163	17545	14881	38871	13873	12129	12789	6947	14298	34956	37394	3253	36254	32588	19728	27216	48111	35212	16490	29609	3952	7132	13644	24671	16139.5	11429	8604	17642
AP2S1	3387	3973	7879	1323	5155	2887	795	8968	7009	7736	7127	1508	5753	2459	7505	6190	3206	3398	2570	4684	2189	5991	5698	2026	6262	2441	3107	3556	2707	2249	7408	5336	4410	8893	9932	6222	8830	10365	4842	4150	3188	1522	1744	2730	4593	3263	2078	3142	4143
USH2A	5	16	20	1	13	6	16	49	4	29	8	1	2	3	5	14	57	12	0	9	1	4	6	8	15	4	3	5	1	3	3	1	0	69	5	16	7	6	44	0	0	4	5	16	10	29.5	3	14	16
ZPBP	3	2	0	0	0	0	0	0	0	6	0	0	0	0	7	0	0	0	0	5	0	2	2	0	2	0	2	0	0	0	0	0	0	0	7	8	0	0	3	0	0	0	1	1	0	3.5	0	2	2
TG	143	27	87	5	39	27	8	29	46	111	18	24	41	25	56	29	219	21	12	86	17	61	72	13	161	18	18	31	4	3	8	16	42	30	33	57	10	35	101	16	9	22	19	49	35	32	33	64	58
ADAM28	1175	5085	6295	364	1618	633	869	1718	1859	3853	11161	1642	240	1452	3079	384	1929	994	921	722	263	1777	3358	3315	2195	1218	816	1128	260	5693	732	491	283	1325	608	1625	1222	1379	5720	972	145	1145	1205	3655	1859	3188	1310	1296	2090
BARX2	4547	1499	1177	1574	25	182	109	34	1427	1500	1282	292	3	21	785	47	134	244	730	72	2468	1254	860	85	1165	230	79	182	355	982	480	723	81	13	39	306	1808	67	362	34	766	1640	171	447	1445	40.5	693	704	77
DCUN1D1	2229	2754	3880	1584	2989	1119	1400	10214	2657	4978	2860	1041	2165	966	2938	4656	1468	2820	1244	2106	2468	4042	2451	1036	4656	1258	1366	1635	1953	1947	3172	2357	1628	3574	3066	2799	3967	2486	7015	3112	893	1060	977	1167	5194	2939	1131	1801	2344
JADE2	5206	4335	3345	3357	3291	1991	453	6690	3763	6056	6381	1636	3407	1382	3913	2502	5244	4096	2589	7332	2051	4017	4139	3243	7610	456	1522	1603	423	606	2070	3112	443	5927	4744	3220	2160	2795	643	929	1217	3288	2945	2242	4616	3317.5	2205	6465	2644
ZIC2	55	177	3	0	5	0	70	1862	1449	67	87	88	1147	2	665	2	0	0	35	14	99	238	1	207	533	12	0	25	7	63	18	0	114	48	10	12	242	4	8	3	1	36	50	0	11	94	2	843	23
LCP2	2967	2348	6627	999	3472	959	427	2516	6649	3058	2777	1076	1066	1959	2798	1319	4151	2038	2365	3526	1453	3107	2452	1444	6192	2146	1418	2180	624	247	2934	4261	688	3365	7534	2114	1185	4248	1598	562	1674	530	2226	2021	1875	4269	2337	2872	4317
TRIT1	1123	1186	2180	814	1211	972	573	3300	2864	3710	1298	400	1201	431	2089	2894	1156	765	733	1780	1339	1011	3551	429	2931	565	700	569	1319	864	1500	1825	678	3060	1567	725	1821	1837	7137	797	549	718	397	999	1581	1674	663	1327	728
ADRB1	49	60	302	302	32	21	12	10	36	493	109	146	14	24	9	8	208	303	576	75	14	92	267	74	308	7	158	29	1	3	24	23	69	25	508	40	764	30	4	31	71	97	275	255	400	177.5	135	624	121
GUCA2B	0	0	100	1	0	2	9	0	0	4	16	0	5	0	1216	0	805	1	0	0	0	1	2	2	1	60	0	17	0	13	1	1	2	0	1	0	0	0	0	40	0	0	0	23	12	1	0	0	2
CUL7	5790	4432	5128	2203	3405	1451	3059	6118	7279	4756	2302	1531	1978	1421	3212	12698	3308	1608	1536	3824	2886	5960	3830	1089	3881	526	869	3000	662	690	1451	1050	433	2902	3107	1951	1803	1825	10604	1388	1211	1965	1027	1605	3483	3539	1368	3191	1660
CTNNA1	38656	35050	40023	29190	16578	17277	10607	39487	66092	52156	62537	13680	30150	16968	37020	16655	36663	24765	18056	44133	21312	22573	38237	20991	43659	5589	14237	14047	7289	18793	11676	23462	5817	35111	52033	28689	29172	28200	31471	6876	7908	16264	8945	20273	55871	27795	13295	28168	15472
PHKA2	1652	1167	1730	752	843	522	664	2816	1933	800	771	422	907	477	772	1087	1479	1158	682	1903	769	855	1270	580	1847	308	463	627	206	628	279	323	363	2770	1762	544	1155	1773	4251	285	301	419	335	638	967	1103.5	745	932	789
CNTLN	213	853	815	156	298	202	162	2602	398	368	273	227	491	189	177	98	312	261	522	354	680	335	197	163	512	117	230	148	179	160	168	595	295	1618	1083	522	456	510	1407	276	218	131	190	213	206	726	148	488	204
EPHA3	471	162	800	121	144	44	195	56	182	266	306	117	61	166	138	98	558	278	298	219	116	249	1087	103	786	236	206	215	110	355	287	1321	127	209	469	1074	219	398	64	44	42	267	396	306	292	2175	541	1271	362
HSPA5	62267	40870	88978	30688	51271	35691	47836	91097	91084	112175	58923	34352	75835	45625	56035	121104	91113	60485	39528	67198	34180	63023	75982	21653	92283	21480	24100	48563	15834	22605	26119	29779	13516	91115	94676	41735	38295	64728	86436	14346	22722	41058	32999	23562	137388	48791.5	33256	44188	27013
DSG2	6550	27808	26746	5927	12778	7950	4349	20359	23818	15748	44748	3915	19942	3188	20832	16518	6408	3552	2701	18064	10335	10041	13182	10294	12258	4458	4225	4319	10274	8041	12421	27477	1803	21128	8754	5879	9495	25402	22922	6176	2896	7262	2964	4949	17719	18355	2833	10561	3442
GEMIN8	1091	823	1320	606	792	523	594	2047	1499	912	1427	293	492	370	1224	1220	1579	501	477	1499	536	1463	774	419	1141	583	846	479	409	720	516	478	350	1494	1275	963	1277	989	992	359	311	279	284	684	2316	853.5	529	542	1489
OFD1	2319	1435	2395	1515	1160	475	1379	3798	2600	2833	2203	921	1181	760	2113	1865	3669	1075	963	3113	1846	1416	2157	1190	3535	486	952	905	341	690	334	763	628	2258	2669	990	1524	1405	4100	946	387	829	742	2162	3254	2770.5	1362	1557	1959
GPM6B	261	298	381	531	124	70	1015	425	241	878	495	125	67	520	331	757	1206	589	72	214	90	884	478	141	641	112	504	185	133	94	134	202	1557	338	1579	653	2836	245	3350	161	111	84	211	497	654	372.5	1169	255	814
MAGEC2	0	1	87	0	35	0	0	726	6561	423	23	1	2	0	318	4168	2	4	0	0	374	6	3	0	2	0	0	60	7	0	2656	0	1	20752	0	1	0	2	4	42	0	0	0	0	2	1.5	1	1	1
PREX2	310	198	400	631	102	69	142	125	182	494	447	230	280	250	289	289	272	855	67	160	147	498	555	239	738	72	95	140	48	102	56	51	39	236	2351	652	149	123	2442	18	45	375	266	390	668	610.5	314	643	576
WDR37	2198	1171	2018	1187	2247	912	870	1407	1856	1918	2214	840	653	707	819	2111	2207	985	536	2298	1617	1513	1848	1556	2569	288	380	835	382	287	705	826	170	2106	2813	961	816	1055	2506	186	553	458	701	964	1759	1617.5	618	2320	1028
YTHDC2	2109	1538	2105	1063	853	599	697	1298	2431	1793	1686	1173	1281	742	1867	1184	1927	1163	1260	2694	1095	1311	1535	772	2309	689	970	869	388	724	530	935	503	2107	3500	1023	1275	1019	2068	360	462	977	612	1529	1778	2724.5	816	1696	1530
CTPS2	2135	2785	2350	1250	2177	881	1120	3813	2463	2564	2347	951	1782	1441	2075	2644	3286	1865	969	1668	2359	1771	3106	844	2227	824	1718	1234	451	857	651	758	768	2960	2316	1242	5127	3767	5598	1883	709	665	642	933	2461	2031.5	727	1139	1801
ATP6V1H	2453	3802	3735	1874	4663	3515	2076	8543	4972	3697	5738	1863	2098	2171	3921	6035	5132	2615	2620	4381	2300	3110	5702	1478	4631	1789	2115	1908	2225	1790	2579	2745	1882	10819	6551	2892	3920	5540	4295	1684	2451	1163	1321	2126	5511	6317.5	1106	3490	2752
POLR2B	7612	6039	8185	3601	5142	2994	4279	10602	8120	10802	8038	2212	6891	2935	4393	21174	7491	4498	3387	7795	5790	6106	7165	3360	9851	2223	3281	6246	3408	3005	3793	3954	893	8147	8016	5520	5599	7250	18973	3015	2299	3279	2460	2571	8663	10825	3362	6907	3803
FAM214A	4123	2117	2884	2807	1285	678	1852	1627	2303	3874	4533	2245	558	1134	1843	2961	2909	1435	685	3180	2025	1792	2653	1252	3417	1048	1390	709	623	540	644	682	273	1660	3923	1479	1591	1116	1413	406	510	1373	1458	1670	3925	6197	1457	2276	2027
ARAP2	1132	2467	1057	1317	923	47	1497	1098	2027	2459	1973	610	296	1325	2056	126	2556	905	1497	2251	1819	968	1441	1608	2774	588	913	974	311	784	758	1147	74	1687	3851	755	309	2369	517	483	275	1126	1036	1540	1674	5528.5	1046	1191	1018
TPR	13558	8786	7919	6077	6371	3144	4135	5438	9727	11492	5427	7800	18021	4980	5380	4859	6897	9777	3801	9395	7773	7489	8422	4445	9172	1232	2103	3822	1665	2479	1274	2428	1411	14728	9444	3053	3215	3860	26031	1398	1998	4414	4345	3428	10373	13675	2851	6527	2926
CP	10401	4856	45324	9628	18820	6166	9614	82953	1727	54337	6544	8524	16690	6180	28295	42283	11517	22133	33122	198254	1952	4013	32437	3750	28135	26844	15514	10662	38368	1183	3367	376	22271	478	12572	24234	2351	1505	17934	35191	1369	19721	2149	10703	3652	30278	3195	2994	10101
KATNIP	2207	1539	3108	1339	952	712	643	1667	3738	3852	1746	1074	1237	832	1275	2160	1755	1143	647	2651	1128	1677	2415	1507	2475	213	566	744	264	563	367	339	229	1991	2308	1278	969	1160	4023	606	245	1329	530	1464	2240	1527	844	2567	809
DTNBP1	2162	941	2227	593	1582	824	432	3435	1855	2017	1827	629	381	747	1084	1999	1945	725	908	1120	812	1172	1902	485	1690	667	746	1290	721	492	972	746	607	1463	1528	1169	2091	1003	2559	669	434	614	543	861	1584	1069.5	820	2235	1130
XK	503	845	802	224	575	775	276	355	1138	541	1335	371	1620	652	815	1533	2068	462	61	330	10	79	842	763	295	212	444	146	187	788	293	452	2	48	340	110	1226	61	430	478	5	39	86	159	547	60	266	223	539
ANO2	31	12	29	62	7	62	15	41	30	11	16	14	9	22	11	49	30	61	6	24	13	31	26	23	59	1	10	3	4	5	10	4	12	28	345	48	7	19	119	6	6	13	19	63	72	107	39	142	34
C12orf4	1207	1330	2288	540	1324	438	517	1726	5334	1864	1428	643	1020	898	2150	2737	1638	845	761	1694	806	1512	1033	518	2936	1552	1206	828	1121	618	2724	1713	744	2913	2393	1558	1796	1513	2135	310	1283	385	508	802	1187	1555.5	687	1537	1332
SCML1	359	444	391	222	1325	228	373	11735	970	292	261	237	417	143	349	735	698	165	384	643	471	200	342	262	1121	827	757	350	306	523	315	319	138	1143	1100	274	585	530	864	1638	453	208	110	442	298	824.5	318	603	547
WWC3	3276	1617	3312	6765	3617	2879	1526	4820	6022	5110	3518	2357	2175	2788	1943	4881	7018	2733	1534	4468	2763	5903	5452	2151	6704	336	1995	2197	508	263	622	1003	364	1334	16404	3664	5483	4492	1884	718	1388	2025	2199	2303	8028	5418.5	2106	4770	2073
ARHGAP6	185	198	594	265	66	70	98	108	325	237	351	131	36	203	84	142	150	298	68	188	110	317	305	236	419	37	136	90	46	165	110	64	59	196	923	433	256	284	73	16	33	269	183	407	520	293.5	180	325	188
FAM184B	18	12	39	55	13	15	149	11	130	18	13	8	13	37	11	28	155	7	1	25	15	28	167	5	265	1	24	4	6	1	1	5	3	25	37	6	8	18	92	5	1	19	9	20	168	135.5	19	36	12
MAP4	11020	25762	28346	9636	9513	5670	9848	14478	34928	24600	16208	11364	11549	9205	11560	14355	20430	15039	9178	23285	19401	16079	15323	8461	29012	2036	3217	5505	2802	5242	6353	7814	1361	39549	26958	17929	10253	19689	16550	4030	4981	5958	7799	9197	15663	13381	5647	19167	6609
GOPC	2814	2047	3023	1397	1929	997	1425	2996	3884	3944	1884	1527	2188	1350	2217	1910	2642	1292	1110	1722	1655	2255	2615	1110	2526	810	1014	750	915	545	887	1551	917	6526	3102	3000	2811	1830	5332	1006	646	983	832	1296	2992	2058	1029	2098	1642
ROS1	13991	4675	4142	2614	2442	44	2832	1485	10514	7443	2962	2647	817	345	454	249	1254	1872	2758	80772	1503	3740	1230	1497	2843	669	3075	1678	1678	28	997	952	45	31120	29068	5544	5849	4529	80	74	804	1828	2288	2431	5240	8672.5	3603	4711	16941
USP28	3373	1573	2965	1292	1250	621	1090	5764	1130	5139	1403	1157	1317	723	1702	4193	1638	2159	1731	2398	1129	1765	2593	446	3402	581	1247	1243	765	635	706	1186	602	2696	1889	1375	1449	1530	8127	625	445	1322	712	891	2078	3244	1215	1826	1694
HDAC9	659	305	1809	322	220	51	96	2418	1019	1296	1058	335	31	254	312	225	671	319	212	145	207	695	412	420	782	355	2083	220	264	652	1125	1310	793	5834	353	747	1203	1271	421	626	1626	483	728	562	618	5520.5	652	1120	671
TSPAN17	3575	4259	5021	2201	4144	1636	1989	10109	7640	8558	7341	1711	2033	1656	5428	4630	4974	3279	2058	14177	1709	5795	4844	1694	7284	1649	2565	2516	2603	2101	6346	5051	1747	5003	5541	4816	7787	6055	13707	3183	2671	2174	1308	2536	6848	3215.5	2613	6684	3732
NOP16	546	951	586	344	596	466	170	1067	1266	749	648	236	1048	301	1230	882	1282	265	432	3663	299	515	689	299	1368	519	393	436	952	456	1320	702	659	1799	823	391	877	918	1227	488	455	484	258	357	1201	590.5	382	1451	447
CC2D2A	790	1661	1046	695	885	264	652	734	692	1797	1089	304	1259	418	817	388	1553	553	533	1505	468	1215	829	398	1531	284	552	338	151	524	253	417	178	1736	2087	1422	504	983	1394	190	225	358	343	1270	2051	1086	369	870	725
RRM2B	5549	2914	8889	4631	2869	1661	648	3895	4439	5647	5825	1505	1822	1960	3821	3121	15568	2507	4170	13265	2151	2728	3378	1254	12909	1879	3447	1568	2059	1109	3118	2274	1107	3966	7785	3369	7016	3472	2310	1431	1850	1023	1241	3598	15628	4313	1974	2442	6413
ZNF800	1714	1600	1665	860	1127	617	929	1925	3163	1840	1730	858	746	608	1357	1963	1493	995	706	1850	1640	1394	2083	884	1886	446	772	770	1071	618	1892	1962	484	2043	2199	948	1627	1073	795	838	760	810	772	771	1577	2837.5	736	1577	897
TNFRSF17	211	74	781	13	85	120	12	104	463	410	180	163	44	290	1074	166	1001	60	36	12	65	239	607	5	279	1926	98	243	13	87	640	140	121	250	35	195	50	266	36	149	45	19	326	382	282	758.5	813	548	681
SNX29	2876	1446	3721	1704	2101	818	859	5361	2855	3286	2514	1437	494	1267	848	1073	2710	2005	1407	2511	996	2276	2103	1379	4058	348	1118	1051	468	311	596	820	190	1642	4365	2803	1312	2216	4601	292	443	1380	1618	1103	2567	2685	1853	3499	1672
LMO3	11356	17226	7989	2499	7952	3212	693	63	1798	5902	2983	4494	503	9239	307	7161	11158	1387	360	23705	10394	11629	2481	1065	8369	827	19793	1660	3978	65	6982	3608	160	1554	21862	3022	13914	2434	2471	20	4107	2169	2037	2742	10045	4916.5	1441	14761	5225
MRPS10	2795	4384	3137	1493	8576	1181	1443	5550	6868	5360	4351	1274	2739	1487	6295	14998	3526	1633	1399	3236	1877	6405	2505	1686	4711	2443	2219	3982	3464	2277	7494	4525	2087	7266	3666	2950	5839	4783	4248	4371	2079	1520	1063	1559	5599	5206	1827	4686	2791
GUCA1A	1	0	1	1	0	0	0	0	1	0	0	1	0	0	0	3	1	0	1	1	4	3	0	0	0	0	0	0	0	0	1	0	0	0	1	3	2	2	6	0	0	0	0	0	0	1	0	1	2
RSF1	4387	3053	4928	2232	2603	1156	1924	4077	4668	5893	3001	2173	3233	2578	1657	4219	5662	3607	2131	4348	3003	2745	6625	1335	3932	558	1004	1350	593	1296	623	1707	393	2606	4456	2761	3144	2559	6819	816	1108	2593	1761	1727	3056	7273.5	1500	4098	1697
VPS13D	5022	1893	4875	4002	2187	1529	2183	4609	4069	8300	4945	2848	2994	2206	3083	3340	2833	8416	1181	5465	2997	3794	6783	6120	4309	439	1988	1634	443	632	470	763	1274	2715	9495	2683	2726	1981	5270	609	664	3814	2089	3039	4866	5904	6570	7132	2163
CELF2	5029	2074	4205	3728	3129	1464	2636	1058	4665	4097	3277	2204	7427	3052	5154	1206	7510	4085	5830	11081	1921	4280	4733	2010	4758	1608	1656	3661	630	186	1282	3658	258	1895	14808	2419	3204	3940	1020	189	905	1230	4275	2516	6177	6081	3027	5138	5222
FAM120A	14567	11051	15206	8228	15370	3740	10291	28663	23993	18732	24725	8307	7640	7848	8975	12590	20192	11107	7687	19054	14532	14605	11609	11226	25044	3425	6282	6542	3403	9282	4842	9344	2318	16755	23516	9028	10666	13394	6899	3098	4295	4951	6970	7043	18665	14443.5	6319	18718	7000
R3HDM1	2353	2097	3275	921	2419	919	936	4259	3816	2925	1301	1350	4053	1376	1905	2614	2358	2120	1036	3179	1708	3128	2510	860	2730	624	406	1346	686	495	1028	2237	628	2767	2979	1128	1209	1978	9450	695	957	1258	977	850	1935	1681.5	1199	1756	1220
COL9A2	397	326	4697	192	939	1064	664	1705	2593	5648	526	1350	17	274	213	9060	1202	554	89	710	1776	4056	8661	156	2672	53	1306	462	530	455	193	152	210	690	906	747	2588	300	23029	273	821	1087	451	2190	801	666	1935	2430	1104
KITLG	23534	1739	4651	3681	5353	6666	5602	8230	3753	14866	9139	6412	8139	2851	1318	16259	8786	3545	7968	11809	1885	10042	8520	2091	12533	1329	3969	1889	4947	1897	3130	8928	2444	14633	12897	2562	6931	3710	936	89	2056	2613	2022	3139	5464	14555	2275	6861	11419
ERCC8	640	650	662	292	595	263	169	430	717	810	538	277	736	234	617	855	775	314	355	878	267	600	815	266	830	381	343	423	381	195	594	668	380	691	887	821	1088	778	889	259	374	399	310	314	977	1172	282	534	712
ADAMTS6	36	115	200	37	37	100	55	110	71	183	105	32	784	68	116	389	72	49	67	26	59	89	186	76	299	50	22	44	18	104	20	39	22	752	87	180	25	208	245	80	19	67	57	85	42	142	40	42	44
H6PD	6681	3649	12029	6613	4056	2981	5308	15745	11850	16830	6842	4784	9393	4414	4817	13627	4945	6122	1757	14236	4842	6657	10146	4792	12754	1265	1601	3810	773	789	2101	3371	557	3672	13101	7593	6304	5352	12131	2065	1755	6405	4714	3863	13581	7013.5	4699	11027	4812
VAMP3	7129	8117	10011	5101	6194	2659	2068	13127	16448	14077	19503	3886	5820	3092	11051	9332	5051	5124	5433	14377	6235	9049	9818	5634	9678	2794	4644	4209	3883	2567	10866	10147	2599	11311	13555	10202	15665	10781	9072	4742	5136	3823	3519	4803	14127	9282	5739	10533	8027
PER3	2604	903	1788	187	736	280	335	4506	1932	2738	614	989	284	542	205	1247	495	785	1356	1543	379	651	1079	1645	2089	124	578	284	314	234	394	1202	195	552	3087	1179	3280	577	2730	148	228	1004	686	1550	1549	1745	2112	5067	647
UTS2	21	8	16	1	10	3	1	1	124	9	12	2	43	9	15	0	12	4	11	12	40	5	103	5	14	5	22	10	14	5	92	74	4	794	13	7	12	18	9	4	89	3	14	7	10	7	12	22	23
TNFRSF9	290	441	671	48	779	90	111	149	3619	488	305	95	177	388	549	74	582	189	569	506	438	282	893	106	980	435	338	408	57	36	944	1797	154	621	442	199	195	1037	512	212	1710	152	548	189	323	942	341	483	614
EPN3	166	952	2558	563	2741	1150	629	1312	2624	2327	1646	415	21	520	2125	1350	3343	2417	1045	754	454	586	1854	857	2554	198	129	352	288	510	198	203	179	1277	481	177	1268	1814	821	1195	333	299	180	587	2265	2157.5	318	65	154
LTBP1	6979	4583	12874	892	941	1449	2957	3538	5904	7338	5669	3700	8893	2974	2762	5231	1434	11000	4730	2072	1973	8707	6126	1016	10354	701	839	2048	486	2044	2534	1250	972	2504	5838	17451	3482	5458	9416	1712	639	4695	5286	4562	3765	3355	3782	5384	4542
RCN1	2530	5138	4298	775	2000	503	1046	5013	6110	7475	1918	1995	5541	2875	4047	2908	3864	2602	3111	3918	1124	2960	4372	444	3509	938	1273	1419	677	1277	2346	2707	1586	3517	4191	6162	7820	3771	5856	1954	942	1855	1149	2518	3924	4704	1161	2577	1659
ELN	6108	1175	5991	2723	936	474	3097	20464	4658	14272	8847	10290	275	5572	2976	1542	2162	4304	1567	3280	630	5353	2502	1553	7532	482	3175	2120	437	2443	2802	1678	556	4927	15255	38339	10341	3417	34767	845	503	6420	6188	7171	6466	4266	4968	14776	7239
RFC2	1362	2892	3222	573	2174	1367	606	6830	5976	3916	1651	982	1572	618	3488	4890	2146	1277	1099	2468	852	1953	2561	581	2811	1364	1393	2104	2393	915	2559	2921	2744	8623	1744	1688	3946	3036	1896	1682	2124	902	709	777	2227	2111	1077	1738	1345
ARID1B	7400	3601	5899	3661	3054	2239	2747	8321	9789	8096	5371	2644	6768	3238	3495	3126	6449	5437	2042	3681	5562	3512	10543	3116	5278	977	1200	1611	721	1000	1375	2091	960	3904	7601	2892	3801	3672	13842	1573	809	2607	2981	2261	6323	5543.5	2778	5254	2567
CLPTM1L	12471	6995	29495	5922	15114	5431	7933	17838	22972	45219	14279	12588	10995	5871	11422	39206	16165	13523	8697	20310	6485	29233	14548	4469	14261	3390	8687	8304	8435	3482	5635	7568	2794	17552	19476	19356	42541	15768	12430	8443	8960	8015	8017	6145	27968	21506	15095	38898	10126
NEDD4L	5798	3148	10022	16850	4056	12575	8043	9053	12124	5617	8596	2776	2841	4301	3961	7950	10255	5792	2156	4908	3006	6370	18519	2766	5133	995	1628	2362	1768	823	1542	2461	1616	8602	12223	1524	9450	5527	4947	1391	1234	3585	2382	3888	23183	8144.5	2385	7729	3259
FOXP3	419	180	990	81	677	86	89	400	703	428	211	75	108	496	697	79	478	273	330	380	146	482	479	139	961	223	285	312	29	28	154	362	85	339	337	157	136	414	721	56	209	86	426	297	310	192.5	296	502	738
PPP1R3F	87	111	357	315	103	209	98	397	545	390	130	201	283	134	326	2315	252	67	62	449	70	367	268	38	339	40	168	156	37	26	293	250	15	1473	264	256	317	219	475	117	116	101	94	195	322	244	159	312	125
HEXB	6505	7282	24499	4147	9214	5685	2455	41096	9294	13566	19166	3106	9296	4780	11731	25689	9442	6651	6575	8403	3426	9375	16115	5552	14554	9180	8193	8499	6574	5546	11950	5922	4150	19826	21020	14181	15911	14319	4948	4955	3842	3819	3288	5143	13669	17362.5	3939	7671	10075
PTCD2	442	738	730	589	497	253	142	1490	693	796	540	239	1168	256	497	752	1274	293	459	979	355	526	351	222	1411	289	439	241	203	298	680	422	210	750	745	462	461	640	1042	200	221	290	213	262	1217	891.5	295	606	521
NEXMIF	233	14	89	68	94	2	406	752	19	335	41	118	4	61	26	2	131	35	69	631	14	58	146	15	62	22	81	6	4	3	8	4	121	7	213	52	40	79	265	4	1	24	177	85	141	40	98	38	180
JKAMP	3117	2902	3793	1408	3812	2553	701	5476	3461	4753	3406	665	3036	1234	4059	3510	4761	1320	1563	4157	1047	3006	3318	1168	6744	1515	1798	1356	2662	1441	2449	3117	1885	3167	4161	2986	2629	3355	2424	1101	1249	1089	1015	1849	5219	3608.5	1300	2023	2711
DKK3	3358	9837	13904	2782	4564	1880	1368	1273	5978	12642	9680	2381	666	3834	2844	3864	3041	5001	5039	3048	1345	11138	5764	1281	7504	384	2246	1864	888	3049	5517	7587	1183	9212	7900	33018	19383	7134	3215	1868	4368	3294	3107	4612	4842	3344	4991	8967	5893
ARHGEF5	1361	1480	1496	733	1027	675	650	2520	2974	1956	1830	705	706	305	1927	1192	1038	749	728	1425	1214	800	1183	774	2218	117	323	770	304	573	487	690	148	1753	1236	463	1143	1148	952	591	276	561	374	799	1477	1159	437	1810	568
NFE2L3	1369	4146	1889	1111	2111	1048	555	1067	3540	2088	2012	986	886	1095	1106	199	1773	476	1003	973	1198	801	1060	550	3018	545	748	1337	142	1316	3055	2396	640	4803	1211	2113	1969	1697	1569	903	969	937	714	1173	5692	1191	807	5187	1008
MCUR1	3256	1658	4247	1396	2462	849	2427	6731	3255	4221	2367	1715	1874	2823	3351	8380	3981	1936	1567	2433	1568	1800	3483	1479	3864	1106	1280	2536	1990	840	1814	1573	1387	3550	4694	2172	4067	1707	5367	1255	1072	1871	1108	1156	3959	1961.5	1395	4505	2418
LIMA1	8730	3150	7935	2311	5376	2977	2681	9929	5869	10850	27758	4455	3348	3628	6000	6381	4340	3910	3980	9411	3849	5338	4854	7687	35005	3491	3452	3675	1469	25899	4022	3472	1052	7595	9979	8240	7529	8715	4763	6173	1949	2507	2465	6640	6933	9950.5	2138	8220	4119
LETMD1	2290	2003	4571	2500	3111	1413	2033	4993	6156	3345	6022	1225	3816	1367	5899	5039	5850	1550	1676	5482	1759	1958	2817	1543	5232	1320	1368	1455	805	1286	1501	2276	1077	4597	4467	2404	1294	1720	4922	1032	936	1170	1044	2514	6778	3620.5	1678	5773	2398
SLC4A8	1308	220	701	85	492	987	95	1325	312	671	149	148	55	52	68	976	1292	492	174	66	316	447	238	100	516	32	363	85	38	35	104	142	238	110	436	262	152	220	1167	81	117	337	65	503	92	1437	194	189	211
LAMC3	1279	1209	1107	2039	650	174	1409	869	959	713	1562	397	1083	1082	376	1581	1208	1380	151	1510	478	2507	852	313	4826	63	106	422	275	163	224	761	119	1092	7959	766	217	1313	2298	46	183	580	232	1126	1463	590	184	1188	166
PTGER3	147	130	179	101	29	29	4	27	112	185	19	29	6	164	36	235	573	30	52	41	15	229	197	6	62	11	42	215	13	18	34	145	21	51	77	353	1122	80	547	11	34	36	37	42	256	46.5	28	161	67
TNIP3	59	140	114	56	4350	14	47	421	178	230	96	43	416	59	517	67	120	49	1297	70	77	249	155	62	219	143	74	300	51	10	195	253	21	120	2583	43	53	131	27	73	117	45	144	43	361	312	78	53	163
MAPK9	3681	3317	4192	1914	3356	1184	5075	8275	9810	3927	4109	1362	2911	1850	3659	4048	5246	4031	1977	9220	1574	5065	4070	1740	6641	1138	2370	2601	1447	1162	2859	1723	949	5030	5189	3524	5830	4452	2413	1477	1800	1287	1984	1780	5593	2889.5	1986	6201	2701
COL23A1	36	62	263	57	25	24	31	1433	118	85	84	24	13	98	100	129	39	66	31	383	29	117	154	17	359	17	14	18	16	22	35	44	11	75	116	115	18	132	1459	12	104	47	49	112	71	69	88	119	66
BCAR1	6522	5889	8609	2316	4605	2041	3611	11055	4562	4583	12598	1949	4183	2491	7102	5071	4864	2166	2524	5887	1654	6925	3917	5002	8744	853	1455	2862	757	3138	1969	3038	681	5951	6879	5985	3553	10873	2961	2834	1412	2483	1420	4377	5604	2392.5	1769	3813	1429
FAM160A2	2848	2559	3455	1963	1684	728	1710	5944	4764	3803	3201	1111	1474	877	2547	2678	4208	1179	1631	3849	1456	1625	2907	1530	2402	1007	898	663	301	2478	823	1352	279	3355	3948	1307	1621	1284	4845	992	590	865	761	2465	3064	1548	1429	2791	1393
HERPUD1	11105	6817	17976	5230	9462	4834	5881	13007	15942	13180	15336	6171	2925	7924	15526	10717	27966	7230	7283	8308	2895	10960	13007	4139	14538	12063	6420	9073	3059	4371	8003	4961	3638	7888	12926	16171	7768	11678	7314	3772	3298	4497	9250	9302	13589	20150	12227	19818	14756
HOMER3	770	823	2561	229	757	252	86	2975	1663	603	564	419	195	304	433	1322	303	788	476	708	318	1619	605	124	877	146	202	381	393	155	688	398	218	4739	942	1194	1131	1640	1300	130	473	168	231	424	324	430.5	281	343	553
RAD51	190	941	638	46	569	379	123	1791	913	605	775	110	978	107	837	873	881	293	332	406	619	520	426	240	1326	381	152	390	327	410	876	629	274	2071	290	206	647	1037	1042	712	433	69	108	125	176	387.5	159	120	158
POLQ	100	763	334	50	211	271	92	1860	1397	256	64	87	626	132	280	852	463	402	136	230	899	136	346	201	936	79	38	196	80	145	230	235	156	731	229	48	104	144	2003	567	164	65	56	73	82	572.5	78	78	77
PIK3CB	3184	4881	4160	1614	4464	1527	2037	5320	3166	4647	6153	1115	1840	2158	2469	3532	3707	1515	3412	3812	4220	1975	2590	2789	5984	661	1261	2059	822	2882	1475	2135	547	7692	5113	3295	3116	2775	4471	1768	1036	1798	1308	1672	3335	6828.5	1170	4422	1480
CYBA	5608	6911	18622	4989	9684	3132	2603	14298	29960	5577	9477	2248	5889	5236	35488	23395	20956	2302	7120	9314	3028	22236	15656	7778	18455	10470	7199	9285	2125	9738	20077	14390	2170	6659	13596	15247	16687	12658	5898	2448	9979	4708	6288	4829	23853	7309.5	7989	3871	13387
THOC3	400	579	653	262	478	323	156	1956	591	700	662	93	634	282	846	1093	999	437	377	2630	235	641	832	202	727	390	263	694	217	283	683	537	2099	1802	449	703	752	1370	1028	366	265	237	142	234	429	186.5	505	652	282
HEBP2	5566	3419	5172	2610	8122	1405	2502	9071	10036	6668	9936	1450	2358	2155	6046	5909	6571	1817	1694	3230	3027	4460	7551	2561	11945	2412	2036	2071	4320	2585	6110	4083	4367	18375	4106	4681	10776	4819	5967	4336	1900	1346	1501	2256	7563	2582	1745	2120	3579
MPHOSPH9	1259	1113	1080	488	1148	633	493	3795	1864	1026	409	446	1680	547	865	2082	1533	824	533	995	1620	781	1281	257	1668	405	427	587	466	246	703	1064	256	1297	1220	418	472	552	2380	296	654	349	306	325	820	1923.5	446	953	620
PLEKHA5	2703	8628	3466	1390	2605	1296	2403	2594	2822	5492	5023	1398	1214	1597	2977	3034	986	1969	1492	1171	3065	2780	1382	1708	3686	815	1456	1076	350	1937	682	2327	1279	2382	2387	1790	2902	1563	3582	667	1916	1536	685	3072	1116	1204	2123	4531	842
PRSS8	24530	9480	23346	3594	16001	7383	12497	3987	10216	19335	26573	6185	275	4923	6104	48914	13986	13786	2357	14855	6716	16849	12793	10445	11038	1246	9345	10783	2631	4740	44749	3302	1854	27085	15282	4210	39722	8773	25029	6930	2099	4533	4029	4961	9923	7643.5	5015	13674	9698
SIKE1	1847	1527	4187	1083	1436	907	3533	2742	3716	4578	1983	1417	1802	883	2813	5259	1383	1894	1181	2643	2532	2224	2625	622	2306	1043	1608	1731	3289	1234	2559	3823	1445	3267	2873	2294	2802	2661	5713	1508	1357	1608	841	1022	3142	2928.5	1196	3906	2191
RRP12	2512	3323	3662	1404	3445	1440	847	1790	6801	4038	2025	2453	7489	1703	3536	2429	3456	1970	1207	3930	2763	4582	4212	1151	4574	725	642	1977	499	367	1382	1766	590	6147	3851	1701	1910	2920	4305	672	1429	2783	1190	1434	3767	2862	1044	4320	763
FNIP2	15838	3251	5729	1832	5507	1487	2156	13868	4937	4636	7374	3025	766	3307	1134	1602	3271	3911	2795	4023	9523	4220	2205	4026	7931	888	3292	1834	928	1443	2634	1213	244	3227	11980	3283	5359	3307	4131	481	1631	2148	2205	1811	2054	15748.5	2801	9226	3336
MSMO1	2840	5324	5536	2303	8382	1882	3722	8040	10245	7957	14194	1845	3323	2111	4493	5133	3873	1719	4670	6114	3471	5374	4586	2816	4513	3754	3386	3169	5162	17468	9174	5018	1514	9390	15950	4910	7794	12152	7181	3861	5696	800	1673	3472	11492	9748	1362	4325	3716
TTC17	6259	4758	6829	3462	4675	2338	4313	10405	6261	7817	4565	2227	5914	2786	7954	7807	8892	2869	3099	6566	2858	2774	7317	2358	5322	1133	2424	2997	1315	1943	1817	3053	1660	10735	6625	4554	4533	2999	9162	2182	942	3228	1475	2866	4937	9545	2591	8587	3074
ALX4	3	0	1	0	1	1	4	443	1	13	1	120	1	8	3	5	6	2	9	3	0	2	11	2	578	0	1	2	0	1	0	0	0	1	10	7	120	20	25	9	0	11	2	2	6	3.5	6	534	1
FSTL4	354	321	18	6522	154	12596	814	863	941	522	35	445	1656	1562	7169	1173	3078	395	1275	418	104	1598	653	23	706	88	372	1146	1	7	105	367	27	41	252	113	1102	787	623	19	351	953	18	34	396	153	199	351	80
FOXN3	4924	1666	5419	2053	4074	1768	895	6539	3552	4216	3696	1461	1223	2594	1380	1389	4704	4073	2236	3763	2923	3584	4712	1946	4759	767	1020	1867	608	767	1074	2057	787	4628	5864	4479	3724	2119	5031	529	665	2394	2585	1210	2422	4332	2138	4245	2626
METTL24	30	23	74	19	49	10	7	18	51	53	41	20	3	32	18	30	53	25	26	19	20	42	96	4	47	22	21	21	4	9	31	14	7	52	59	203	65	35	1859	51	1	25	31	6	54	49	35	80	95
AKR7A2	2224	2787	2959	1817	2794	2257	806	10430	3530	5593	8569	1095	1222	951	3884	5991	2562	2404	1144	3405	1070	3537	4698	1883	3414	1144	1999	1563	2233	1097	3997	3360	1816	9222	3056	3755	8052	4830	4266	1309	1433	1416	1140	1632	5670	2287.5	2420	2013	3083
MRTO4	1938	3485	3336	1251	2425	1777	475	4784	6084	5653	2303	1107	3714	1098	4896	6898	2396	2018	1120	3642	1903	2819	5116	920	4329	2439	2147	2041	5025	978	6031	6130	2382	8078	2865	1966	6230	4820	8939	3610	2654	1527	954	1090	5232	4472.5	1865	3528	2102
NNAT	223	13	45	31	12	15	26	30	46	27	18	20	12	14	11	35	39	12	19	35	12	33	1459	36	59	9	13	24	3	6	9	13	13	22	104	30	12	10	49	9	8	18	39	43	36	10	19	63	20
USE1	905	816	1386	468	973	615	260	4242	1606	1175	1684	455	565	474	1070	1355	1041	640	725	1792	427	1330	1162	298	1528	624	892	693	846	816	1514	954	723	2371	1399	1366	1319	1349	3253	449	846	393	409	969	1312	748	1152	1160	1324
MCF2L2	37	48	79	52	77	36	25	1683	132	92	19	30	334	31	60	146	66	46	42	188	57	58	173	31	107	17	16	43	8	17	49	51	31	75	172	54	28	119	52	51	10	18	24	50	48	102.5	28	74	55
NRIP2	129	60	252	158	141	39	89	133	321	189	166	72	108	180	109	156	291	90	95	182	60	176	112	74	314	46	51	51	36	40	33	75	23	113	279	435	75	94	237	18	32	66	133	238	213	116	174	253	127
LAMA3	430	16253	1781	1170	4399	3459	3620	1335	7869	2439	32448	402	3028	1285	14223	267	6119	1192	56	545	716	1246	2165	11855	18314	777	947	7249	45	8095	4489	4991	25	11899	3891	2230	417	13835	1655	2709	3880	1135	612	7504	7420	7057	641	5824	586
AP5M1	2338	1699	3413	1435	2734	1792	923	5777	3929	4848	2989	879	1571	1390	2747	3935	3661	1790	1378	2768	1317	2136	3638	1209	4510	1152	961	1113	1157	1096	1677	2223	1204	2195	3725	2944	2459	2493	5614	937	669	1077	997	1349	4354	2888	1428	1936	2134
ANAPC4	1733	1767	1940	1245	1106	658	935	1984	1921	1800	1191	593	1384	521	1995	1183	2614	1026	973	2138	1334	1449	2599	592	3096	628	908	790	991	648	1361	1289	467	2418	2362	1175	1385	1976	4083	1267	830	531	618	2139	2150	2343.5	919	1590	1420
KCNQ1	2674	527	1382	1612	2603	234	7449	4161	761	5519	5705	390	145	1273	6928	16069	8068	1227	2767	3025	257	1698	9403	2132	2386	193	448	2972	112	1051	752	244	48	778	7076	1064	2035	944	2094	90	318	759	978	2030	4944	563	1662	687	2722
TRAPPC3	3558	2712	7715	1667	4615	1783	1421	10443	7047	8697	5558	1782	2757	1605	6239	8232	4780	1917	1958	8806	2117	5254	5221	1500	7571	2381	4129	2412	4452	2690	5835	4525	1734	7650	5427	4179	20564	5453	8756	2515	2179	1906	1425	2306	7967	3731.5	3222	4835	4602
THRAP3	11947	8459	12660	6415	8598	3850	5006	19696	15051	14613	10741	4894	14134	5246	11150	10209	11367	7856	5568	15227	10819	8021	11411	5807	15651	1715	2734	4730	1888	3425	2721	4370	1195	13861	15941	5478	6683	8634	22773	2450	2297	5977	4970	5126	13524	13733	5589	11517	4375
PHPT1	2223	1948	3578	3181	4166	1456	3031	6926	5648	4033	3673	1152	2248	2434	4593	8637	9657	874	2432	6992	1216	4179	5865	847	6035	3989	3037	2217	2937	2400	3894	5308	2325	2188	3969	3130	6862	4180	2388	2140	2892	824	1321	1928	10373	2504	1989	3428	3108
ENTPD2	782	79	344	29	107	63	516	885	112	96	897	78	285	44	699	335	561	74	747	792	17	360	103	835	424	55	16	58	5	1028	18	89	94	938	52	60	149	58	786	428	12	115	44	602	70	12	50	47	39
LY75	590	2739	1952	470	854	211	197	824	3060	2705	3248	748	75	412	452	544	1637	804	354	165	788	562	1849	1096	1518	290	273	435	754	853	1007	3542	198	1313	804	525	1048	609	1207	273	187	276	610	1805	1125	674.5	984	509	1127
ARID4B	7925	2674	2329	2354	3076	1043	2093	3868	5490	4769	2478	3266	2619	2344	1879	2488	2903	2238	1743	4543	3951	3838	4509	1732	3980	786	1863	1521	889	1415	938	1721	639	3745	4526	1997	1778	1750	5073	814	1004	1924	2055	1873	4435	7412.5	1555	4265	1944
OPN3	113	406	359	1818	374	308	229	148	944	593	327	206	2852	243	1062	695	190	142	48	384	136	330	540	76	994	591	176	635	403	163	405	517	28	1001	355	415	921	595	309	178	351	127	170	69	748	549	72	213	202
SDCCAG8	2047	1823	2275	1042	1718	582	702	1768	1730	2443	2071	1207	677	889	1139	995	1479	906	1111	2106	920	1630	2191	672	2028	733	1739	731	842	1569	1538	976	364	2931	3237	1388	1386	2122	2064	328	1355	629	733	1107	4695	3138.5	735	1792	1497
PTPRN	34	226	299	5	11	171	5	14	102	160	35	49	15420	18	3680	111	1	2	31	211	16	299	134	4	101	23	2	24	10	27	98	30	190	52	435	343	25	341	18	950	3	41	19	8	4	4	3	2	7
HHAT	1563	818	980	803	1068	178	581	1883	1123	2175	1411	454	647	781	714	1172	1219	493	462	1575	201	383	1102	391	975	213	855	344	170	348	422	62	36	233	971	1234	1427	572	1127	250	45	382	265	484	3297	641.5	440	890	615
KIF1B	3814	2824	6797	2814	3593	2369	2068	7304	6561	7539	3295	3037	5305	2099	2485	7335	2048	5585	1205	6736	8053	3740	7010	2468	4306	492	922	1871	741	406	1163	2468	1236	3582	7471	2641	3636	3380	17280	1127	1013	4036	1524	1626	3951	5888	1903	6277	2728
FOXC1	3764	468	1413	293	104	63	123	2337	312	1004	1398	1642	2541	454	1608	198	72	298	415	104	1105	761	212	430	1817	66	149	499	180	154	276	70	101	1137	709	1198	361	246	7444	46	432	316	753	612	243	895.5	917	1848	841
TBC1D22A	2549	2215	3362	1788	3226	1072	712	2356	6169	5018	6277	1441	2629	1982	3536	2080	3547	1447	1511	4667	1020	2583	3077	1262	5457	719	969	1227	514	1247	1336	1342	381	4549	4130	2597	1995	3449	2406	938	1044	878	1474	3124	3410	2138.5	1864	2565	2028
SYNE2	6735	5049	17602	4433	7257	2152	3845	10322	6040	13483	6541	3353	6137	4414	4886	6813	10682	6964	3500	6599	4805	3981	7140	6848	9802	422	2203	1392	439	1362	556	1012	1088	4080	6837	2775	7084	1938	15291	860	403	4559	3519	5546	6175	13342	2954	6185	2469
PLEKHH1	60	308	1578	132	630	823	86	1346	180	322	1222	92	2228	41	2027	1605	376	140	216	297	244	122	657	941	677	170	39	298	5	410	26	24	409	309	177	114	68	62	1581	80	39	124	36	434	99	37.5	75	163	143
ATP9A	21568	5369	6788	2525	8470	3083	2882	20791	9354	9972	13062	3504	670	3457	3245	734	3794	8077	3148	6697	11629	7747	5222	5433	7103	783	5435	3979	1649	2169	1482	2691	838	4865	4563	8232	10938	5682	8567	2672	2089	5627	1493	2572	6117	5295	2711	19483	3769
SPO11	0	0	0	0	0	0	0	0	0	0	0	0	0	0	0	0	0	0	0	0	0	0	2	0	0	0	0	0	0	0	0	0	0	0	0	0	0	0	1	0	0	0	0	0	0	0	0	0	0
CBLN4	52	4	82	12	9	2	25	28	38	28	18	95	0	96	3	17	14	62	9	10	5	91	25	5	31	37	7	0	7	9	65	8	5	216	455	237	37	20	7	0	13	9	159	20	250	33	66	141	36
CHRDL2	89	61	119	42	172	112	1518	62	84	78	65	514	68	263	48	152	11763	69	23	62	26	515	67755	18	404	139	51	166	32	43	102	10	11	149	297	103	57	43	11	73	49	208	567	181	929	36.5	311	56	726
FAM168A	4833	2843	7146	1637	4283	1967	2010	6797	5026	8040	3546	2576	3412	2685	2167	5048	2094	3518	3759	8754	3600	3677	13229	1093	5143	847	1112	1298	587	1009	1016	2076	490	2962	5621	5061	4810	4602	11109	942	575	3119	1609	1573	3218	4246	1879	7781	2366
RELT	587	473	1367	235	498	179	62	902	1389	583	440	209	201	285	522	499	609	213	397	990	321	582	1000	222	1314	257	289	283	127	76	366	352	57	677	1461	333	696	692	1588	115	223	173	283	324	316	514.5	413	303	518
GALC	3322	2248	5538	1887	4945	1834	799	7137	1916	5622	7351	1199	1711	1735	1956	1106	3068	2656	2104	4187	1120	2357	3561	2540	3665	1306	1347	1754	644	1835	1413	1460	1417	1695	4173	5186	3908	4554	5473	1801	577	1443	1221	3133	4058	3448.5	1407	2396	4005
NOP58	2461	3319	2538	1289	2628	1099	1270	4194	7796	3678	1998	1882	4854	1439	3595	2641	3505	2263	1544	3018	1810	1928	2774	1044	4936	1611	1485	2150	2065	1420	1137	2198	1669	5929	2968	1418	1897	2162	5802	1194	1191	1642	1289	1379	3947	2824	1302	2666	1580
SZRD1	7587	5673	9311	3216	6478	3623	1805	16584	9378	16898	11816	2757	4656	2866	10932	13304	5062	3757	2790	11221	3581	8671	11415	3411	9680	3037	3577	3987	4070	2104	7415	8594	2894	9327	9661	8726	14277	9891	11921	3097	3902	4127	3167	3001	10754	5665	4733	7819	6303
KCNH2	459	1281	65	621	371	522	167	194	93	403	131	46	24	321	54	4473	791	883	40	60	24	792	1172	57	999	23	237	289	24	34	745	65	148	41	308	489	201	47	664	893	471	1175	74	126	1423	67	432	138	128
CUL1	3785	4732	6212	3091	2968	2499	2476	4639	11091	6449	5204	2532	4039	1765	6109	8553	5308	3353	1685	7002	3040	4297	5143	1784	7659	2033	2373	2889	3916	1810	4548	4061	1786	8151	6239	3814	5781	4519	4658	2533	2367	1633	1836	2366	7459	6252	2501	6788	3191
FAM114A2	1727	1204	1814	927	1248	493	435	2715	1886	1975	1627	599	1310	626	2231	1072	1784	988	1207	1869	633	1332	965	617	2404	1098	1327	839	626	618	908	869	298	1651	2652	1710	1582	1735	1211	483	656	619	724	745	3484	1878.5	1149	3088	1562
CYFIP2	5575	2182	3303	2104	2902	1309	4553	2692	1719	4415	2382	937	567	1506	1506	292	5935	2949	2408	3026	933	1880	4719	1075	5040	510	1625	1354	139	571	812	955	193	1200	6247	3170	1218	1346	6235	447	503	1290	3625	1803	6404	2195	3354	1708	2890
TAB2	12127	6940	10897	3997	5198	2956	3751	13923	14670	13797	7520	2436	2834	3882	6058	7224	8790	5551	1695	7914	6709	4994	6947	3272	14021	2288	2496	2598	2198	1895	5352	5045	2091	9443	8625	6476	10218	7845	14299	2761	1727	2861	2894	2591	10775	6680	3344	5773	6032
GINM1	3982	1986	4137	1223	2299	1024	1043	8711	4515	7027	4906	950	1547	1553	3834	3820	2447	2255	1518	1969	1854	3668	3760	1192	4630	1092	1687	1633	2025	876	3104	2682	2723	4083	4204	4284	4813	4399	4660	1180	1424	972	1143	1274	4925	2269.5	1084	1769	2813
EIF2AK2	7188	4225	6019	2319	4651	1753	2614	13025	10160	13176	5541	3861	8600	2884	7866	5860	4472	5329	2753	6565	4374	5371	4909	3380	10069	1633	2242	3681	1872	1643	3585	4280	1024	18759	8304	3187	3248	5099	16217	3492	1933	3121	1780	2522	5830	10763	1788	5696	3663
USP36	4109	5109	5107	1875	4850	1366	1323	5549	9055	4825	2320	1861	4072	1618	2734	4316	5570	2265	2065	4920	3287	3261	5355	1903	5486	634	871	2161	568	660	1020	1699	309	5983	6318	1535	2191	2881	9911	782	1029	1494	1713	1824	2762	3880	2028	5684	1443
KMT2C	8697	3589	5227	3825	2478	2363	3592	2645	13840	7658	3394	3974	3059	3148	2672	7410	6707	6187	2396	6936	9986	4714	5649	3922	6350	488	1120	1541	930	984	772	2182	710	5701	7226	1855	2232	2025	5982	767	847	4234	2401	2352	4161	11212.5	2446	7231	2156
MCOLN3	78	314	767	151	437	10	8	3250	514	212	75	46	9	26	272	620	91	146	15	523	569	72	339	69	234	78	174	27	124	62	481	27	299	2087	377	85	600	394	1198	120	22	31	51	168	125	334.5	195	129	333
CCDC85A	46	94	76	141	40	12	11	18	63	42	77	37	20	23	11	20	64	91	91	80	34	82	159	34	42	11	71	22	6	8	10	40	0	131	172	52	23	67	54	2	4	20	27	5	32	52.5	18	183	15
PUM2	13826	11024	11287	6527	8435	4108	5107	12796	11430	12431	10405	4988	6554	5682	7804	18208	14100	8205	4644	10590	8990	7706	10411	4829	12665	2880	3911	5933	4542	2936	4377	6083	2409	11107	12169	7466	9504	5720	19257	2829	2755	4614	4744	5040	12910	10785	3511	9392	6007
MRPL43	3312	3640	3679	1583	5421	1938	1362	4350	3852	4113	6137	1032	1720	1372	10292	5187	7749	1329	1824	4803	1279	4375	5039	1089	4072	3725	3669	3522	3245	1774	4797	4949	2530	6186	3398	3136	6664	4392	5347	2173	2823	989	978	1671	5708	2797.5	1523	2681	2876
ITIH4	5	2	19	74	4	49	1	25	97	6	3	8	3	12	9	7	49	4	3	29	10	4	14	1	24	0	1	5	0	2	3	9	0	8	15	10	0	3	21	8	2	2	3	11	3	11.5	4	13	17
ITIH1	6	1	6	1	6	5	2	3	6	10	30	4	0	5	9	4	13	4	12	1	3	9	26	18	22	14	3	10	0	3	3	3	0	7	13	1	2	6	5	4	2	4	22	24	4	6	7	6	12
HPF1	771	1180	1163	504	739	421	577	3141	1067	1614	1067	379	1207	434	2043	1033	1118	443	958	1559	542	1237	768	303	1441	814	1123	780	943	747	1179	917	683	1679	1359	1092	1696	2256	1894	1042	712	228	428	778	2482	1314	590	994	1238
ZFR	7779	7484	7070	3061	6093	3587	2702	10178	8956	8259	7450	3978	7368	2852	6378	12782	7900	4638	3269	14912	4574	8430	6077	2570	8948	2450	3281	3799	3584	3174	4638	5105	3193	12759	8246	6300	6043	7132	14518	3236	3155	2539	2937	2528	7305	8533.5	3042	8004	4888
ZNF280C	437	413	397	308	575	202	140	920	635	564	160	294	841	221	309	366	573	279	175	756	503	324	614	130	556	121	160	113	266	89	113	883	434	535	480	226	178	242	1465	83	101	231	187	162	618	693	250	568	290
NPFFR2	3	89	56	1	60	0	2	739	0	16	2	0	4	1	16	8	2	26	1	0	0	5	60	0	3	2	3	65	2	2	71	2	0	2	6	21	2	85	250	121	0	0	3	4	4	1.5	19	2	28
PHF21B	4	3	7	1	4	1	3	3	7	5	2	14	201	0	12	0	1	3	15	5	1	1	6	0	18	0	0	0	0	0	1	4	112	0	2	8	7	9	5	7	0	4	5	5	4	1	10	10	10
TRAF1	1434	1522	1916	668	1957	165	470	1010	2416	1199	620	396	533	887	1135	735	1974	515	857	1080	769	1010	979	540	2984	628	619	768	110	189	993	2359	122	1732	1243	769	253	2382	800	156	462	259	1078	1261	1591	1714.5	1400	1598	2185
RC3H2	3030	2620	3629	1678	2506	1081	1912	5818	4519	4050	3875	1555	3001	2071	1961	4466	3832	2390	1716	3978	5537	3040	3754	2372	4857	1022	839	1428	673	1103	981	2499	448	3165	5100	2455	1216	2706	4276	623	745	3627	1396	1636	2667	5200.5	1159	3609	1548
IL17RB	509	721	419	143	859	316	128	735	1557	384	1031	255	81	191	214	1027	396	226	160	482	196	455	1311	509	651	134	1392	228	3617	852	452	877	77	787	457	148	717	1110	775	528	1062	114	101	361	375	568	289	298	577
TRAF3IP2	2020	1169	2094	739	1401	709	829	5173	4521	2380	3043	668	1213	613	1728	811	1794	915	819	4308	736	1084	1213	1371	1993	434	507	485	385	657	987	1175	219	5737	3201	1504	2223	1810	1771	714	556	604	933	1048	2877	1078.5	764	1369	1626
GYG2	654	215	770	1081	620	999	1319	1979	1061	986	183	581	746	742	532	1900	1855	1237	81	281	203	1191	1824	192	920	57	486	477	135	172	145	91	46	778	381	719	1817	226	1407	886	60	205	92	312	1781	83.5	144	354	732
DCBLD2	5324	41162	9079	1517	2879	1735	501	7253	37845	10512	3672	3179	10931	1567	2071	4244	3922	5739	2099	11288	13328	6689	5535	1235	4504	339	1686	2564	1753	319	21784	55862	366	31263	9241	4540	3636	45032	14553	589	9043	1956	2148	4981	9214	15323.5	1648	6774	2436
SERPINB3	0	30	40	0	14	102	6	78	25	13	45	78	3	50	1004	14	1	7	2	4	2	373	131	6	11931	6	7	16	0	143	2	1	13	0	22	443	22	213	1	32	27	2	1	82	2	2	62	2	148
SOAT1	10875	6779	13409	2573	6675	1557	3874	21363	10526	9166	6793	4708	6405	4322	2544	4251	6334	7593	3476	7255	3241	8821	6861	3514	9676	3367	4386	3996	2860	701	5320	3354	1131	15249	13465	5796	6845	13475	7739	2212	3599	2459	3394	2756	8183	11645	2496	4851	5186
PKP2	1257	1307	2768	24	487	1761	438	623	2847	2147	3806	205	530	54	3420	4180	96	45	276	576	212	321	310	3818	6172	817	58	1564	455	2438	648	849	198	16766	155	493	64	2303	3475	840	53	349	612	1302	169	137.5	538	1395	229
MSH4	2	2	12	2	17	0	1	3	12	7	2	3	8	0	14	51	9	1	1	25	2	17	14	2	8	4	4	1	25	0	7	1	3	4	12	1	1	3	10	4	8	1	0	3	8	15	5	12	3
F7	6	6	45	14	351	10	35	540	6	16	4	2	23	337	7	1658	34	5	1	13	0	8	123	0	10	14	0	268	1	1	7	26	1	5	14	13	1132	2	9	31	0	8	4	8	27	7	18	22	4
GDI2	30668	22847	23892	8172	30865	13517	7354	30332	26757	25226	34994	10678	17379	11648	28927	41577	32213	17461	13448	20424	18073	28892	24275	8142	32724	13339	10177	15358	11505	11916	39582	28111	7855	48423	25412	22373	23220	29856	28603	8175	19593	4155	8840	9805	30241	20569.5	7658	22279	18840
PRDM1	830	2250	4162	727	809	1944	629	853	3707	1690	1578	1032	482	2616	4766	1338	3626	1133	1783	970	1060	1625	3316	622	2335	811	382	1461	220	689	971	1287	632	1388	2156	1634	571	1772	2212	339	446	473	3039	1195	1292	5403	1555	2056	1486
ATG5	3260	2596	3750	1611	2337	927	1402	5527	5633	5457	5481	1009	1918	1630	4234	3764	3568	1573	1185	3745	1860	2855	4224	1479	2939	2606	2812	2132	3927	1745	5567	4025	2023	8262	3627	3262	7846	4356	4674	2354	1299	743	878	1422	6379	3379	1574	2023	3598
TMCC3	563	3043	1108	407	782	172	179	2011	4097	1040	1826	465	651	642	2282	505	953	1568	261	208	1263	853	1593	455	2488	277	396	405	170	1476	1073	1704	144	3015	2159	1957	488	1619	5147	188	242	350	1043	382	1223	960.5	463	869	483
PITHD1	2364	1402	3611	1887	2979	1177	898	5638	2980	8331	4562	1233	1381	1040	3417	4189	2519	2135	1194	4263	2020	2960	3782	1605	4330	747	1078	1438	1349	642	2063	3086	1583	3958	5219	2363	6389	2632	4196	995	933	1346	1186	2159	6424	2557	2713	4079	2208
MTA3	3227	4249	3706	1694	3913	1245	1633	6465	3719	4494	3235	1343	3296	1234	4333	5545	4103	4314	1420	3125	1776	2599	4131	1060	4512	1629	1682	1865	2672	1765	3001	2095	1236	7171	3195	2130	3350	2121	8552	3268	1375	1285	942	1371	3705	2932.5	820	2438	1633
USP13	3478	2063	2619	1600	2308	682	1165	8407	1938	3850	803	608	1466	916	1013	1395	3371	3222	1062	1163	5040	2492	1379	498	4017	330	1620	608	646	357	1129	504	111	2140	4176	1216	3014	1223	3411	525	618	386	832	498	2376	3164	871	4472	771
ATP11B	3185	3576	4835	1466	4427	1367	2561	14194	5287	6489	5490	1872	2726	1739	3058	3489	2872	3566	2995	5975	5310	3194	3724	4842	5844	964	1062	1804	1049	3025	1796	2345	1187	4096	5267	4131	3072	3683	6057	2056	900	2063	2033	1932	4717	5704.5	1696	3988	2072
LAMC2	7043	69480	91410	2847	11547	4867	5028	5047	20639	49252	58006	7337	2005	1565	41362	9010	3566	4679	7580	25680	9743	23316	6808	8667	52103	2100	1576	8191	6768	24245	73700	13925	290	21037	11264	9707	22136	61842	13283	15747	19849	6583	2966	21815	18430	8877.5	3242	3800	3674
CDK14	900	1449	3696	539	467	434	410	1087	1594	1824	2511	533	131	793	886	1127	800	707	660	2018	846	1539	1014	347	2376	592	662	398	284	631	1271	1008	176	3678	2337	4186	1001	5093	1887	322	246	481	1027	1155	1571	1572.5	1183	1078	1237
SEC61A1	37961	27899	41747	11636	38798	20263	20405	89346	63074	49567	32124	14343	14670	24562	38134	47068	31372	20383	16188	40334	19703	37350	46381	11693	44477	6435	6274	16353	5252	9996	19696	15699	7344	57591	56837	40947	26662	29546	68221	14396	10292	11979	13595	14866	34730	33652	12638	34916	14954
PPP1R12A	4143	5475	4895	2407	3405	1847	1941	5899	7484	6030	3942	1991	3435	2846	3847	4751	3851	3254	1900	4874	4461	4155	4951	1423	5359	1283	1210	1975	910	1605	1998	5468	1479	6877	5719	3358	2567	4285	7432	2199	1523	1419	1946	2009	4592	8061.5	1665	3599	2823
RASGRF1	1067	1070	279	529	610	8	40	575	140	3331	1329	864	37	161	73	55	1129	972	362	602	373	1256	344	542	2973	178	326	295	14	23	276	370	17	1013	7261	142	3766	144	32	33	177	398	822	444	1298	408	1488	209	14758
CAMK2B	35	10	30	3	33	109	2	216	21	1153	77	15	7	8	11	259	24	92	15	487	25	28	317	1	78	3	16	4	1	1	13	4	8	18	16	57	106	60	106	74	2	23	13	10	7	7	75	20	89
CROCC	1352	1090	2299	593	612	454	289	1457	2207	1939	981	891	332	589	749	1055	1401	411	386	1802	942	1322	1673	532	1622	99	266	368	247	183	194	595	150	872	1495	1636	1557	788	4897	249	187	625	629	2303	1122	374.5	1093	1288	920
POLR3E	3149	1396	3026	1672	2025	1539	622	3098	6315	3156	1969	1261	2559	1136	1990	2415	3549	1215	908	2541	1171	2037	2634	1124	3851	707	1079	1175	815	696	796	635	557	3475	3226	1386	1833	1811	5392	1247	757	1621	667	1109	2894	1941	1306	2731	1126
ATP2B4	26433	10961	17929	8296	7529	2106	13608	9771	62679	14531	10363	9956	8084	7614	3277	6916	15543	8265	5520	22769	6707	20108	16814	6050	16355	1146	2587	5220	2065	1708	2229	8880	764	20387	32778	10410	3946	10562	44129	1231	5199	3892	5918	5747	44916	12205.5	3239	10533	5906
ZC3H11A	21	7	14	3	3	2	5	24	33	8	2	8	10	4	8	6	12	1	3	6	5	6	12	4	9	1	3	4	2	0	2	2	1	7	11	3	4	8	16	1	1	4	0	3	9	41	5	15	4
RIOK2	1211	1282	1527	664	908	589	400	1214	1778	1997	1565	549	1250	546	1205	779	1567	803	812	2101	568	1082	980	632	2222	717	1136	770	700	675	776	822	873	1947	1738	1372	1265	1052	1166	400	349	931	620	839	2500	2428	545	1244	1131
YIPF1	2916	1992	4268	1450	2685	990	1025	3747	4862	6073	5348	1124	1431	1324	4718	7807	2131	1339	1705	4268	1549	3296	3275	852	3761	1894	1446	1711	2663	1430	4236	2964	953	5667	3708	3284	3710	2755	3614	1301	1669	889	1094	1987	5051	2899.5	1979	3361	2187
NDC1	1767	2788	3694	705	2781	1250	537	6213	5118	5142	1989	1026	4194	728	3112	6055	1432	1410	1274	2817	2292	2155	2590	673	4628	841	623	1436	1524	1617	2435	2802	826	10177	2138	1676	2447	3060	10187	1887	1618	1086	705	784	2493	2594	1465	2239	1074
DGKG	115	276	474	335	941	125	118	1132	349	652	276	30	699	160	128	655	203	335	123	353	131	242	422	153	1702	111	162	177	171	84	347	92	166	211	700	340	73	639	357	59	140	49	126	206	504	541.5	120	265	167
FLYWCH1	2628	1634	3253	1015	1523	925	481	5548	2466	2154	1697	1051	1100	807	1864	1099	3251	731	1032	4437	1028	2090	1630	760	3241	458	943	1129	293	377	472	1035	740	2577	3215	2201	2278	2016	3636	791	560	860	697	1496	2043	1010	1104	3313	1484
UNKL	1153	421	1054	763	974	397	556	2370	1570	1130	561	378	1318	489	826	798	1891	697	236	762	382	766	1090	465	2354	167	332	337	251	158	166	291	108	623	1092	599	549	463	915	170	129	430	267	457	1193	618.5	664	1354	597
TBXAS1	1259	2256	3121	1261	3075	2317	237	1114	3007	2246	3354	1053	354	1037	1511	2123	1718	1286	1015	1277	860	1775	4117	1818	3095	906	718	1517	1354	880	1999	1149	774	1907	5405	3586	2351	2302	482	385	986	616	1146	1679	2061	2652	1239	1336	2439
PARP12	3067	4373	5894	1805	3822	1129	946	9250	13780	10323	5759	1338	2724	1467	8332	2205	3261	2375	2086	2711	2772	3901	3418	2781	10709	1588	1433	2610	1354	1077	3973	5330	1244	12051	5944	2994	3515	5610	4043	1686	1305	1513	1330	4355	4201	4931.5	1973	2828	3031
ALDH18A1	12401	3992	8238	2832	7549	3442	7680	5882	15989	10157	7977	4706	6138	5139	6012	15341	21001	5051	4063	6792	4883	10683	13837	4065	7326	2567	2026	7472	1715	2344	4444	3571	2357	12895	7308	8702	6346	6595	18078	2760	3448	3426	3019	2405	9728	10043.5	2474	7494	3080
TARBP1	2703	1376	1671	2284	2721	741	1703	3834	5529	2553	1307	2415	1717	837	1732	3632	4571	1357	1005	2625	1167	2442	2344	870	3189	1004	1141	1356	1230	842	977	1010	640	5193	3184	1017	1508	1047	5203	712	864	854	784	1729	3567	3046.5	1246	3554	1693
GATB	971	1298	1182	736	1047	448	392	3001	1435	2046	1250	281	1134	533	1870	1195	2214	628	753	1670	662	938	964	357	1350	545	881	827	660	500	1066	1041	441	3094	1633	988	1039	2506	4181	538	648	352	335	574	2353	2396	810	1361	758
MXD1	1888	3859	2069	449	1044	799	451	2608	5047	1451	5529	1015	592	1051	2345	3102	1303	1354	1135	2854	1984	1808	1666	2525	3301	638	1012	2072	786	2881	1704	2202	274	3619	11522	2343	650	2442	2403	3264	1919	622	949	1680	1068	2144	566	1460	948
CDK17	2755	2982	3210	1407	1922	1235	778	2321	4572	3129	2295	1191	2642	1857	3657	2719	2104	1584	977	3146	2236	2863	3611	615	3536	801	873	1148	668	515	1166	1585	514	2613	4823	2425	1994	2129	3023	742	733	850	1088	1241	2263	3204.5	1095	2335	1591
DNAJC25	703	409	780	306	432	199	625	1106	2292	650	695	377	278	344	526	1104	668	260	380	945	744	677	612	227	820	323	295	340	293	297	301	464	392	911	1005	456	409	611	656	216	336	158	221	436	891	703.5	253	786	402
SLC2A3	2076	7652	39168	874	6115	1766	397	1349	13929	6109	4724	1030	24513	3348	10779	1741	2102	1756	5085	16136	2315	2789	1898	1577	26600	893	2700	2843	1898	1087	5057	4008	863	10495	33752	5692	1087	17896	3405	1835	5061	1113	3534	2158	1944	2217.5	1195	1449	1700
PSD	403	175	330	94	191	109	63	48	291	293	216	198	97	135	370	636	175	136	197	355	63	515	667	43	992	168	76	132	117	105	213	319	168	138	269	534	221	213	538	359	76	73	127	193	212	199	324	217	150
CTDP1	2032	1573	3585	1125	1923	1539	885	2324	2819	2007	2586	733	1550	789	1687	2681	1326	1061	566	1093	754	2133	2270	845	2218	366	366	758	571	384	612	909	206	3552	3256	1464	2348	1697	4115	433	346	632	1036	937	2082	1202.5	837	1694	689
YBX3	6797	9418	12419	6525	10839	5160	4138	14746	16783	17060	15156	2844	25438	7646	23041	15297	17657	4769	1575	21891	7074	9074	9299	4322	24261	2656	2044	5663	5778	3589	7600	13007	3565	17981	17942	11038	3241	11733	15226	2689	3933	3962	3865	10591	10582	4337	2611	12306	8542
STYK1	27	517	850	307	704	152	753	801	915	1347	3298	152	1261	393	1778	296	1201	216	135	844	189	102	285	1258	2126	175	192	256	650	670	924	473	316	744	462	214	317	496	306	612	232	210	94	835	415	549.5	193	291	175
WNK1	18068	14428	18372	12765	28217	4430	5378	17051	18281	31264	10812	9446	36992	10765	13501	16692	11181	13724	8571	21541	26223	16350	12695	8669	22209	1649	5295	4555	2731	1806	3987	6581	1376	40779	31429	7409	15104	10179	13237	1963	4763	7340	13400	5959	12839	30225	6821	36883	11484
CCAR1	4779	4005	4622	2545	3313	2287	2666	4933	7556	5272	2961	2196	4461	2516	4097	5623	6362	2617	1941	3734	3386	3970	5502	1916	6302	2305	1371	2736	1217	1762	1319	2674	1237	6958	6008	1872	2087	2422	12792	1627	1300	1886	1929	2715	5707	5560.5	1585	4355	2435
OGFR	2869	4747	5542	1602	3571	1644	726	7290	6972	4352	5209	1512	2587	1091	4200	1658	3986	2294	1541	5191	1471	3057	4655	1998	5776	719	1233	1651	588	658	1246	2323	540	5594	5731	2543	4461	4020	3533	821	639	1082	1574	2725	3047	2518.5	1764	2686	1787
GNA15	3711	2841	5000	584	1173	895	516	1599	6728	2422	2929	1140	233	1080	2037	1171	1379	681	2124	2542	816	2029	926	460	4422	628	958	1009	1441	391	2762	2498	191	2481	5016	1783	2173	6366	650	244	1470	624	610	1417	1904	2399.5	815	586	1692
CREB3L3	6	9	3	0	2	2	3	301	6	5	23	2	1	5	3	2	3	1	13	3	0	4	13	67	11	18	0	2	1	47	1	1	2	3	10	0	0	8	4	4	2	0	1	42	5	3	8	2	7
PIGV	979	1160	1614	1185	1427	345	417	3719	2081	3022	2081	496	822	485	1830	3439	1529	498	592	2588	525	1158	1241	510	2693	571	721	647	411	447	1677	1022	254	1701	1539	1398	1316	1570	2126	288	664	392	450	941	4059	1852	1256	1578	998
PTPRU	7660	2800	14146	6060	4280	487	5592	8164	3294	10596	7146	2783	282	943	4425	9420	5000	1760	2315	29944	269	6535	2392	2771	9539	476	1674	3935	1475	393	899	317	758	1248	7374	5110	3261	5204	4173	1020	297	5988	1643	3478	7117	2457	3484	6663	4619
SNRNP40	2725	2604	3525	1383	3354	1071	1137	7862	6055	6355	3599	1264	3169	959	3828	6441	1631	1794	1648	3691	2277	3431	3564	971	4924	1585	1579	1949	3075	1898	4592	3858	1346	6958	3561	2196	4675	3213	9763	2900	1987	1347	1220	1253	5329	3594	1962	2685	2691
RIMBP2	10	3	14	16	1224	146	104	11	7	45	20	5	0	30	4	1	602	4	228	32	3	12	160	5	127	3	2	3	48	1	49	3	0	15	55	147	1	9	99	26	4	38	11	36	4	3	4	30	3
COL11A1	137	5220	26258	11	437	3187	280	838	6466	7043	597	5035	934	4701	2562	1740	119	1251	3084	835	1965	11220	1566	31	887	115	139	228	1195	702	574	3772	351	668	233	32966	10280	9370	11066	684	1107	1808	65	87	105	2388.5	179	2441	534
QSER1	3531	2398	3041	1624	1843	1165	1236	7074	3628	4408	1743	1301	4648	1144	1483	3246	3016	2468	1526	3221	3353	2155	2787	1279	2568	656	804	885	476	966	1150	1707	1093	4035	2721	1860	2143	1709	6689	908	330	1133	860	968	2633	3111.5	873	2106	1617
MPC1	2634	971	2113	929	1504	1194	1108	5427	4996	2434	3748	1010	488	951	2508	1353	3373	1921	1136	1071	1025	2108	3060	714	2028	2032	5020	1350	1577	813	2323	1773	1779	2310	3399	1616	7073	2580	2003	932	1678	498	699	1045	3179	2259.5	1344	2651	3963
ACAA1	2867	1878	2488	2818	1465	2177	2248	1106	7201	5569	8496	1434	658	808	3907	2201	8032	1814	2308	5018	1067	1914	1826	1993	3284	1103	2014	1481	1346	1696	1072	2643	342	2744	6260	1753	3169	2656	2424	1565	1088	566	946	2712	7804	2416.5	1346	3015	2530
BCAT1	9986	14827	9374	1026	2580	3406	1225	940	17164	16407	32253	3766	2033	7532	2325	1063	15487	2099	912	1939	1649	2282	1725	8658	15327	1984	5008	1115	577	192	3736	1193	241	12940	23869	5579	1362	7822	10831	240	658	1701	3022	1315	1428	15456.5	6969	5368	1624
HDAC7	9157	3623	12291	3681	3991	2813	2118	4965	10308	8763	6436	3584	2426	2595	4599	6302	4470	3005	2575	7720	3283	7992	5551	3155	7415	774	1641	3411	790	1963	1717	3330	527	7706	10613	4715	4762	4151	17732	1849	1002	2859	2612	5913	6441	4003	2924	5944	3337
LZTS1	504	1072	1137	540	330	196	405	1120	1152	634	465	372	147	995	496	656	439	695	249	856	348	1629	803	103	818	93	109	432	99	134	238	345	76	585	2815	2211	435	843	914	73	206	286	334	367	352	465	169	722	248
PRDM6	316	371	574	255	51	105	317	57	668	845	538	430	78	328	289	176	122	218	282	301	164	748	259	178	641	41	129	117	80	161	109	248	65	92	590	1627	315	211	124	47	60	243	186	651	452	439	367	1039	632
WNT8A	0	0	1	0	0	0	0	0	1	0	0	0	0	0	0	0	0	0	0	4	0	0	0	0	1	0	0	0	0	0	0	0	0	0	1	1	0	0	0	0	0	0	0	0	0	1.5	1	1	0
SPAG4	349	1432	4035	311	379	1265	207	951	3499	2249	739	283	703	283	5845	2163	905	384	460	3351	344	497	1917	156	1646	1356	737	408	1162	1072	3220	1939	1832	1173	304	1094	702	1907	507	2069	483	214	219	589	628	937	914	446	1271
NCKAP1	14827	19390	26541	8984	19640	4626	11182	26115	23868	22895	17738	7267	13300	11125	17629	17827	13944	13504	6403	18578	15517	14044	20716	8522	17264	3176	4577	7593	9214	5381	10977	10049	4872	14967	15730	15050	15354	14323	28761	7977	7342	5661	4407	5257	22212	14493.5	5465	10277	8555
MRPS35	2488	24114	5250	2361	7762	3280	1931	9156	8951	7233	8645	1226	5273	3456	11453	9535	6699	4605	2728	4173	2596	6594	7205	3669	11756	4615	3068	11558	4168	4082	11552	5147	2655	6753	4741	2925	7244	6509	6199	3529	4976	1249	1126	2413	4516	5982.5	5596	3493	2534
GUCY1B1	655	1660	1546	526	1439	704	1584	892	914	2175	897	996	150	1050	623	1425	1162	1276	569	484	620	1862	679	207	1801	484	650	606	582	377	1661	1317	2069	817	2455	2588	2191	1745	887	265	508	378	708	708	1386	1502.5	479	1686	969
SFSWAP	2503	2164	2944	1495	2136	1322	1480	3563	5171	2867	1862	1259	2083	1015	3159	3742	2908	1141	1204	2917	1790	1850	3081	1611	3587	496	580	1312	520	684	803	1019	542	3963	3402	946	1071	1434	6933	954	579	1108	900	1819	1808	2599.5	1054	2963	966
TNK2	2397	2110	4954	1924	2668	2185	1154	6642	3604	5183	6191	1708	1067	1290	2145	2935	2888	1476	1237	3424	3200	2439	4239	3000	6220	287	596	985	277	3830	654	1651	415	3111	3831	1363	1372	1905	6971	583	608	1115	1355	3751	2918	1470.5	1999	3204	1404
MON2	3491	2056	3466	1638	2478	1414	2509	3257	4678	4095	1953	1655	3019	1515	2558	4381	3765	1592	1922	3979	1950	2205	3385	1470	3747	949	882	1682	628	933	665	1789	946	3556	3962	1812	6128	1504	5108	962	745	1148	803	1762	2219	5146.5	1589	3614	1772
CDH3	15438	18685	3772	1126	675	92	710	1180	17181	10645	10424	5478	360	899	4354	10591	385	1909	995	17323	10053	20022	3143	1948	24713	163	1406	2394	1379	6777	8867	7968	1422	52350	9135	5931	5187	55054	26370	1274	6002	6487	1466	4149	6430	6864	1536	5425	2464
ARSF	2	1	10	1	0	2	1	10	5	6	1	2	1	4	2	4	3	1	0	1	0	1	4	1	4	0	0	2	3	1	4	3	2	2	3	12	2	2	0	26	0	1	1	8	4	1	0	4	0
GPBP1	6172	5686	7201	2951	3463	2363	1719	5955	12651	8142	5554	1952	3963	2030	6303	7280	7275	3476	3281	7420	3466	5433	5648	2827	8834	2250	3413	3441	2114	2385	3440	4366	1726	6886	6871	5926	5596	4623	7137	1938	1286	2691	3326	4265	7650	9667	2615	10610	4223
DGAT2	1121	882	678	887	4272	469	1159	2555	537	1202	767	189	185	47	97	2613	2089	536	460	1112	119	2425	10013	267	1598	389	608	1443	363	262	713	395	86	1592	797	256	2139	821	1369	536	329	447	344	170	1740	309	354	221	1027
ZNF112	342	420	225	145	217	85	76	142	408	336	314	126	181	70	129	123	161	120	126	396	252	237	254	163	218	46	67	195	45	114	20	148	66	54	272	192	240	99	673	34	130	163	57	223	154	123	121	304	174
CS	12430	11053	16049	4784	14775	5768	3924	17842	28174	14950	7657	6017	11430	5783	17354	11299	15080	8104	4918	11283	7622	10235	18355	3415	15941	2220	3129	9651	1844	2340	5101	7724	1965	17569	14023	6321	12384	11826	17916	4178	3061	4521	4172	3546	6825	12666.5	3148	14071	4520
LTK	54	2978	942	389	331	310	151	124	2594	354	2411	412	69	585	331	1936	231	101	21	122	1340	1376	1010	321	459	50	379	163	7	35	103	886	19	46	197	389	18	785	75	22	1305	17	77	415	1617	365	103	902	637
MRPS24	11	9	22	7	5	7	4	37	211	12	3	3	8	10	19	19	10	4	8	13	3	26	18	2	18	2	9	5	24	9	7	11	7	78	13	30	41	38	24	4	5	12	1	5	13	45	12	81	13
ELMO2	5002	2488	4987	1959	2616	990	1162	6915	5095	4373	2705	1195	1082	1330	1731	3521	1828	2056	1395	3092	1684	3347	4794	1196	3677	774	1856	1779	753	548	1445	1960	611	7393	3967	2999	1710	4474	4994	901	688	1555	1264	1421	4006	2610.5	1743	3075	1952
WAPL	4629	5082	5967	2453	4151	2382	2354	4159	6426	5905	4626	2335	5341	2147	3803	4761	6480	3323	2224	4710	3861	3711	6552	2665	7146	1317	1285	2111	1109	1230	2458	2811	782	7331	6497	3276	2937	3570	8024	1584	1575	2045	2212	2260	4984	7735.5	1835	3913	2360
VMP1	13806	29627	26772	6000	24789	8655	2895	22915	52925	13396	12122	8577	8166	4190	19721	22662	22077	5761	9205	34638	18020	12693	13118	3695	27959	12267	8376	7681	13748	10098	18693	27452	5566	14812	20618	9455	16633	16923	12950	11563	14844	3812	3686	15160	17785	30913.5	6651	12230	17859
APPBP2	5105	3674	4798	1809	6062	1251	1100	8413	3912	6667	3442	1735	2855	1425	3372	3920	3469	2884	2679	4414	3119	3615	4040	1239	3835	974	1251	1371	1238	993	2191	2369	1059	3150	5254	3429	4536	3653	4561	1411	1027	1107	1770	1265	4458	4961.5	1597	1818	2937
POLD1	1739	2026	2844	525	1915	1887	338	4070	4510	1826	1134	674	3521	609	2815	1395	1617	1686	909	1794	1558	1409	2484	723	2317	380	461	868	700	350	579	1757	449	3993	2117	842	2183	1684	3331	1908	1251	637	497	607	695	955	776	1013	693
SEZ6	6	3	3	1	9	0	1	8	7	9	2	4	2	0	5	0	8	6	2	4	1	7	6	4	6	1	2	0	2	3	0	0	48	3	13	2	1	3	37	1	0	6	0	1	5	25	1	17	4
EIF4B	24402	38349	19747	11822	21916	10909	7624	16442	24633	22695	28796	7018	22668	8988	24899	20117	26821	12752	14246	41401	11191	18069	20814	9778	30536	6256	6586	11881	5783	9311	7700	11619	5436	20689	24555	17694	14147	13741	33306	6661	5620	7334	12737	8964	21806	22973	7844	27336	13651
SLC6A16	96	38	740	78	34	10	30	304	121	99	50	49	174	68	121	71	324	117	29	150	175	106	235	35	216	53	61	47	11	4	27	45	19	108	173	52	34	40	1461	99	29	74	43	202	78	75	122	97	105
BICRA	1594	518	1681	602	987	1076	383	1229	1997	1259	899	601	875	681	955	871	917	1115	349	837	977	909	2201	478	1012	104	189	397	122	268	123	200	199	673	1614	369	676	517	1292	546	223	641	548	705	745	491.5	490	1036	484
SPHK2	725	435	888	361	1224	712	203	1231	1349	882	1326	374	433	282	693	1417	1195	550	355	800	385	1098	2454	408	955	328	316	771	185	1165	396	365	152	778	1806	570	870	707	1562	420	263	270	351	540	819	330	465	669	694
RPL18	41104	31675	42213	10309	55745	25574	6233	25553	67354	39676	82141	11425	40027	19100	78366	60681	32775	15428	29974	59344	17153	48893	44743	15844	41056	32912	23993	25603	55232	31844	48241	44992	68774	59393	45099	42460	64231	62302	39894	36015	30488	12430	23822	20383	43223	24691	22777	40690	47347
CA11	473	572	921	614	1148	1081	68	890	1650	1236	808	315	172	559	283	2223	357	311	169	824	1164	408	1410	145	1330	325	635	195	164	57	405	913	1206	2028	625	908	852	840	580	899	558	135	340	351	528	2439	690	713	660
ISOC2	3105	1868	2424	960	3261	2055	1240	6068	5020	3847	2637	1155	1982	1817	4153	3102	4814	2096	2027	2203	653	4235	3559	1048	3374	1641	1524	1679	1999	1011	4017	2723	2656	2824	4227	3074	5205	3869	3365	2232	2018	1018	1118	1676	2951	461	1977	3837	2425
U2AF2	13435	10071	14995	4935	11643	7027	2305	16553	14325	14350	8445	3494	7051	3990	8944	10746	14785	6694	5247	14970	5236	10701	17080	4269	13903	3017	3207	5761	2837	4019	8277	7386	3516	14271	12093	6751	10555	11433	17591	6747	3311	4305	4227	3984	6533	7391.5	5195	7537	5352
EPN1	7896	7257	16540	4743	11625	6004	2870	10342	13867	11756	18113	4214	6999	4134	12429	7420	12246	5385	4987	14844	3889	10014	14231	6206	10230	1478	2266	4745	2215	5499	4896	6415	1955	8795	13234	6974	12239	11331	7891	4747	3034	3455	4246	5901	4979	3494.5	4518	7535	5326
MED29	3378	7139	4023	2808	5116	2436	1283	4230	4840	6464	5162	1888	3032	1890	3344	3166	5056	2340	2717	10201	2304	3663	8791	2247	6553	1885	2504	2903	1674	1496	8286	3412	2287	4701	6623	4539	5113	4696	13066	2051	2473	2758	2078	2082	5170	3105	3098	6073	3538
AHRR	19	2	73	2	19	2	4	18	45	21	2	4	3	0	4	17	4	3	1	3	2	15	17	2	14	1	3	8	11	0	7	30	1	2	10	2	0	2	9	2	15	3	0	8	1	26	3	4	0
GSC2	0	1	0	0	0	1	0	8	0	0	0	0	3	0	0	0	0	0	0	0	0	0	1	0	6	0	0	2	0	0	0	0	0	0	1	0	0	0	3	0	0	0	0	0	0	0.5	0	1	2
ZNF275	2083	1242	2669	1052	1425	726	1040	6155	2374	2092	1098	1434	350	1538	1057	2317	2054	1432	1233	3526	1104	1830	3310	605	3043	296	713	719	207	358	427	672	184	1625	2587	2241	1282	1167	4313	647	436	1436	1092	767	1432	1755.5	1261	3394	892
MTMR1	3524	2867	3830	1134	3032	1306	1086	6577	3044	5296	2810	1844	1696	1131	1570	2920	3519	2030	2241	6787	1588	2325	3221	1181	4648	531	1270	1054	647	679	1115	1538	929	3406	3438	1976	1585	2989	4991	1770	661	1306	1610	1441	2351	3618	1353	4338	1372
GPC1	2874	2497	7639	2215	3138	519	1356	18590	4644	7059	4675	2798	1759	1071	3077	963	3067	4660	4818	11267	210	6032	5678	554	10906	178	608	2074	2328	1839	1529	1951	961	2432	5652	16381	3266	6141	8114	677	1449	2306	1371	2660	10977	1100	3150	2177	1057
ADCK1	596	323	1210	383	723	473	150	1682	616	906	569	227	496	299	693	193	792	543	169	301	210	465	521	340	847	209	268	210	99	167	228	243	113	432	1153	512	753	743	1560	177	129	316	220	455	875	492.5	355	692	456
HAGH	2810	1842	3869	1460	2238	2191	902	7307	2885	3849	4891	999	935	1393	3951	4017	5951	1457	1458	3196	1067	2966	2403	1086	2954	1844	3161	2228	896	1029	1447	1818	650	5003	3898	1710	5481	2751	1865	748	1522	654	678	1898	4831	1842.5	1796	2242	2400
RNF4	5251	6222	8571	2665	5443	2662	2444	5170	6968	7521	5448	1853	3459	2115	4808	4672	5522	2708	2467	6109	2901	4409	8474	2400	8669	1424	1690	2462	1075	1619	2923	3140	436	5663	6360	3819	7057	5817	8377	2645	1324	2439	2272	2351	5181	4889.5	2649	3450	3104
CASP8	3001	4171	4470	1170	2429	754	1146	4637	6267	6394	3222	1877	2564	2007	4014	2425	2123	2459	1750	4388	1679	2332	2036	1497	4644	1310	1356	1807	922	1541	1963	2580	717	2977	3017	2000	1682	2286	2302	1812	1376	1209	1072	1843	3559	3964.5	2203	2771	2724
LIMCH1	4068	12133	8636	8782	2237	9286	5729	1627	12446	13282	5746	3012	5537	16012	2199	4017	13417	11866	12298	6375	5741	7417	14771	2899	33550	1369	3907	2548	2711	1000	2060	2141	173	2135	22297	5684	6253	3065	3409	837	3023	3710	3640	3627	15718	24845.5	5333	10569	3832
INTS13	952	5117	2991	667	1970	713	445	2167	2583	2424	1694	540	3622	907	2594	2256	1557	1359	1022	2115	879	1973	1729	728	2611	1147	678	2109	1231	1059	2061	2018	985	7504	1937	1221	1133	2221	2201	1043	702	609	549	1150	1285	2222	1839	1358	729
TM7SF3	3500	16042	6933	5072	15106	2107	1989	15140	5079	15549	7036	1564	6810	3011	10940	5483	11280	4981	7491	12367	2544	6968	7238	3672	7256	4859	3551	8632	6755	6850	4082	5098	2605	9295	8271	4788	11238	5045	3619	2347	3105	1941	1755	5737	13350	6379	16595	5636	4389
DLX3	2176	15	338	265	100	48	116	104	1733	299	137	602	6	135	83	530	113	428	78	229	9	630	78	10	697	9	290	24	39	3	9	21	3	315	121	30	661	16	168	51	10	186	171	53	396	65	281	43	338
SPA17	317	142	322	252	70	32	93	243	130	738	299	99	83	79	371	251	192	77	92	366	82	403	330	115	419	91	229	73	70	270	83	79	38	115	423	223	303	371	693	51	61	123	91	253	855	355.5	80	232	188
TSPAN32	58	42	115	75	103	6	18	703	218	134	128	27	7	21	75	29	207	11	278	105	25	61	101	39	206	106	74	63	20	7	43	153	10	95	198	66	75	33	108	10	25	46	58	203	93	82.5	225	71	168
CCN5	262	347	2863	421	189	780	91	407	631	523	929	511	126	493	1451	204	255	449	273	353	143	1135	1284	129	4936	135	205	926	381	164	473	237	259	374	675	2834	2932	1129	25	331	186	249	382	1098	1940	656	462	1260	1163
DMRT3	22	4	3	1	10	293	0	149	3	4	0	75	0	9	2	4	0	0	0	1	1	49	5	0	85	6	2	0	2	2	3	3	134	18	2	32	30	42	515	14	3	2	0	15	1	0.5	29	3	9
ST3GAL6	700	223	1030	323	356	128	208	4390	908	803	962	420	90	132	380	425	406	263	313	435	472	641	186	219	959	406	691	160	641	109	747	493	172	3531	957	323	495	562	1106	58	208	244	217	828	757	541	386	1166	1860
ATP2C2	3106	2591	1879	1515	1875	4267	2161	1457	1772	877	2782	554	76	1787	2022	4324	3361	1114	1206	2459	53	2494	1775	1143	1449	274	756	784	186	1586	141	184	47	658	4718	1483	378	911	857	295	867	857	294	873	2611	525	273	480	813
NGFR	124	83	32	55	122	9	82	127	169	359	81	125	30	112	79	21	15	103	83	64	37	267	68	49	487	62	37	91	5	38	53	13	255	105	286	461	115	67	225	54	19	111	276	352	198	159.5	180	422	69
CDON	1321	96	489	302	267	273	238	1411	204	1049	712	224	155	390	92	1176	149	750	166	506	64	362	2625	105	948	33	101	171	62	193	100	67	21	395	1295	281	250	220	2031	61	49	426	270	169	503	238.5	297	508	307
TAF2	2377	2565	1964	1170	2327	2158	1029	4528	5452	4637	1675	1127	2219	1607	2278	3363	1988	1967	1320	2686	2048	1647	2010	1073	6873	1210	1115	1248	962	788	1239	1606	1086	5766	2898	1590	1699	2756	5240	1061	1423	1375	837	771	2309	4445	1062	1316	1225
HIPK2	4763	3578	5817	4554	4703	11620	5251	4099	15243	6914	4775	3053	1954	2934	1544	11765	3295	5995	2245	8007	7404	4892	16855	5573	5360	382	723	3288	1516	850	1294	2909	475	2829	6979	2280	1847	3567	3286	442	2109	3417	2238	2206	7213	8900	1959	5789	2301
TNPO3	3629	6039	5694	2032	3217	1587	1938	5800	15139	5990	4607	2423	4838	1873	4348	5480	3119	3357	1896	4685	5333	3525	4073	2328	6266	858	1450	2492	1703	1400	3186	2672	983	7785	5841	2957	4471	4376	5253	2136	1408	2731	1895	1923	4854	5519	1683	5562	1362
BORCS8-MEF2B	2	0	8	1	0	0	1	2	6	3	1	1	1	0	1	2	2	0	0	1	1	2	1	0	6	0	0	1	0	0	0	0	2	3	1	0	1	0	5	0	0	0	1	3	0	0.5	0	6	0
RFXANK	2254	1548	3165	1083	2208	1029	586	5535	2948	2274	2284	948	1143	857	1557	4295	1803	1116	1571	3429	805	2403	1719	480	2547	1329	900	984	1055	962	1415	1483	1200	4025	2727	1702	2563	1908	8054	951	809	579	806	1222	2515	1143.5	1583	1629	1965
TMEM161A	1194	1031	2387	724	2190	1389	357	4838	3145	1797	1979	1098	1640	640	1689	4678	1311	1009	956	2757	866	2083	1861	333	2033	829	518	837	407	599	712	631	755	5645	2721	1461	1973	1675	3831	321	970	879	794	910	1647	893	1529	1149	1153
LPAR2	1277	890	2843	555	1320	369	330	1453	2244	1399	2137	981	620	320	1362	1318	832	1760	868	1598	507	1709	1799	585	1692	323	252	387	445	714	793	802	418	1689	1153	786	2354	1412	5929	410	486	458	495	1660	1083	715	1070	862	1024
CTSA	8374	10718	18134	5588	21297	3607	4460	30903	17758	19128	17585	3158	4539	5025	11058	31729	9599	7270	5285	40344	8298	17259	19289	6602	14138	3717	7841	11407	6980	4139	6612	13381	3363	38833	25152	14124	10448	17313	7957	4340	5124	5672	3851	5663	19254	13371	6291	10995	6381
SUGP2	3933	2030	6389	2756	2027	1576	1533	16031	6499	3105	2407	2888	1446	1040	1948	6098	5197	2283	1305	4118	2611	2688	3719	1070	6059	984	835	1446	656	895	517	1083	587	4444	6880	1336	1242	1747	14876	351	915	1172	942	3678	2155	3121	2876	2785	2436
SLC12A2	8661	1244	20540	1656	1128	8397	531	3759	1748	11592	14181	2372	3271	4967	1228	11806	1298	4690	5656	1147	8190	4388	4958	6079	4757	310	2300	1313	754	2914	509	1813	436	2518	4668	3362	7290	1147	1678	3943	2790	3542	1185	5278	1453	7682	1251	3101	1471
SNX24	509	991	1819	527	1073	183	372	858	1606	1790	1153	338	1645	436	1384	1000	1484	600	630	1247	537	974	867	532	1907	260	685	605	658	311	890	1322	530	1554	2541	771	1121	1219	974	256	395	530	257	629	1336	1705	514	994	1013
EYA2	207	91	1233	75	225	873	22	7594	983	2877	3341	251	73	72	207	80	218	1753	202	218	44	495	4862	75	1075	9	59	39	34	904	92	103	1822	45	334	1593	821	494	2482	795	41	194	63	1492	98	168.5	603	493	212
CNN2	24763	14776	20922	5058	12890	5552	6304	12530	24888	17163	20533	12053	7061	6079	13950	27732	8333	5009	7115	17022	7426	23261	6962	5695	16244	3058	5283	8237	3463	4431	9104	9005	1842	38039	19074	19847	12712	17418	8226	1526	5659	8064	6912	5792	17742	8776	6572	16564	9250
ABCA7	4115	762	2454	1045	1159	567	1733	1645	4165	1900	2135	2596	564	521	1329	13125	2347	291	494	2078	2079	1295	1336	1459	3377	214	687	753	824	132	191	826	189	2709	2731	1073	603	899	1013	410	439	1054	628	2217	1663	942	1387	2217	1080
SNCAIP	110	64	642	188	234	14	74	270	144	419	78	117	11	170	258	2808	433	79	65	200	85	268	198	32	303	62	182	191	47	40	76	27	60	115	348	236	35	48	267	44	24	133	92	274	247	494	83	291	154
DDX20	1332	975	1632	726	1019	509	415	1172	1648	2521	1080	654	1194	320	991	1537	753	1131	591	1284	1089	1381	1432	344	1406	361	551	693	735	511	973	1664	471	1889	1567	1041	1341	1669	3320	383	496	736	429	730	1940	1535	529	1521	737
BTBD1	4701	4267	5047	2274	3483	1396	2499	3388	4651	5566	8444	2240	4085	1821	5216	8121	5006	1901	2707	5237	3098	3980	5734	1955	5740	2020	1723	2552	1653	1779	1822	3172	779	5465	5132	3697	3701	4378	3944	1913	1589	1298	1699	2722	5062	4241	1558	2517	3193
FAR2	338	1041	606	281	650	208	51	5510	526	429	1534	149	54	210	246	243	1290	544	166	352	236	391	988	1862	690	305	258	237	74	615	400	336	49	4022	1232	615	655	536	807	516	161	95	223	305	323	660.5	357	348	497
BCAS1	48	446	6358	1723	1264	116	2227	137	88	2013	24860	211	9	726	2803	322	4611	214	1067	224	9	149	3689	6809	2586	1270	247	2712	4	5401	121	44	54	49	252	635	554	224	209	1585	110	423	106	3956	4318	923.5	282	113	323
POU1F1	1	2	4	5	0	0	5	2	2	3	10	3	131	1	10	3	4	0	1	1	1	3	14	1	6	2	6	0	0	2	3	1	0	4	6	0	5	5	4	1	1	11	2	6	11	6.5	3	2	3
CHI3L2	478	308	901	2260	365	403	52	16221	4157	1398	1426	184	422	171	1889	336	294	579	444	1336	173	1490	840	386	732	589	536	404	493	20	3414	272	53	1151	1854	589	331	671	60	88	673	139	1942	792	10303	656.5	752	2183	790
SBNO2	12791	6227	15119	3441	4919	4456	3977	9822	21553	6792	6702	4994	8368	3307	12355	13836	5703	2264	3205	18025	4834	7639	8263	3088	11734	1473	1519	4403	1211	2157	2265	2868	383	12661	17962	5159	3116	4154	6404	1318	2144	3335	3265	3757	4252	4127.5	3040	4461	3820
PMS1	746	825	1204	470	782	300	410	1526	1189	1082	604	607	1030	406	788	1932	1075	557	626	1113	779	837	1030	222	1325	474	395	634	909	437	655	869	537	1385	1112	471	567	466	3124	359	590	279	303	609	937	1100.5	511	761	878
HMG20B	4670	3220	5049	1501	2731	1691	935	5536	8708	4532	5262	1924	8551	1282	4222	8159	2806	1377	2440	4137	2015	4893	3451	992	4670	1046	1187	1248	1719	1636	2686	3370	1130	14199	4002	3741	5114	4835	5113	1773	1626	1083	1246	2531	3156	2389.5	1748	3015	2578
CALCRL	2370	2475	2119	3011	1113	480	905	1280	1509	1738	4327	1064	870	2649	1105	1964	976	1932	887	1039	936	5384	2087	1277	2749	1618	1280	1608	963	981	2567	1181	572	2211	4783	5485	2086	1700	764	472	1121	833	2177	2190	3963	3856	1270	2395	1913
TAF11	1586	1105	2617	546	1366	846	558	3134	2015	2701	1273	631	1130	558	1597	3927	1518	876	749	1225	1089	3841	1650	486	2424	882	1009	1974	1268	901	1422	1699	1036	2391	1800	1487	2659	1006	4779	775	558	689	476	1091	1596	1023.5	863	2245	1348
ANKS1A	4601	3132	5502	2239	2737	1998	1713	3135	8381	5905	3537	2411	1674	1773	2310	5782	3515	3074	1217	4509	3508	7341	4302	2002	5225	385	904	2804	512	1074	888	1276	489	4219	7135	2466	2933	2064	6985	517	714	3407	1673	1730	3267	2768	1862	7403	1296
AP3D1	12761	8717	13469	5503	9827	6152	7397	18716	28258	14364	12818	8960	8605	6867	7379	22090	8991	5492	4992	15653	7555	12295	13340	5160	14191	1642	2823	5067	1717	3092	3423	3178	989	36117	21993	6438	6324	10072	14789	2113	3433	5967	5161	5920	10644	9662	5281	16370	5120
ZNF76	1837	1604	3255	2074	2197	1181	1453	6406	4761	4621	1824	816	1037	1086	3464	6084	5374	1252	789	4078	1140	3416	2278	856	3921	1046	1376	2147	786	820	1003	1335	462	4853	3678	1100	2018	1210	6902	546	966	1102	740	1498	4888	1713	1622	4138	2034
SLC9A3R2	9234	6799	8105	6105	5305	5274	2105	4698	11192	11279	17351	5188	822	3850	2365	10085	3006	3397	2907	5653	1748	11663	4553	6044	7224	893	3648	3917	2028	1524	2840	7077	455	5970	7356	6463	11762	11443	3862	407	1231	3870	3005	7896	9623	4429.5	3411	9847	3177
NTHL1	2204	1970	1853	963	1260	2222	245	4207	2129	2254	1895	655	466	685	785	3677	965	974	528	893	236	3349	1929	299	1709	546	1702	1044	961	431	878	1210	500	5065	1115	1107	4728	3049	2126	499	666	586	549	798	2557	764.5	638	1194	1040
UHRF1BP1	3079	2034	2745	1557	3008	1404	1510	6178	4959	3945	1392	1329	2949	1559	2182	4646	3001	2547	1510	3076	2413	5178	2392	1336	3036	725	559	2486	514	307	1059	954	394	3591	3490	1560	1381	1726	3228	458	539	1683	854	695	2495	3824	1171	3835	1307
GNAI3	6524	8166	11898	2844	5231	2734	1889	6874	12124	15588	9719	3394	5540	3153	8158	10745	4666	7152	4627	9017	8391	8543	6570	2025	7931	2773	3266	4416	5274	6057	7568	11289	3622	14525	10190	9616	9456	13769	12952	3518	4546	4059	2986	3537	8464	8854.5	2568	7995	3964
IPO5	14263	10861	13414	4427	7128	5972	4122	52299	21978	9409	11492	4091	19748	3932	11811	22063	10888	6866	3792	12979	5884	9239	8930	3333	13123	4916	2569	6576	7240	4053	7983	7200	3087	16388	11933	9559	9783	11951	23918	6700	4126	2152	3617	3441	17707	8936.5	4136	13066	9027
OAT	7459	5602	8638	4754	8734	8536	27046	8267	13834	6620	6181	4727	2233	7083	7342	13893	24144	6630	3350	8427	6332	6394	30316	2752	10154	8849	7286	5832	4612	2166	10702	7366	5791	28248	7370	16935	11584	9817	6021	2936	7338	2483	2372	3471	16813	19485	2331	5478	3898
WDR3	2982	2821	3900	1328	2225	970	2960	2781	4620	5397	2520	1746	4608	658	3039	3916	2065	3013	1890	4881	3007	2465	3101	691	2520	842	912	1494	2085	1631	1678	2522	891	4517	2878	2140	1853	4571	8980	1325	1195	2775	980	881	3704	4243	768	3452	1129
PKN2	3292	3302	3797	2149	2077	3606	1795	8334	4470	6043	5726	1499	4109	1612	4175	10782	3089	2912	1618	4826	4176	2598	4903	1879	3642	1001	1410	3405	2557	3003	1817	4131	1310	6956	5089	2441	2757	2685	6407	1726	2011	1550	1076	2098	5110	4526.5	1368	3352	2050
WDR18	1579	2443	1805	438	2266	1247	795	3882	4195	1658	3842	811	1695	629	2504	4787	1370	631	819	1835	856	1749	2973	471	1539	560	611	1346	462	1131	1937	1009	434	9854	2413	2348	4915	3751	4609	536	1197	608	1009	1064	1292	679	857	941	1377
TRAM2	3091	2272	8112	1452	2667	1221	1328	5576	3285	5510	4043	2152	2760	2688	2899	4499	2534	2244	1509	2926	2605	2983	3687	1667	5272	768	392	1724	371	741	1145	1080	386	5698	5978	6766	2302	2487	7072	411	918	2177	1635	1540	1932	2985	2160	5121	1799
NTN1	1412	320	833	433	91	2299	211	3381	1569	3888	973	889	289	207	116	344	85	937	934	217	1750	5287	173	236	2103	20	135	141	24	99	112	114	2239	2172	368	1384	1684	607	1401	47	35	333	266	1326	1028	603.5	263	778	238
GLP2R	16	6	3	6	3	0	1	251	92	29	17	18	53	3	13	6	5	16	4	12	1	8	4	2	1958	3	4	3	4	7	1	0	3	3	6	69	26	13	3	3	4	26	11	19	29	5	5	16	1
MCM10	156	1122	543	61	1231	983	115	3116	951	536	142	179	2297	200	768	1930	637	722	305	416	939	416	930	158	1313	240	129	671	293	188	863	522	321	4995	232	107	399	1256	4461	392	662	84	87	51	133	639	83	206	108
DGKA	1346	1639	3010	1314	1267	787	213	770	4011	2572	7289	1028	589	1007	4448	808	2127	688	925	3772	934	1063	1932	2333	6267	538	452	713	323	2083	333	1311	1169	1280	2315	1273	930	721	1783	445	324	878	1510	3820	3294	1558	1446	1529	1653
ERBB3	34616	10319	17935	13309	24683	11054	24203	6178	16259	17316	33141	9278	1567	6615	16918	15621	44860	16088	12586	14106	12736	17517	18928	21704	18798	3797	5096	22646	2846	9849	2172	4943	706	12317	14792	5745	13841	2965	10301	4407	1941	6184	5999	9170	21805	22399.5	2666	15971	4235
ROPN1	0	0	5	1	4	0	0	2	0	0	1	2	0	0	1	0	2	0	0	4	0	0	4	2	2	0	0	0	0	0	0	0	0	2	0	0	0	0	23	0	0	0	0	2	0	0.5	1	0	0
ANKRD44	2749	947	1992	702	1361	177	382	1187	2219	1606	1004	1132	305	775	876	314	2369	861	1497	1267	927	1431	901	694	2924	852	1099	999	482	222	736	1328	194	826	3286	1078	1719	1040	807	156	479	670	1676	1283	1498	4077	1734	3560	2261
KARS1	11297	11749	11202	4655	9563	3905	4156	16818	13585	9679	13482	2872	11228	5115	10239	7981	9984	6070	5925	12140	4126	10526	8243	4202	18234	4871	4623	4855	3132	4475	6218	5582	3294	15532	10870	9849	7498	11347	12342	4541	3374	5605	4507	5134	13716	12030.5	4209	11975	4535
ADAT1	1889	1129	1786	1083	2175	368	1131	4728	2551	1890	1352	677	1005	661	1103	1741	1964	1239	1003	2328	629	1716	853	818	2742	705	1232	723	639	589	761	699	255	1948	2471	1756	1321	1374	1114	588	588	1141	627	616	3106	2402	876	2181	1187
PDIA5	3866	3730	5646	611	1417	2526	2221	8353	8898	5408	2205	724	1453	2058	3415	5395	3867	3665	1916	1631	1555	2709	3206	1077	5100	774	806	1526	1032	1131	2253	2860	1676	6463	4483	3215	2378	1924	6664	2005	1074	889	1126	1075	4261	2580.5	1682	1357	2384
TBC1D22B	1590	1355	2606	816	1483	492	1601	2624	3284	2970	1504	729	936	658	1657	3833	1755	762	638	2489	2040	2967	1455	714	2412	444	550	1382	490	503	1175	1570	595	1586	2046	828	1483	1096	2708	597	616	593	534	800	2390	1850.5	998	2496	1014
NDUFB4	4377	6337	7675	3131	4496	2256	2641	27221	10588	7780	8190	1446	4398	2595	13152	10056	6214	3368	2956	7575	2444	5741	5356	1464	8707	3226	3414	4177	3700	4490	8861	6085	8758	8827	5476	4827	10048	6575	15934	9510	2519	1310	1649	2957	11519	7339	2954	5064	4920
SPEN	5858	2898	6640	2936	3086	1845	1940	6982	7375	8059	4995	2889	5364	2425	2923	4162	4253	4119	1473	7638	5629	3649	5991	4620	6951	449	843	1697	551	715	649	1474	469	4083	7451	1476	2183	2071	11514	595	848	4923	2486	2296	3866	5487	3482	9235	2030
MYLK	3568	12682	20013	3314	1710	2404	1694	3323	14390	8519	6503	3655	1147	6870	4041	3901	2673	5730	2155	9081	2170	10076	4333	2015	8543	1383	1437	2714	874	3432	6753	6721	1132	6035	13326	25126	5783	10145	7316	1804	1860	3368	5476	3554	6853	6593	4764	7663	6653
ZC3H15	3710	6831	6166	2065	4760	1868	1907	8114	7442	6390	4530	2388	5386	2985	6427	7379	6063	3142	3043	4297	3319	4276	5401	1875	8556	3240	2370	4250	5283	3094	6572	6110	2770	6841	5313	3955	3995	5287	12496	3438	3393	2006	1965	2071	7052	4166.5	2291	3572	3731
MAP2K4	2702	1829	2917	1775	1875	1436	807	2029	4093	3148	2657	1374	2682	1135	3713	2655	2814	1830	778	2011	2272	2165	4053	785	4489	831	1197	1181	1450	744	2355	2247	928	3319	3839	2281	4694	3217	1837	1281	757	982	1163	1199	5087	3682.5	1062	1446	1671
PACC1	1230	652	2713	246	1297	488	167	2030	1054	1349	791	420	814	566	927	1902	598	588	565	489	608	1613	1441	192	1641	849	446	724	1045	316	1232	1052	739	2895	1396	599	1469	1220	2809	727	839	250	275	392	1239	1195.5	485	400	744
SNAP91	14	37	16	0	218	1	10	765	1	1	5	2	11	1	1	3	3	3	1	40	1	3	33	0	12	1	0	0	0	0	2	1	29	7	15	30	5	5	137	90	0	2	61	16	10	1.5	37	19	12
SLK	7433	6642	6690	3475	6099	1829	5588	4175	8351	6241	8747	4298	9820	3802	13448	4677	8293	3599	4890	9143	5104	3675	5985	6025	7632	1111	2278	4054	1121	2199	2022	2731	853	8190	10485	4538	4035	4084	5012	3391	2581	3042	2736	3409	7077	12877.5	1678	9171	2508
CYB5R4	3309	2461	2460	924	1642	534	1109	3823	3237	1706	3212	704	1109	1153	2257	5177	2601	1317	1040	2490	1290	2740	2301	931	2280	2637	1537	2239	1764	1019	3840	2125	948	6033	5022	1514	1909	2935	1478	1546	1323	246	788	824	3384	1826	1049	1181	3130
COL17A1	228	2429	1595	589	207	5	133	605	18312	5341	57295	813	23	73	2327	143	9148	32	1744	31594	25	792	55	20398	10557	12	1422	2831	24	7046	598	160	220	2698	1379	3335	844	760	19	78	165	2682	365	36904	4069	838.5	325	1534	106
GSTO2	1527	2061	163	407	2735	176	484	421	1288	146	1884	105	1163	32	4286	1987	180	422	1229	2679	219	227	1323	658	2817	918	461	490	1213	609	1079	3745	28	1886	1144	681	858	1796	5187	903	443	169	200	1113	2847	208.5	56	879	765
SEC61A2	475	194	1016	202	529	256	221	1520	701	424	209	225	244	226	578	1407	481	697	116	218	508	353	1237	94	627	219	119	334	197	70	333	264	110	646	500	142	267	365	2935	239	310	76	67	331	322	244	175	248	210
PRKCQ	108	409	198	141	933	43	44	68	247	89	253	67	774	254	508	43	627	171	154	289	81	188	308	146	750	190	117	235	10	24	108	258	28	2165	1142	136	15	152	1126	164	47	70	393	256	256	523	341	318	323
TLE2	3901	1294	6163	2067	2193	2114	1414	8026	5759	4657	2439	2892	973	918	1179	6215	2334	875	878	4243	1466	5885	4673	565	3915	274	489	973	1513	471	314	401	535	2445	4857	3382	2979	1855	4173	471	936	2043	1675	1730	3003	2034.5	2718	1794	2658
ASB1	1897	1296	2905	998	1804	724	811	2184	2280	2723	1770	748	1930	835	1799	2001	1654	1053	482	2266	1095	1340	2820	959	2507	365	412	749	565	356	713	870	709	1388	2048	1456	496	1525	3576	614	704	663	518	938	1618	1072.5	696	2175	741
FAM107B	10975	9659	17683	4663	9357	5988	15585	4930	9411	15464	21371	5653	4307	6190	19383	53013	54089	8576	11464	11483	2711	19370	18967	6361	16836	5094	3876	10003	3301	5496	8553	9387	2132	13387	11066	11154	16813	13465	5486	1617	4043	2487	5082	5562	20422	8235	5157	9611	11008
ME1	1094	804	2906	3546	8943	669	1183	8632	3971	4747	1396	313	4363	1668	2621	2998	9105	4046	660	926	1445	1034	3163	1366	4372	999	1025	1128	2821	90	1823	718	8459	4640	5850	2035	3923	2365	574	5881	586	554	481	451	10696	4132.5	968	1142	4423
TBC1D1	1765	4140	4417	1237	1845	609	447	5077	4223	3596	6377	885	2475	1845	1739	820	2914	2802	2734	2272	1889	2552	1910	2589	5212	1348	1157	1368	516	2152	2055	1710	324	4040	4981	5266	2414	5867	9648	583	651	1008	1908	2485	1538	3370.5	1743	1693	1462
CDK13	4672	3371	5458	3300	2483	2528	1994	4853	8719	8387	3176	3524	4505	2106	3262	7062	4186	2871	1909	4307	2839	3522	4489	1807	5238	669	1334	2000	850	1048	1527	2603	715	4103	4736	2475	2897	2878	3757	1271	1193	1929	1777	2172	4448	5450.5	1989	9110	2496
MTHFD2	2442	8414	5876	678	7671	3184	1399	9452	8689	3900	4198	1193	5801	2688	11687	17189	7840	3268	840	3606	937	4794	6086	1659	9437	3851	1645	4061	2836	1226	8309	7466	2408	14969	5194	3848	3312	6987	15526	4398	5064	2112	1197	1010	1543	6126.5	1409	3535	2384
SLC9A7	1857	1846	1943	715	2027	448	865	3085	3471	2782	1429	722	960	509	1033	1801	1158	2524	2178	5085	1354	1828	1293	1601	3810	278	887	794	435	240	1259	1689	348	2523	869	1008	2175	2889	1465	371	733	3235	680	1086	1239	6273.5	836	1898	747
FOXJ2	2204	1347	4704	1426	2111	784	1535	4447	3694	4355	2656	1216	2180	1537	2346	2306	2863	1889	991	2604	2005	1946	1553	1891	3898	423	688	858	371	620	632	1062	351	3107	4361	1870	1631	1719	512	688	708	1297	1213	1661	1713	1346.5	935	2920	1131
YBX1	18307	21667	40828	7477	38729	11416	5386	52893	41037	35621	37347	6923	26576	9976	25843	44193	18425	14232	12946	27086	18305	29179	32999	11726	39846	10629	8263	17649	17096	13950	31220	39570	18396	57921	44350	27514	51779	38168	61641	12577	13786	10061	10648	11221	25508	22679.5	14724	20636	19928
PDE4A	4698	2379	3489	1847	1648	539	1580	5677	4696	3138	3603	2811	1029	1365	3268	2106	1899	1178	2350	3631	2197	3134	3302	880	3198	301	744	1168	443	548	746	1359	127	4502	5459	1484	1615	2873	1081	555	1230	988	1140	1427	3681	2141	1464	2445	2106
PPP2R5A	14526	4379	4283	4774	5467	1795	2874	11235	3462	11216	10543	4006	3183	3414	4998	4862	6590	3836	5678	6938	2932	8037	3181	3361	7577	2222	8194	2947	4516	3110	3751	5190	2595	11971	11586	4620	11442	4966	3409	3008	4525	1826	3563	2853	15156	10428	3016	4595	5150
CTNNA2	5	143	3	0	88	3	51	12	1	4	4	13	1	0	4	0	3	34	1	25	0	114	7	0	6	2	0	1	0	0	0	1	1	0	4	25	1	2	1298	3	1	8	10	15	2	9.5	3	6	4
ELAVL1	6913	4707	5348	2040	4516	2928	1736	10459	8687	6742	5775	3159	3655	2786	3689	9597	4042	3303	2911	6321	3682	6461	6368	1497	6150	1048	1497	2835	1206	1804	3160	2656	1256	12849	6586	3896	5287	5921	9146	1410	2072	2068	2439	2765	4529	3469.5	1882	4338	2695
TIE1	1449	1584	2104	1761	687	451	771	1001	2295	1300	2817	731	467	1840	1384	1659	914	1493	753	1917	671	2959	1633	937	2664	321	360	883	257	361	734	589	148	975	5744	3818	874	2017	1081	155	402	813	1384	1397	2529	1274	917	1784	742
DIP2B	5019	2854	6572	1638	3933	1750	2241	6828	5665	8385	5677	1822	6049	2271	5174	3798	3770	4759	1300	3577	3350	3759	3993	2589	6193	697	644	2090	394	2049	1008	1627	742	4627	6319	3170	2008	2892	7335	2083	764	1752	1508	1535	3963	7589.5	1113	4015	1374
SMARCD1	5394	2959	6510	2006	4741	3080	1528	9220	4840	8457	4271	1877	6492	1917	3736	5080	4278	3452	1979	3016	2326	3736	7946	1811	6085	992	875	2736	542	976	1737	2488	943	5802	4826	2892	3090	2254	18154	1889	1071	1974	1907	2195	4016	3477	2138	3640	1833
KDM4A	1996	864	1951	524	1191	418	549	1619	1896	3433	1309	621	737	510	889	1284	947	1040	638	1720	1103	1513	2442	626	1742	220	294	492	244	465	308	444	182	1579	2175	919	1421	620	2930	362	203	804	483	743	1308	1444.5	820	1446	727
NFYC	3230	1730	5279	1881	3818	1119	1704	7902	3834	7075	3019	1141	3121	1169	4098	3094	3487	1448	1757	3969	1586	2301	5300	1602	5062	868	1113	1529	701	1112	1624	1611	823	4681	4006	1985	4115	2331	7312	1116	737	1396	1452	1758	3849	2059	2362	3938	2339
ZMYND12	222	102	365	139	395	39	99	269	230	550	287	74	38	55	219	1233	209	82	111	231	23	338	265	33	580	134	317	224	128	192	284	157	23	569	282	172	1084	112	365	36	142	79	58	375	789	163	123	306	408
SLC9A3	19	25	93	31	23	14	11	1743	286	62	28	37	4	2	41	46	133	13	15	276	29	70	32	135	137	5	19	10	15	154	7	19	4	64	50	260	9	26	36	1	11	6	5	35	32	54.5	45	18	15
NGEF	1057	8816	1936	108	2196	58	1109	5879	4198	926	991	293	567	210	639	1578	1594	518	689	1674	318	402	317	483	711	97	421	445	78	611	1247	606	7	272	186	1521	1331	3271	363	498	1073	101	33	651	82	228	71	191	163
ASPM	332	1560	572	159	1748	649	385	4598	1150	1163	246	398	3494	689	515	1596	926	1380	344	587	494	603	1521	715	1914	269	144	542	380	366	262	800	512	2441	577	300	648	1024	9194	445	704	270	187	144	249	1797.5	292	383	171
CD84	2256	1819	5660	1576	2145	569	257	1557	4295	2626	2708	914	443	1198	1732	726	3436	2932	1477	1425	1279	1930	2147	1972	6424	1788	1006	1915	335	146	1847	1634	174	2868	10572	1998	915	3277	1203	168	656	528	1913	946	927	6158.5	2129	2513	2901
ELOVL1	6756	5564	11361	3487	9343	3110	3487	10385	14935	12117	15378	3028	4185	2790	10025	10161	6173	4219	4852	8568	4455	9768	10307	4054	12001	2624	3300	3882	3527	9637	8630	8305	1861	13685	11237	5935	14631	11232	6214	4692	4022	3240	2625	4548	18178	7013	4906	8117	7540
SPI1	4221	2181	7973	1508	4146	767	320	2510	7338	4148	5221	1430	538	1554	2424	1459	3170	2012	2595	3137	1481	3761	2632	1756	6051	2127	1936	1966	730	214	4448	3586	580	3315	10602	3055	4153	6071	1701	399	1677	433	1907	2272	2078	2790.5	2018	1895	4223
POLR1H	772	885	831	215	882	449	203	863	1238	901	935	210	341	293	1271	1315	888	204	376	872	315	816	497	273	797	535	516	1022	710	670	1140	1216	963	2301	616	640	1045	796	1393	447	611	289	209	440	768	599	423	776	805
MPPED2	43	29	41	57	15	17	18	14	25	60	22	45	1	44	17	34	31	19	30	35	5	118	41	10	25	7	12	7	19	8	20	22	201	13	27	304	128	30	952	13	10	24	37	60	20	26	18	112	27
CLDN18	1328	1106	24	4088	308	6	54	71	503	20052	126669	292	372	63	180	76	12410	4032	2922	900	322	4528	4555	112732	385	658	2233	2105	242	58959	971	13	3	3695	42506	336	362	80	20	1	155	184	1555	19567	10644	3477	3504	429	20838
ZBTB11	2525	1885	2551	1294	1251	959	941	2691	3718	3089	1480	1005	1680	1015	2157	2149	2829	1653	1134	2336	1984	1974	1732	801	2975	672	902	1132	885	1001	837	1733	1168	2759	2529	1434	1549	1133	3104	862	622	1001	874	955	2434	3752	1229	2490	1438
ATXN3	1638	1239	2134	777	1170	866	376	1879	1662	2238	1345	596	560	728	777	882	1388	1527	617	1486	1010	1015	1288	690	1815	433	482	428	480	401	411	1154	761	1788	1811	1161	866	999	3409	265	209	631	474	1043	1770	1606	693	1116	1044
GOLGA5	5693	5066	8665	2582	5033	4470	3132	8047	7605	8209	4288	1518	2592	3301	4828	6551	7248	3670	2570	4494	3258	4805	6678	2722	6365	2344	2495	2800	2988	2376	2681	4891	1732	11395	6034	4959	4385	6231	7209	1539	1879	2250	1692	1988	6641	7250.5	1890	3692	3166
FGFR2	1850	340	3328	594	560	452	321	981	513	2240	5955	784	51	258	382	121	1718	1665	7709	762	143	1283	2260	641	3253	241	511	1275	60	797	250	204	771	686	7581	2311	2236	520	16017	90	67	646	951	1730	1350	756	680	2334	1123
LRRC40	1116	1637	1982	644	1224	626	450	2100	1790	2241	897	646	1409	446	1050	2648	791	1146	770	1888	1107	1071	1737	266	2765	680	780	785	1290	733	1493	2638	859	2386	1417	978	1524	1544	3014	835	1073	504	421	528	1246	1756.5	523	1275	897
ISOC1	1546	1153	1645	771	1232	861	420	5051	1555	2833	1264	508	1565	808	2495	1593	2885	1324	1280	1436	831	1304	2031	714	1852	828	1067	711	583	787	1069	1220	563	1675	2200	1246	2163	1294	1805	821	463	673	822	862	3071	1158.5	754	1246	1043
EML1	488	524	1374	444	466	164	403	2035	565	2076	686	332	550	424	791	407	1144	1690	403	611	161	2014	1955	197	949	180	499	582	123	293	251	375	523	1115	2503	1742	460	836	2506	395	170	222	428	724	1415	509.5	431	629	754
TRMT11	579	690	796	378	920	216	269	1329	1211	896	659	248	837	319	675	811	1159	173	360	698	854	396	525	367	2024	388	632	349	598	421	453	515	388	3325	1123	556	777	863	926	377	269	293	220	466	1076	921.5	460	425	641
THUMPD1	5644	4126	4032	2059	2742	1885	1286	4603	3664	6433	4408	2547	2378	1926	2707	2317	4467	2367	2194	5603	3539	4009	3984	1867	7611	1202	3190	1811	1212	1178	1355	1535	1165	5161	5060	4147	4267	3120	6834	1263	961	1998	1659	2171	5752	5846.5	2687	6057	2893
MSANTD3	933	1177	2146	532	1270	418	652	5178	1902	1492	931	557	1137	715	1199	1987	1225	589	602	1399	1547	1292	1178	304	2480	730	467	660	718	691	1708	2940	657	2248	1670	1055	1225	3603	1541	888	650	270	448	564	1956	1008	345	974	636
KIF26A	184	100	201	188	60	33	347	1499	128	106	454	145	26	105	99	175	839	349	74	1064	28	297	209	107	856	16	25	91	24	20	21	36	78	67	746	432	114	274	119	13	35	109	162	178	186	50.5	147	145	61
ATG2B	3464	1700	1861	1632	2201	1928	1147	2560	1977	3348	1852	954	1335	1919	1732	1610	3561	2469	1073	3261	1426	1782	2653	1208	2964	479	632	1109	328	386	285	901	451	2118	3892	2207	1126	1708	6093	410	357	1473	956	1256	2216	3666.5	1159	2236	1186
ARFGEF1	8457	6145	5607	3013	7608	5919	3370	5046	8887	5189	10347	3716	1915	3149	4927	7023	22632	7280	4078	6652	4884	3629	6350	3877	6590	2208	2017	2469	3455	2084	2767	4964	1213	10620	6694	3480	7869	5264	5317	1849	2847	3316	2186	2722	5185	13465	1662	6972	3507
ACSM2B	0	0	0	0	4	0	0	4	0	0	2	1	0	0	0	1	1	2	0	0	2	3	1	0	3	0	0	1	0	0	2	0	0	3	8	2	0	1	3	0	0	0	0	3	3	2	1	3	1
ZFAT	1204	692	976	556	807	1063	290	2869	1379	1984	809	270	459	495	707	525	2820	827	391	804	464	685	2884	334	1602	215	347	351	160	236	233	288	188	1512	968	497	717	595	1769	141	251	274	392	297	927	1107.5	581	707	336
MTFR1	2120	3283	2595	727	3644	3057	1033	3124	2494	2454	3085	1511	2375	1309	6019	6144	4844	3221	2172	1616	1694	3101	3489	982	2616	5224	1247	2085	4076	1662	2323	3591	1673	13282	2310	1670	5720	5578	3747	1834	3703	803	678	800	2787	5186.5	644	1520	1770
STAG3	312	82	580	129	132	29	63	198	669	386	150	553	20	58	156	147	180	98	65	77	294	112	205	97	264	63	173	176	363	184	374	1673	23	176	143	98	1144	67	673	860	43	89	108	118	154	308.5	166	208	119
FECH	1964	1508	4201	1884	5060	2203	1630	6447	2442	3110	2045	813	3563	894	4547	3011	5295	2596	862	849	833	2765	3612	850	4524	942	883	1076	1639	407	1343	1906	1472	2313	3568	1339	2800	2439	3474	1342	521	647	907	814	4679	2856.5	947	1810	2011
MYO9A	2243	2276	2401	1242	1450	602	1260	3191	2296	2605	1801	1544	1505	932	931	2890	3685	1774	2054	2819	2731	1584	1893	969	2791	207	841	954	292	322	453	652	193	1685	4634	1211	1525	1236	1700	173	448	1112	973	775	2044	4618.5	724	2499	1351
DDX3Y	2754	0	4236	1793	615	0	1510	8783	2	0	3042	0	5539	0	3244	2147	3839	1100	5	961	0	0	3795	809	0	1090	926	796	251	610	921	817	223	2	0	0	1	2796	1	1	644	0	2	2496	4	2374	1	1	1
PFKP	4971	15579	22841	1503	15463	17116	1151	26715	28964	11504	22163	1560	46301	2296	73382	14870	13308	2375	9374	10795	4768	3603	14898	5000	27732	1150	871	8873	2327	5412	10719	11488	689	60210	5791	5260	1244	27224	4304	4751	5576	1432	971	4962	3861	8054.5	1433	5013	2109
IDI1	3343	2081	4416	1952	4416	2110	3310	6845	3640	4436	7086	2122	4715	1914	4354	7511	5910	3364	3641	2446	1884	4967	7916	1792	4086	8646	3681	3982	4336	9529	5131	3558	1302	6242	9224	2195	5662	4822	4869	2210	3643	500	1435	2157	6647	4403	1171	3678	3187
SP100	7037	8822	9308	2652	5342	1143	2123	12444	9510	12864	9312	3190	4004	3256	9136	3404	4964	4044	3966	8781	3607	5374	4061	3140	11870	3871	3473	4618	3474	3743	5890	9596	2190	12754	8626	5341	5301	9855	7151	3032	2017	3070	3620	5632	7665	8120.5	4137	5830	4749
KLF6	6339	42541	21946	4061	6726	4633	2929	10628	15170	9520	26720	5289	8390	6394	23380	6504	16034	10813	6250	5305	11022	10374	9917	10008	18394	3492	4939	8471	2163	11685	19806	15759	1532	25675	22195	14262	8943	15765	9684	6997	8678	2243	7602	10204	13639	15502.5	3809	8471	8606
PLPP1	988	892	2211	526	7870	712	438	2106	1734	2234	1275	938	415	837	888	1619	2077	1311	1021	830	470	2312	10716	241	1685	715	668	1100	604	1013	981	1068	1215	1346	2229	2150	1707	1176	747	237	411	632	1358	920	2346	1433	768	1617	1043
NEO1	6941	3167	8488	2223	3422	1689	3304	4536	973	4077	3230	1217	8817	3102	3558	10400	6290	4700	1182	4739	469	3801	6980	2712	5639	599	486	2735	119	739	719	461	569	685	6283	3489	1225	1200	7318	1018	186	1827	2133	1978	4905	2455.5	1384	3716	2621
TRAM1	55250	27969	37531	12249	50660	33063	8193	25434	43611	40891	55596	26246	8297	14675	34833	46125	52485	19084	31199	58594	36794	62222	33093	8829	56227	31017	49144	23208	38145	19757	49846	41661	13235	64427	68711	41235	189595	44261	19443	16375	47073	13911	18454	14274	41392	59829	14467	28459	47973
PHKA1	1186	2143	606	899	1509	1004	1441	2518	4548	1636	798	738	2754	990	2171	2923	1994	1241	374	2235	954	1998	2731	474	2158	541	1601	635	219	365	832	706	231	2933	1270	1032	1530	2831	1103	1247	767	1038	348	500	2027	1627	475	1673	538
TNFRSF1A	8020	11024	19058	11765	14416	7051	6727	13257	52553	18823	14668	4583	10132	8122	17072	17307	31670	5774	4281	18342	5364	13625	8568	4536	21835	3627	3202	5814	5214	3428	13868	20154	2717	20666	22373	14435	11244	15781	5325	6564	8568	3913	4085	7191	15797	5282.5	3383	7304	6199
CACNB1	2058	1025	1760	470	434	141	100	764	798	939	533	657	60	172	92	1336	711	462	688	947	819	444	420	299	2493	91	425	130	180	87	65	367	57	550	1983	272	449	409	2238	212	103	440	184	775	1393	610	775	1285	889
EVI5	1701	1004	2113	993	793	677	1091	1142	1983	4100	1876	1286	783	772	924	2264	1277	1177	992	1897	1883	1564	1494	710	1417	388	766	600	546	1000	475	1015	294	1707	3334	1309	1366	1000	1574	407	660	871	739	1758	2195	2594.5	626	1843	1003
STOML1	542	1516	1158	537	2030	360	428	4122	2092	1527	4487	626	245	321	988	2132	1151	350	1294	1870	437	1261	1236	496	2178	584	1246	1018	325	745	3418	1160	191	1689	1855	1536	2526	2004	1384	585	1434	318	473	1045	2243	645.5	435	807	1185
PKM	74006	156940	183765	56238	97309	53883	26171	228468	178727	206097	353562	27801	143953	24237	195003	115754	107404	42824	63325	267436	37720	88984	102079	58279	231243	29932	32470	53760	44545	71846	78013	99046	20242	160440	102481	110231	71463	198953	126899	43225	58843	27076	21281	59907	170343	77151	27968	31692	69434
DHX29	2395	1670	2592	1809	1183	1022	1181	2031	7416	3873	2292	1064	2743	837	2522	3173	2870	1878	1405	3773	1051	2149	1823	939	3322	863	1499	1397	493	1017	660	993	687	3886	4308	2770	1401	2280	2010	177	620	1640	1350	1547	4217	4038.5	981	3765	1431
DNTTIP2	3412	4213	5013	2761	3940	1770	3455	5580	7550	6759	3963	1947	5753	1500	7288	7529	2526	2689	2575	4743	4170	3449	4145	1167	5560	1646	2772	2637	5305	3725	3315	5771	3195	9448	5396	2579	3189	3956	7970	3073	3114	2203	1674	2565	8580	5196	1429	5326	2041
METTL22	805	878	1513	405	665	982	149	1564	1808	905	623	365	516	320	714	691	1075	439	284	928	358	685	822	261	986	505	352	416	306	265	737	617	328	1279	1181	640	1023	911	2401	511	316	356	151	435	977	608.5	500	776	742
TP53BP1	3253	3257	2638	1601	1848	1156	1684	3207	3223	4165	1942	2167	5026	1239	1735	3755	2509	2316	1220	4487	4241	2483	2747	1191	3803	398	680	929	457	857	528	733	272	2649	3292	2029	815	1940	4808	797	480	1312	1178	1047	2570	3745.5	954	1895	724
TRO	219	761	1010	204	413	194	72	2773	323	506	132	264	850	242	138	463	93	830	151	194	85	369	1385	45	615	103	61	110	91	111	378	143	50	164	692	1224	289	237	9925	893	47	115	108	306	175	226.5	503	387	188
RRP15	2022	1865	1550	1071	1915	1029	493	2617	1307	1575	559	1430	3290	856	1134	1179	1591	1152	908	1718	991	1529	2680	570	1856	720	1097	1074	995	678	729	1095	520	4627	1947	968	1588	1727	3599	526	674	926	665	621	2175	2704	636	2186	903
RHOA	38728	48086	59721	23822	39432	19205	18726	51937	70667	62979	96863	23463	21028	21747	54344	55626	51541	29738	26362	52215	37416	48064	41482	25992	62172	20068	22403	21734	25890	23332	53400	37800	6693	91447	71775	43134	74281	64390	29230	21953	29111	8213	19294	25349	64862	35043.5	19775	48772	44853
DHX8	9528	7005	7456	2293	4177	2229	1586	6493	6544	7715	5249	2903	4322	2260	4218	4582	5001	5192	3290	4992	4656	4012	6198	2885	6462	983	1224	1971	965	1596	2083	2077	803	6277	6112	3263	4279	5493	9054	1202	1059	1920	2216	1881	5287	5262	2117	4215	2067
PRKCZ	1722	1775	1934	2604	1466	526	1163	502	1625	3788	2385	1132	522	1091	1646	2131	6869	1665	1642	4247	1097	1524	4942	845	1518	140	440	1354	1166	576	665	1425	310	825	5131	519	2040	1559	1624	117	307	860	647	901	4655	2356	1469	1946	1047
ZFY	1094	0	987	587	128	0	592	1410	0	0	1014	0	1025	0	1343	1101	1294	182	0	168	0	0	850	162	1	606	593	354	109	392	1061	320	59	0	0	0	0	789	0	0	519	0	1	435	0	702.5	0	0	1
IARS2	15954	8303	12185	7872	11568	5085	6029	19126	8758	14526	7654	5454	16954	5748	11095	9623	9420	12693	5555	7832	6332	13976	15730	4015	14266	3894	2418	7241	5824	5138	4500	5511	2036	17167	9614	5980	8882	13129	10892	4198	6232	4446	4535	3264	18515	17169	3414	7496	4101
SYT1	47	351	1399	166	2691	173	568	244	44	864	504	84	851	79	872	570	1825	253	116	41	790	711	244	69	70	265	12	211	28	12	1072	2315	2	1179	83	60	36	1133	302	27	1222	325	101	55	97	3423.5	57	4536	34
NAV3	190	160	390	105	64	20	23	101	179	186	68	247	21	211	109	29	72	204	59	110	98	266	155	87	596	116	57	84	28	44	81	77	24	3516	1767	626	123	971	184	43	29	117	254	128	238	504.5	159	461	268
IDH3G	2800	3236	7883	1995	3151	2103	1074	12697	5022	5234	4143	1526	1471	1489	4186	3678	4614	1892	2894	6432	1204	3607	4367	1203	6768	1246	1652	1828	1520	1352	2727	3294	1705	7181	4561	3203	2867	5140	11114	2320	1678	1166	1459	1972	4822	3025.5	1820	5042	2280
ROGDI	885	460	761	529	524	619	188	644	789	1158	768	313	108	228	386	818	1014	303	287	962	288	651	645	278	967	134	722	382	159	164	314	826	142	812	679	483	1521	572	603	186	158	367	175	669	861	354.5	482	606	652
PDZD4	268	63	195	55	41	14	27	402	165	159	135	161	44	46	59	19	68	199	128	1189	17	261	75	53	711	11	39	25	8	34	24	29	388	39	197	273	338	62	6018	7	9	58	139	537	177	77	91	279	78
ATP2B3	2	2	1	1	1	0	1	7	13	10	2	31	3	14	1	0	2	26	0	27	1	4	6	0	21	0	11	3	1	1	1	0	0	1	2	1	1	1	60	0	0	3	0	16	3	0.5	4	4	4
ROCK1	4073	3330	5793	2530	3676	3642	2574	6142	2450	5317	3965	2438	5425	2638	2973	4426	3170	7326	1811	3315	3503	3028	4368	2699	4762	1124	1475	3456	1018	1454	1098	2013	572	6083	6779	2845	4382	2661	7078	1292	727	2083	2325	2010	4342	5640	2034	5206	2132
CBFB	7019	4081	5237	1928	2990	1484	2039	10553	4854	4339	5404	1636	2343	2242	3610	4206	3807	2306	2977	4832	2838	5109	3564	2860	5548	1863	2507	2604	1572	1728	2847	3136	1246	4888	5406	4777	5069	4841	5424	2761	1882	1698	1891	3042	6168	5845.5	2168	4336	2933
PDK3	1869	1441	2038	716	1485	850	949	7459	1698	2307	2180	1119	503	1382	448	3445	1663	3683	1572	5351	1649	981	3591	1123	2785	668	753	467	434	511	671	1521	3264	1906	3690	1957	2088	2623	3024	582	652	853	943	1275	1819	4964.5	1449	2508	1288
HYAL2	4364	5010	6081	2183	3709	1942	2265	6770	6596	5878	6018	1935	2900	1782	5640	12454	2992	2737	2135	5956	1942	6514	4038	1207	5703	2332	2041	3053	2262	2463	4240	3068	943	8879	7370	4497	6818	8083	3865	2444	2312	1369	2340	3037	12194	2723.5	1707	3307	2497
HDAC4	1373	633	1382	818	1494	661	706	1602	2342	1851	949	985	2090	654	1632	1319	881	887	497	1329	590	1017	1587	940	2682	186	277	539	460	137	268	440	173	778	1648	865	315	572	2114	453	267	633	466	561	1757	810.5	712	1840	504
RASSF1	1448	1600	3265	718	1372	1141	842	1971	4419	2052	1561	1238	755	768	2174	1955	3130	711	1280	2752	1031	1909	2629	815	3110	788	752	757	889	900	858	1379	294	2501	3135	1626	972	1504	1381	515	936	421	726	1605	1949	1268	1040	1949	1739
FGFR3	3358	1603	6037	663	1798	463	212	367	471	7729	3522	2005	141	182	1289	1178	4139	3291	3558	440	45	6109	5480	1350	3323	341	374	2294	583	997	237	607	676	270	3393	233	11352	245	89104	479	91	4381	451	1939	1210	331.5	4917	1182	1395
IFI35	1825	7133	3951	781	4454	759	615	16957	7462	8718	5790	1117	4860	994	15184	1053	2343	2365	2743	4895	974	3775	2439	1947	9515	4499	2360	2470	987	1724	5652	5981	1720	11616	5366	3415	4887	10016	4454	3737	1291	1343	1076	2637	3804	3726	1863	3176	3666
HEATR6	2881	3051	3132	833	2105	699	380	2571	2638	2586	1595	616	2133	614	1488	1103	1231	1477	1056	2068	970	1589	2549	531	2020	291	412	467	296	364	828	1068	330	2254	1824	1625	1498	2002	3038	339	733	484	707	644	1863	1727.5	964	948	1110
COASY	6314	8366	8742	3551	6012	4322	1825	11202	12103	10562	5791	1837	4699	2327	7195	9138	8329	3978	3390	6483	3988	5246	7462	2839	11289	1775	2164	2309	1916	1949	3963	4191	1090	3463	7155	3379	9230	8542	12877	3020	2415	2233	1753	2996	8402	3976.5	2109	5342	3003
PLEKHH3	2359	2209	3202	1058	1237	842	735	5808	3644	3653	1537	880	617	651	1329	3856	2462	1199	1321	2828	1111	2024	3293	727	2730	190	489	456	482	262	744	1067	249	2558	2843	1116	2133	1880	9325	525	591	653	708	1249	2778	982	650	2533	853
MEF2A	3189	2942	4034	1865	1827	873	2081	5518	3755	3629	5433	1791	1392	1563	2208	3939	4219	2353	2276	3843	2392	2685	2767	2207	3752	937	1198	1177	916	850	1348	1564	371	2737	5377	3551	1658	2399	5703	568	901	1136	1527	1497	3402	4027	1566	3360	2560
OTUD5	5948	5498	5744	2870	3902	2069	2193	8945	6057	7902	5358	2096	2479	2481	4041	5357	7116	3134	2721	7988	3641	5356	7305	2245	7163	1188	2387	2454	578	1288	2229	3074	713	9788	6848	3747	3904	4135	7958	1225	1449	2696	2053	3705	4907	5019	3035	4169	2963
TFE3	5275	4170	8506	3371	5785	1947	2282	10393	6471	8314	4003	2082	4260	2902	4991	4543	7282	3089	2605	9829	3143	4565	7321	1975	7861	1153	2115	1988	668	1147	2042	2283	557	6553	9205	4611	3231	4537	9375	2444	1546	1879	2082	2485	8551	5000	2528	3208	3572
TBC1D25	1488	1818	1883	679	1500	668	602	3583	1615	2039	1702	540	689	704	1586	1922	1614	954	735	2431	922	1671	2250	532	1963	309	808	685	296	430	960	1139	218	2471	1974	1272	1806	1295	2333	639	513	637	625	867	1684	1243.5	727	1275	941
ACSL4	7250	8647	5668	2513	8284	2944	6124	10962	11279	7034	8374	3236	13870	3769	12098	2236	3663	4356	8803	17235	3946	8116	6885	3461	18558	10294	2827	6879	1233	3261	8336	6133	5013	18976	23840	7665	9166	14281	4632	2982	5812	2657	2938	2686	14190	6121	2603	3147	8627
INPP5A	2595	1294	1691	863	1360	768	1044	1037	1587	1687	2708	767	923	903	1064	1839	2167	1514	824	1730	662	1630	2326	1034	2059	240	553	844	510	505	924	547	281	1422	2484	1394	1520	1089	2704	328	913	707	535	870	1657	1061.5	695	1491	809
GPKOW	1863	2230	2424	777	2129	756	670	6325	2627	2836	2771	650	1578	819	2622	1727	1646	1222	989	1929	1003	1555	2117	938	2164	517	974	1284	356	805	978	956	340	4181	1919	1494	2410	1366	6313	975	654	798	584	1047	2250	1736.5	892	1237	941
GRIPAP1	3279	3191	4586	2530	3691	1499	1421	7613	4999	5780	2883	1374	2564	1372	3088	3847	4605	2365	1809	5033	2600	2418	3451	2140	4860	658	1329	1542	390	928	720	1169	513	6328	5447	1538	1718	1403	11185	1270	685	1733	1195	2891	4167	3486.5	1943	2758	1718
FTSJ1	2222	4339	5287	1161	3465	1421	1020	8911	4929	3879	4587	941	4327	1440	4258	6133	3218	1951	1795	4434	1320	3125	3004	1160	6393	1373	1988	2199	1796	1179	3546	2660	616	5757	3520	2988	5460	3516	6125	1824	1864	1018	1023	1833	3973	3099.5	1653	1604	2582
PRR11	391	4554	1954	174	1601	965	241	5937	3317	1479	428	323	2817	495	1154	3243	1001	1494	632	867	1673	616	1571	563	2505	443	199	709	529	379	1023	2156	631	5003	962	241	845	3304	5258	720	1037	279	299	220	300	1306	415	511	483
REEP1	211	78	117	67	7055	35	132	1125	47	182	1128	33	249	87	128	46	129	83	16	179	27	184	78	67	413	31	42	417	69	240	78	30	42	57	557	308	83	60	828	17	35	36	64	375	297	44.5	269	272	423
ATP11A	71729	9183	43708	17640	7381	24067	38085	12134	27644	15016	7621	10483	6995	17765	27351	13465	59703	7193	7755	51734	24682	16976	38080	8523	20526	2187	3890	6508	3452	1910	2381	3188	227	7346	52662	4872	9405	6513	604	3759	2865	6055	5872	3620	63729	11557.5	9556	47869	10654
POLR1A	4021	4546	5357	2471	3041	1804	1908	5824	8986	6718	2653	3182	9228	1773	3207	3769	4841	4892	1721	5292	5301	2750	4657	1913	5082	725	658	2015	496	793	1420	2391	350	5559	6265	2054	1823	2195	19527	1176	1106	2783	1448	1220	4811	5186.5	2095	4292	1407
LAPTM4A	34668	18699	34900	11326	20070	9524	9761	41172	31152	44324	50415	16326	15332	10455	25892	55626	22385	14934	12512	32510	15938	35949	19677	10631	35110	13867	15967	18470	27891	16109	24698	25714	10549	36945	36349	37954	37597	19056	29964	11007	17753	10675	11321	15906	40657	16426.5	9816	19944	27934
TTC7A	3743	4297	5097	1724	4528	952	1446	4998	9031	6746	8264	2777	2567	1931	4734	4262	5014	3600	2490	4181	2601	4494	3287	3742	7103	739	1152	2605	1370	1332	1923	3791	587	5684	8725	2726	2633	4110	4931	882	1826	2087	2221	3646	4628	3503.5	1923	3442	2689
IP6K2	6581	3048	5502	2414	2500	1887	2030	3461	6264	6569	5595	2255	2150	1414	5124	7019	6952	2472	1780	5539	3338	4143	3715	1614	5351	1567	1537	1393	2335	1620	1687	2704	1005	3551	4742	2392	4309	2272	6933	2399	1243	877	1195	3524	7586	3411	1924	4265	3146
STON1-GTF2A1L	0	3	2	0	0	0	0	94	3	3	1	0	0	3	2	0	0	1	0	0	3	2	3	0	0	0	0	2	1	0	0	4	7	0	0	1	0	3	4	0	2	2	0	0	3	3.5	1	0	2
SRBD1	1463	1161	1416	757	1071	375	437	2088	1538	1851	1270	538	1154	742	997	2034	1307	1243	853	1274	1042	1101	1204	623	1789	459	375	713	498	484	436	736	237	1599	2037	1078	1055	642	4023	255	363	722	588	595	1112	2109.5	527	989	642
KIF2A	2625	3667	3405	1031	2317	1275	1113	2718	3325	3601	2210	1235	2702	961	2264	4119	3105	2163	1425	3101	2453	4155	2569	1127	4737	959	1127	1523	917	918	2372	2928	704	3368	2381	2308	2037	2488	3629	1191	989	1664	1657	1292	2672	5313	1033	2310	1924
RASGRP2	244	242	462	238	292	82	69	223	785	285	234	126	97	267	368	191	585	195	127	264	152	316	305	180	1023	158	265	178	62	36	214	257	56	469	1093	316	282	237	225	105	96	133	825	911	526	304.5	908	402	798
PSME4	6701	3996	7687	2642	5945	2469	3335	8661	8060	10729	4161	2637	3031	3627	4864	10305	6491	14731	2561	4130	5086	5245	7767	2795	8041	1243	1562	3326	1365	1567	2421	4331	1405	11184	8130	4128	4271	4527	19185	2751	1764	4306	2244	2952	7746	8250.5	2787	4821	3387
IFT80	824	666	1031	844	741	169	352	2480	667	1187	483	848	281	288	335	1227	661	223	325	1311	518	856	710	371	1479	243	962	441	718	286	381	676	734	573	1773	670	1219	517	2799	468	185	330	357	798	1815	1210	440	770	946
SIRT2	4188	3761	4817	1546	6880	1633	939	6420	4340	4274	4448	1834	904	1697	2803	2921	3331	1790	2254	4870	1640	3795	4190	1227	4667	1655	1597	2739	965	1322	6498	2303	2228	4387	6200	3912	6011	4512	11339	1400	2242	993	1235	1997	2269	2334.5	2261	4575	3986
ERLEC1	6729	7969	11781	4106	7263	4943	6070	13478	10276	11052	9483	2948	4892	6772	12398	20719	7873	5287	4613	6963	4023	8806	8917	3252	9849	10057	8862	6358	11827	5260	7779	6639	3171	11166	12594	8627	12268	7387	11304	6236	6925	3031	3134	4056	14860	13306	4903	8761	10539
PPP2R5B	1364	1347	2224	547	608	644	851	2223	5073	2205	1645	909	496	735	1875	2639	643	643	981	2940	1024	1997	1535	489	1729	340	570	483	350	709	741	1390	204	1675	2787	1458	959	1550	1571	594	469	454	515	1134	1619	907.5	900	1661	1217
PYGM	44	21	116	47	29	8	19	102	98	1082	45	32	21	64	50	53	92	50	15	74	25	89	372	14	170	9	14	24	8	8	10	18	5	46	185	195	22	32	222	32	11	23	56	109	105	52	67	70	57
PAGE1	1	3	4	1	0	6	1	2	4	22	0	0	0	0	5	1	0	0	0	0	2	1	4	0	0	0	1	0	249	0	3	5	1	0	0	0	0	1	0	0	0	0	0	0	0	0	0	0	0
PITX1	427	823	5	243	1505	1184	973	2482	6955	603	3857	144	260	465	988	2903	342	11	244	5142	582	1137	27	581	2299	16	183	387	11	1148	503	464	4315	4235	103	417	623	1842	120	6	981	13	106	998	293	101.5	33	190	320
TRPC7	0	1	1	0	0	0	0	0	0	2	10	1	0	0	24	6	0	0	0	0	0	0	5	3	0	0	0	0	0	1	0	0	0	0	0	1	0	0	13	1	0	0	0	1	0	5	0	1	0
MAST4	2813	915	1375	3761	1019	533	1858	760	2929	3174	2131	1161	433	1505	1618	2163	10130	1179	1247	3834	1807	4273	3114	1320	6944	324	953	1082	380	616	536	587	331	1398	6393	2011	730	1013	1532	157	479	1375	1525	1593	7631	4049.5	1019	2788	2106
ADGRF5	44069	4780	12991	11400	12424	4788	6657	2772	7012	26976	8888	28171	1619	5351	1278	3523	6784	9725	21802	29313	8581	18663	5468	3674	12813	884	12523	3558	1990	958	1923	1141	337	4990	65586	15552	37047	3108	1527	173	3670	18332	10148	4575	43842	37129	11720	28049	21378
SDK2	4210	182	107	228	56	23	52	1290	237	472	433	285	83	281	91	56	157	394	37	361	111	366	199	361	1049	49	56	105	13	71	62	30	7	218	1887	287	122	81	1208	179	56	191	614	290	393	197	339	473	651
ADAM7	0	7	2	4	2	0	2	3	0	1	0	0	0	0	2	0	0	0	0	0	0	0	3	0	1	0	0	0	0	0	29	0	0	0	0	0	0	0	4	0	0	1	0	0	1	28.5	0	1	0
NUP133	5512	3663	2625	2441	3729	1672	1703	9267	5410	5653	3283	2725	5966	2120	2898	4076	2866	4932	1364	4005	3068	5183	5855	1421	4397	1328	2716	2429	1766	1415	1983	2022	1203	7826	4110	3092	3139	3194	8067	1417	1292	1551	1977	1699	5896	4372.5	1590	3758	2097
NUCKS1	19664	20226	22017	14082	19589	11447	10419	77430	30569	37217	15091	12800	35461	13357	11030	21099	18972	22444	6181	28698	14627	27638	21320	10819	30932	3207	8795	11133	6324	5961	7661	8223	12401	47058	24333	23491	27732	24629	60093	6148	6616	8822	12311	7680	35734	27732	9402	21279	9910
VPS35	13535	14006	14879	4819	8917	7743	5093	21478	17395	12450	13791	5506	6511	5358	8934	12935	13099	9511	5183	13134	6973	12354	13641	5232	16142	4096	5491	7283	2844	5347	8015	6300	3228	29622	12176	10425	11868	15947	10203	5565	4338	4455	3770	5049	13842	12611	3521	11262	5877
DNAJA2	8403	6006	5933	2858	4933	2474	2224	8676	7173	5979	8526	2224	3285	2679	5938	5254	7115	3505	3231	6408	2744	6185	6150	2389	8973	3808	4493	3234	2551	3677	4540	4181	2234	18166	6421	6266	7518	6099	5281	5942	2989	2413	2063	2727	9775	6540.5	2398	5446	3989
BCL3	6590	4802	12907	1389	4290	2977	3675	3848	25926	5094	2889	3259	4488	3977	8325	11388	6758	2067	1866	11415	3849	5448	6483	2077	8761	1329	1404	3306	1399	1808	2230	4297	552	6056	13959	2232	1648	2857	2685	2839	6826	912	2110	2888	3125	1944	1668	2179	2883
KCNAB2	2161	2178	4970	1941	3807	732	332	15049	4102	2721	3927	1082	527	1232	1653	1050	3591	1798	1752	2838	1153	2282	2296	2461	5736	918	1119	1427	842	189	1166	1469	272	2643	8976	1741	2553	2551	2301	465	655	750	1933	2481	2574	3064	2533	2390	3601
ABCC9	587	964	1181	770	229	339	511	277	847	1717	511	449	655	864	298	977	4735	770	66	630	515	1584	774	312	727	188	117	729	157	110	412	324	163	615	2390	1679	299	731	199	69	247	432	508	497	2529	1264	608	1120	548
GAL	1	384	76	1	11	15	3	143	106	46	14	1	17	256	40	970	26	12	5	27	1	24	201	0	714	20	3	618	160	9	443	1196	6	909	25	64	11	623	265	20	2010	27	1	7	2	3.5	5	37	4
CLEC2D	317	414	622	461	610	77	140	439	1121	697	295	323	302	442	767	315	1205	224	221	642	231	371	360	226	1341	604	587	370	349	68	655	1791	322	512	598	334	146	520	879	133	336	189	566	1189	523	1426	897	1178	1416
FUNDC1	1103	1200	1890	481	1294	490	472	4179	888	1933	1297	246	1048	568	1135	1610	1538	737	551	1503	728	1214	1449	398	1191	383	927	531	530	658	2162	559	474	1524	1222	988	1864	779	1920	1415	338	901	374	731	2798	974.5	552	611	1453
MAOB	940	326	1253	1834	1333	116	959	19805	805	1630	3694	271	27	527	254	1030	709	770	77	3844	281	1107	622	969	2076	156	357	295	116	1660	399	294	108	10909	2678	2249	285	427	573	109	90	600	1357	2903	3255	718.5	1249	1282	1385
RORA	897	513	1221	1212	794	311	649	1158	1962	1765	1067	440	182	648	504	741	1363	595	322	2847	304	678	1327	532	1944	605	536	366	71	185	343	383	168	411	1988	1147	853	609	528	224	175	787	787	842	1493	1635	736	1007	995
DRD4	12	15	92	10	30	7	6	68	580	26	20	34	32	15	40	17	52	12	8	31	23	26	752	22	31	2	6	8	1	10	6	969	3	34	23	64	50	21	221	3	8	10	10	39	8	8	14	22	27
TGFBR3	597	339	940	942	388	59	294	2910	409	1166	3227	413	548	581	557	778	278	948	732	1265	517	1460	423	1133	1433	124	372	263	48	1037	274	152	67	732	4406	1708	152	370	796	357	81	527	1338	1367	2325	775.5	641	1104	601
PLA2G10	250	128	341	388	79	78	394	20	26	102	1400	38	23	295	53	99	1499	26	165	33	38	46	40	231	221	89	282	95	77	345	64	8	3	25	224	74	133	24	20	231	25	25	22	333	2016	22	87	43	233
HES2	59	168	329	200	116	20	44	96	7218	161	306	136	60	19	518	507	63	104	57	288	96	489	208	457	1105	32	24	30	11	41	37	318	45	3837	93	96	82	237	460	5	37	55	18	278	108	47	60	29	126
ATP1B3	3462	5748	8670	1465	6326	2570	1217	22625	10922	4910	11125	2150	32544	2908	11368	7550	4395	2634	8282	7078	3243	8274	4969	3800	9248	3304	3785	6458	3409	5727	7252	5820	2343	11975	18687	6162	5257	8615	10167	1609	3469	1361	2160	2642	6291	6403.5	2400	3971	4574
NEDD4	1514	2001	1458	401	1241	141	1121	2542	1019	958	1350	276	6759	516	1624	916	1030	565	911	3237	1196	980	481	591	1262	878	1552	351	217	300	866	795	97	1504	1470	1411	2073	2667	370	983	394	557	406	365	1152	1706.5	330	809	461
PIGB	498	682	1132	319	487	233	404	804	669	581	993	276	770	228	995	493	961	177	539	1206	354	399	367	326	1153	446	400	253	198	403	491	351	116	641	900	424	797	605	383	154	319	150	268	395	1335	793.5	266	449	534
MAPK6	3896	5414	5275	1470	3532	1917	2099	11107	5160	5082	10920	1555	5608	2063	5952	10463	3255	1827	1364	5175	2778	4027	4489	3511	7717	2455	1295	2067	1614	3298	5381	2944	758	5437	6447	3402	3057	5046	4381	2411	2548	1372	1066	1256	3704	4337.5	953	2002	2530
GNB5	1601	1741	1565	635	676	256	963	3447	937	1552	3002	705	1060	439	1893	1863	1793	612	894	3081	1029	1714	2085	622	2285	303	749	324	775	415	1041	756	180	2224	1350	1528	1336	1567	888	527	657	367	652	779	2201	801	663	864	860
RAB27A	4752	5605	4938	2685	3512	834	2776	2752	8281	5109	12763	5343	1084	2079	2333	5613	5220	1484	4201	8885	2440	4704	1756	4157	4707	1841	7321	2172	1751	1581	2566	3742	410	8112	11515	3901	6566	6004	925	630	3767	1972	2395	2473	15130	8851	2089	3730	3323
HDHD5	2528	2046	5193	1206	3822	2409	378	5249	6018	4146	3599	927	1351	897	1969	2809	3857	1600	1520	2309	660	3026	3894	691	3482	1360	1397	1953	2232	1627	2287	2451	1021	7825	3049	1541	8910	4478	7119	1673	1140	905	726	1411	3448	1575	1410	1791	2646
UFD1	2106	1967	3973	1185	2422	1133	717	10865	9400	3714	3104	985	2662	1157	3242	5259	3311	1573	1293	2109	808	2713	2387	959	3035	2085	1475	2369	2591	1697	2742	2983	1501	5333	3287	2588	3207	3276	5920	2629	2169	1110	870	1760	4036	2060.5	1309	2058	2685
LRP6	2998	939	4755	2613	3342	932	1174	2002	2031	5750	1931	1273	1884	1802	1325	2874	4338	2624	1096	3298	2476	2597	1797	1332	2408	613	783	1011	834	860	541	832	421	2053	5243	2075	1700	757	8306	377	975	1447	1099	1208	2234	3440	822	5852	1798
GUCY2C	10	3	54	29	20	5	30	18	39	50	9	21	27	9	112	70	67	4	3	15	10	11	43	77	42	2127	13	1091	7	12	18	11	2	18	15	4	36	6	15	81	8	9	31	28	20	9.5	15	73	20
SCT	5	33	52	7	9	6	2	16	126	48	8	53	1	41	51	7	8	8	14	23	7	73	14	2	47	8	10	6	8	4	14	59	7	2	15	106	167	48	37	11	26	24	4	8	14	14	8	35	19
PHRF1	4386	3428	6196	2600	2867	1624	2268	4768	6785	6630	3792	2029	4764	1435	3086	4742	4235	2203	2214	4923	2386	2794	5891	2230	3574	550	953	1152	381	1257	739	1353	155	6034	5450	1796	2483	2325	7841	942	604	1695	1662	2225	3871	2548	1793	4186	1226
ELP1	2722	1892	3528	2031	2511	845	2142	4642	4482	3561	2377	2061	4497	1289	1726	4135	3153	1920	1655	4925	3666	2305	2157	1428	3809	676	618	1440	593	745	708	1468	621	3172	3825	1686	1316	2479	4113	713	726	898	1186	1457	3920	3565	1162	2548	1231
NUCB2	5233	2121	6019	1441	3674	2987	8781	17665	7198	6432	2762	1851	4434	5265	6451	20149	10626	2553	5573	4230	1675	5314	4823	2280	4889	3264	2766	2801	1094	2011	1909	1432	3174	11732	6173	6695	3256	4168	7127	2452	1773	1856	2007	3675	10630	7129.5	2593	5332	4791
PFN2	1995	9457	15120	2285	18130	6735	1044	5165	12022	11475	1405	442	8210	5107	14455	14868	10148	8077	632	4768	2122	4162	11776	727	20964	2029	851	1847	7655	642	17602	12340	12594	11294	4737	5577	9151	14406	20391	17164	3574	930	701	1792	18041	3525	2139	1871	3532
PTPN3	3388	2479	2488	1223	2913	618	2497	5149	3719	2780	5489	1550	1793	1418	2034	3535	4266	1311	1696	4409	4216	1904	3162	2998	4824	558	927	1236	421	1405	565	1301	455	4011	3926	799	2657	1456	585	574	661	904	790	1318	3186	3122.5	813	5715	926
SPTB	1649	1208	363	816	699	889	11	28	5830	533	89	3083	188	2106	130	1177	123	165	36	552	9770	1375	452	36	440	14	882	23	706	12	249	1171	9	552	329	5230	194	1588	530	22	1347	777	673	45	116	15265.5	152	5884	56
DAPP1	950	1563	2310	451	824	70	169	1362	3720	3084	2685	565	130	386	1015	608	1444	534	1101	1919	1035	1521	545	1004	2532	790	1022	736	782	1404	1319	1591	332	1315	2355	1377	634	1552	1710	125	438	537	1029	1421	2008	3657.5	1086	891	1609
FGF10	20	11	58	30	2	0	23	9	24	45	57	36	3	17	16	31	1	16	40	8	3	176	8	24	97	2	20	7	11	33	7	1	3	24	213	204	170	5	0	17	5	23	22	90	110	37	23	25	68
SLC44A1	9620	7885	16486	3925	6809	4879	4864	12333	11194	12930	21244	3785	3306	4257	11394	11213	8449	8145	7614	7755	9644	12063	12619	6610	15771	4202	3356	5683	5622	8815	6609	7958	5009	15091	10523	17776	9935	10236	4673	7753	2531	2207	3445	4181	12979	7674.5	2882	6743	4923
TMEM260	1151	944	1354	495	901	1361	335	1178	1347	1275	899	449	688	351	869	1987	1530	505	523	831	640	755	1576	360	1342	349	358	449	252	377	405	633	627	893	995	843	1228	422	4377	323	224	292	295	694	868	1025	396	816	552
SMG6	1696	1576	3019	1104	852	420	485	1474	1678	1905	1891	960	940	687	1465	1125	1669	1611	605	1964	1149	1252	3362	730	2379	204	426	656	161	406	361	519	153	1284	2577	1464	1074	1345	1697	205	290	687	662	508	1355	1404.5	627	1191	545
EXOC5	5125	4401	6676	2126	4827	4526	1333	9440	7892	7771	3822	1639	5491	2796	3737	6418	5465	4456	2319	4499	4191	3919	5612	1893	7412	2112	1650	2207	1714	1370	3926	5285	2600	4840	6287	5628	4390	6898	10065	1736	1351	1785	1775	1769	5414	6264.5	1867	2835	3374
CLTCL1	173	170	1243	136	527	148	31	1438	526	571	179	217	398	234	217	276	190	296	180	335	182	251	295	30	251	39	60	198	69	45	110	330	41	355	453	375	136	267	885	452	61	169	101	199	253	200	145	332	145
FGF22	15	1	8	5	5	1	0	38	22	5	8	5	3	2	18	2	3	5	6	17	3	5	6	1	18	1	0	2	0	0	1	4	1	12	6	1	1	3	4	0	1	2	3	11	5	2.5	7	14	8
FSTL3	776	5464	5268	910	575	542	835	1705	4267	3657	6064	1860	10263	583	5136	3579	412	973	734	4722	326	8713	2504	466	12123	274	612	1681	475	673	1765	1679	303	12008	5049	4528	1526	7837	1379	699	836	1536	1219	3369	4877	1899	1146	1265	1642
DGCR2	14204	6991	21322	7403	10378	4317	2992	16411	23785	30941	18136	5895	5086	5775	4980	15288	15218	8129	5839	12812	6110	16863	11415	6077	10683	1215	3949	5120	2945	3283	2205	5330	1057	12193	15380	10391	11273	7429	16792	2404	2769	4538	5110	7233	16540	5960.5	6995	11112	6320
RNF126	1671	1470	1897	651	1530	988	579	3298	3759	1647	3316	803	1359	578	2450	5181	1569	446	858	2387	725	1506	2048	812	2354	482	509	1298	653	1054	1601	1499	410	9426	2151	1180	1599	2443	2441	551	1161	756	765	1450	1494	843.5	723	1199	1117
MNT	1870	1610	2719	1140	960	576	934	1482	3258	1745	1507	1349	1297	746	1456	1569	2051	1234	371	1858	1048	1516	2161	874	2864	178	427	762	188	395	346	753	103	1457	3028	672	775	1439	1758	456	369	972	496	672	1714	1101.5	591	1140	614
ZXDC	2678	1634	2559	1558	2031	713	1122	4649	3097	2917	1864	912	986	766	1475	2608	3137	1096	1308	2347	1604	1745	2744	967	3452	294	774	1211	252	598	695	735	388	2513	3177	1013	2078	990	4642	1125	385	929	766	1307	3154	2277.5	1122	3180	1362
JMJD6	1718	3819	4347	602	2386	1369	281	3101	4539	2452	881	829	1609	1028	2539	1699	1937	823	1554	2301	1724	1602	2981	721	2633	797	881	1241	1024	991	1286	2137	683	3134	3110	1201	2105	2735	2418	986	1454	599	604	836	1435	1899.5	637	1674	1027
POLB	1882	1554	2694	739	5968	1359	568	2141	2361	1928	2683	1525	1234	640	2672	1392	1581	1141	910	2106	1083	2837	2464	495	2236	1435	1757	1396	8189	1111	2832	2600	2871	4764	1351	1857	7058	3523	2985	1192	1557	293	608	670	2822	936.5	586	1843	3153
ST6GALNAC1	7150	420	17885	2087	5258	3036	1241	2709	1416	17518	23592	2434	66	2427	294	8638	8543	8240	7139	308	102	3313	8287	7538	4216	146	162	4519	93	11266	634	12	2270	74	1532	1885	11021	83	11475	71	98	2038	842	4596	2102	492.5	2473	974	6364
WIPI1	1639	1357	3759	545	1596	520	705	6495	5564	1940	1257	999	938	1088	1138	2244	1736	1871	707	655	768	1697	1688	738	1814	887	725	1006	828	364	1007	911	1502	2377	4789	1338	1166	1743	2136	773	937	704	551	820	1046	2025.5	1067	1281	1407
FRMPD1	6	2	4	8	100	0	40	28	3	5	1	2	11	3	3	1	4	5	1	4	2	6	94	1	9	3	4	1	1	5	17	6	1	5	1	1	12	3	59	17	0	1	44	22	13	7.5	21	7	2
GBA2	2854	2006	5200	2411	3644	2381	4270	9131	5575	3948	4377	1254	1839	1332	2836	4561	5555	1835	1714	4938	3266	2605	10262	2482	5052	1173	1169	1310	904	1141	1135	1967	468	2743	5813	1211	1662	2673	10246	599	787	796	966	2177	2232	3220	1647	3318	1926
NDST1	6472	4215	8809	4998	3249	6653	2330	9252	8528	11534	7187	3611	4315	4085	3891	4430	5374	9248	2221	5812	3651	8921	12271	3430	13190	778	1864	2520	620	808	1786	1556	608	3411	21535	8727	3981	5168	9548	1012	1289	4483	2164	3497	7428	5528	3841	9805	2830
ASNS	43	32	32	29	40	15	32	38	299	17	5	46	22	11	28	76	123	13	9	56	43	24	19	13	77	17	20	21	20	10	36	21	13	109	54	22	12	8	203	53	72	20	8	28	19	42	28	72	29
AP3M2	1432	1538	2753	614	4708	764	434	3357	1927	1826	1808	1073	967	573	1295	2237	2107	1337	708	2442	818	1317	1698	1093	2505	549	624	638	1020	1076	856	1057	739	2749	1507	1536	2219	2224	3648	357	226	383	394	1129	1215	889.5	586	1288	1128
CNGB1	164	55	256	36	99	18	8	571	348	192	11	80	2	39	12	119	507	456	121	172	70	165	1018	5	518	128	588	19	12	0	13	6	59	155	49	19	432	121	101	35	79	104	36	11	228	97	36	55	133
ST6GALNAC2	106	476	250	96	370	18	11	1492	1532	204	354	173	33	116	201	174	182	60	268	296	371	350	100	149	392	37	101	98	45	40	139	22	331	695	443	235	559	244	84	12	173	22	68	159	200	160	87	115	179
CHAT	311	3	7	0	7	1	1	3	362	95	0	1	2	1	0	1	0	4	1	14	2	14	1	0	99	0	1	1	2	0	54	6	1	2	1	1	3	0	217	0	0	1	0	6	0	2.5	0	0	0
PABPC1	122397	74533	197727	38541	107855	111410	40475	39426	242116	109353	110052	51867	52435	67141	100433	123436	384027	73946	57618	145043	49119	65918	113369	38576	306203	29376	43106	48521	40217	28902	55079	85520	56078	122920	84710	57880	100341	102778	119547	20801	58374	59493	46814	31963	89096	135662.5	31729	123454	50225
TESK2	305	175	611	156	215	85	127	925	510	549	558	135	76	105	225	439	296	160	228	839	152	315	398	152	424	99	168	139	146	220	181	223	249	479	499	242	224	297	872	80	57	76	140	209	267	291	309	569	280
CFAP20	2625	2047	2457	681	1501	809	748	5150	2801	2226	1911	535	1050	775	1673	2196	2089	1286	851	2331	689	2662	1367	626	2384	871	1393	1324	972	865	1580	1097	1004	2403	1893	1699	2188	2680	1809	876	990	632	613	1050	2279	1564.5	830	1392	1133
CSNK2A2	2496	2224	2807	719	2013	872	830	3583	3838	1823	2011	631	2131	1003	1764	1674	2119	1372	1036	3114	1065	1832	1522	789	2415	526	878	1174	441	599	1243	952	520	2363	2436	1513	1194	2170	2506	779	886	1031	742	824	1814	1564	888	3070	1055
PTPN21	870	825	2228	1104	264	177	420	859	1310	2318	1996	658	1156	379	622	192	1087	702	301	1110	820	1139	1442	1337	1231	112	308	332	180	406	224	545	103	930	2333	1337	1006	1132	1700	277	108	595	344	1132	1968	1222.5	540	1165	828
EIF2B3	1184	1074	1993	601	2012	738	478	4107	3268	2129	1144	587	1358	779	1415	4211	1082	675	1260	1981	873	1990	1903	309	2220	1039	1228	1126	1399	1136	1549	1910	945	5857	2180	1080	1962	2017	2389	830	953	580	489	726	2302	1719	935	2021	1183
CAMK2A	38	37	32	28	3	12	4	216	39	21	23	37	60	17	7	20	9	10	1254	13	10	35	12	9	74	4	8	6	4	3	14	14	6	57	85	34	29	21	63	4	19	22	14	26	27	9.5	11	47	26
TCOF1	2725	4237	4550	1730	2592	2173	804	6750	8795	4292	2205	1452	6582	1596	2658	2635	2841	2679	1376	3663	2229	2222	3969	1693	6853	629	782	1525	427	736	1125	1116	588	7933	3505	1300	1920	3110	6552	865	1021	2298	1658	1637	2507	2072.5	1672	2798	988
CDC42	24209	17525	25293	8811	17669	12270	5779	31253	27341	51284	42536	8808	9444	8529	30958	34098	14128	18450	8297	22045	18379	29917	27075	9859	36880	15093	20986	14762	17198	11338	38961	34159	15032	25047	29613	22277	61894	29842	28807	13908	12915	9493	9490	11650	34907	25819.5	12974	23830	29272
OSBPL3	2762	4608	1946	2930	1337	1342	1532	1189	17089	3734	5676	3094	2230	1386	2150	4341	2793	531	1867	4340	463	1458	1108	2542	3929	1028	863	841	573	1603	1177	2359	490	5314	3736	2407	3421	2366	1616	1304	1002	1421	922	2883	3181	2500.5	1793	4460	2023
EPHA8	7	1	8	3	1	2	2	5	10	2	1	4	2	1	2	37	1	25	0	32	0	4	13	0	41	0	1	0	0	6	5	0	0	1	6	8	9	3	18	7	2	1	0	0	1	4	7	4	1
SLC12A3	2	20	16	6	38	0	4	9	184	26	17	12	27	31	35	3	52	19	2	2	15	36	18	10	157	17	12	25	1	2	34	25	7	7	13	23	4	18	61	1	30	2	41	23	18	64	50	25	37
RAD18	1045	1490	1292	637	757	485	422	1628	2334	995	865	846	1088	306	767	1805	1036	889	782	1832	1461	1042	848	498	1835	312	437	628	851	541	1017	1220	353	3024	1028	538	988	1285	2500	649	617	294	350	468	929	1157.5	355	1108	538
ATP2B1	3335	2417	3342	1312	1588	2528	1882	3814	2028	5401	2959	808	16321	1716	11366	3963	2973	4233	859	2140	741	3490	6113	1295	4138	1253	751	1884	257	1410	1326	2659	1424	16325	6716	2623	1580	5037	7459	2153	528	1104	2172	1495	2634	3065	1476	2395	2319
TRPM5	15	0	31	3	30	3	32	7	3	11	11	4	1	1	68	56	173	9	10	169	1	2	316	3	12	0	2	17	3	6	1	1	0	5	16	3	0	1	210	0	0	8	2	14	3	0.5	7	2	3
NCK2	2569	2128	6461	1187	1585	857	1138	3053	3658	3990	3448	1491	1187	1853	1897	2704	2773	1869	771	2303	1573	3873	5109	1154	3036	593	634	1612	501	1742	1141	1539	625	999	3241	3932	2695	3408	9933	1258	555	1090	1663	1956	2593	1344.5	1464	2409	1284
MAP4K4	8931	17256	16223	2874	5212	5658	2847	12515	9474	9491	8198	4658	7511	7255	8513	6730	8378	8522	1889	8599	1715	9100	12470	5081	15283	1566	1250	5466	568	3985	3348	2145	1208	22549	13198	11529	4385	13918	35238	2034	2076	4102	3985	5991	8001	3272	3600	6389	3119
MGAT4A	4635	3924	6511	2139	8809	6026	1420	4458	5092	8434	3197	1957	1351	4607	3274	5942	5466	5921	2706	3978	2206	5899	5387	1690	5609	4075	2154	2808	3137	716	3115	2466	734	3055	7293	3825	3540	3232	5878	536	921	1520	2223	1708	2726	8046	1892	2819	4570
RPL31	34321	48887	49308	14510	40105	15652	10001	26303	54778	45623	73970	15728	44923	29856	64288	75236	45195	15592	20283	72357	21941	62347	51370	12732	50828	30398	33357	46765	68545	28422	87264	86497	62341	39757	41897	59900	90710	74333	35458	27490	43018	14593	25178	20336	72787	32544.5	21903	41878	53686
WDR1	27282	45580	46598	10272	22845	17679	8946	27056	29787	34629	33351	7481	13578	11032	24380	16856	27980	22707	10752	21036	16354	26799	33066	13447	36536	5912	10866	12749	7427	11017	20448	14032	3284	33690	34842	36847	38243	37960	27935	19327	7899	9766	8785	12215	24261	23686.5	10555	13798	11693
SNX13	2828	2755	4567	2517	3074	1609	1732	4845	8207	6030	3568	3522	2256	1467	2538	6482	4144	1677	1456	4923	1851	2766	2939	1335	3840	1562	2664	1829	2513	1368	1803	2931	1060	3175	4523	2565	7298	2931	1880	1663	1775	2031	1068	1270	4529	7617	1857	9457	3566
MS4A12	1	0	4	0	0	0	16	0	0	3	1	0	0	0	0	3	0	0	0	0	0	0	0	3	0	0	1	0	4	7	0	0	0	0	0	0	0	0	0	0	0	0	0	1	0	0.5	1	0	2
ARHGAP10	362	1759	2320	515	602	129	285	2603	1973	1604	1635	326	780	353	1379	245	2026	998	1069	1848	834	962	594	671	2022	318	400	359	359	573	1120	937	67	2393	1975	1114	886	3301	1678	622	634	390	335	641	697	3444.5	659	1576	736
RPS6KA2	12048	3567	10170	14710	1932	4023	12225	2349	27549	13066	7557	7368	869	6416	2971	8968	8814	3918	1843	7428	14818	9224	10297	3181	8721	730	4105	2739	1294	436	1810	1519	252	3720	37726	4351	14523	2464	3768	366	2226	4506	4101	2897	16831	7410	3888	12390	5622
ING3	853	944	1020	503	547	255	414	1148	1182	1199	1068	404	387	312	805	924	937	539	340	1073	501	651	843	375	1039	493	543	387	810	375	675	834	459	1608	1270	735	1023	648	784	306	217	333	355	598	1278	1060.5	571	1084	756
VASH1	2069	1014	1918	1061	1576	470	414	592	2711	1516	1381	983	331	683	603	1221	1286	1413	690	1819	371	1826	1347	659	2137	239	324	652	377	244	481	421	131	854	3269	2133	436	1232	1510	108	276	351	393	713	1067	1444	375	2082	858
LMCD1	1345	2425	5497	1334	875	1084	1136	1781	2989	3318	3282	1494	614	1336	1472	1536	1262	1725	1082	1120	541	3446	2047	600	3932	718	872	1272	609	1024	1939	1941	421	1461	4326	6394	2986	2931	3286	1290	923	1597	1046	2227	3102	1533	1316	3261	2073
BUD23	4750	5328	7776	2652	5837	2492	2644	11114	26056	8627	6188	2320	3586	1854	8758	12050	10712	2014	2896	5902	2734	5047	7989	2169	10383	3406	3944	5879	5471	2663	5726	7460	4480	8001	5996	4783	9243	5530	4958	3691	4532	2073	2105	3780	11753	5905.5	4534	5533	4948
SEL1L	10804	9335	26611	4808	12999	10301	4001	13427	8873	17730	10777	4800	7519	9783	9479	8494	13536	11813	7441	11303	6045	9413	16557	5474	13172	5425	2987	5614	1936	3083	5996	6618	2670	7868	13812	12633	6649	10145	9377	3114	2172	4685	4792	5408	11080	17715.5	8196	12110	9693
TRIP13	376	2571	1641	91	1713	633	289	5895	3804	2205	358	437	2529	280	1888	1958	1132	1812	503	958	1031	1831	1550	369	2012	356	233	1222	1497	394	1701	2031	952	2944	545	408	1794	3852	4711	1615	2083	282	232	265	336	1253	474	370	279
ATP6AP1	13643	9331	35003	5894	18898	6481	5645	42810	13297	28031	19556	7041	6977	6800	13117	28882	26759	8202	10031	17022	7046	15143	26214	7413	23700	3938	5424	9093	2749	3164	6641	6753	4060	22192	25924	11713	12726	17381	15276	6426	4762	5086	6231	7546	13059	10983.5	7064	17211	7684
TCF3	7542	4682	10584	1463	4531	2918	1162	6600	12910	6612	5122	3985	2918	2767	2711	13890	3988	3747	2924	6123	4525	7649	7583	1860	5508	874	781	3064	1552	1850	2061	2944	892	12394	4588	3582	4397	5159	14381	459	1934	2973	2570	2779	2437	2593.5	3520	4049	2435
TRIB2	4176	1698	3509	1213	2703	1049	1058	2475	7320	6237	5061	1900	384	1564	1880	1260	1370	2153	4702	4651	760	2149	3926	1950	4157	697	396	786	347	1771	687	705	256	5348	5488	4103	2277	2175	12503	119	1758	2825	1063	3128	2115	1512.5	1548	3330	2292
DAZAP1	7127	5691	8564	3194	6165	3803	2302	10980	12877	6414	4794	3258	3562	2865	4913	10975	7168	3031	2384	7278	4704	5656	7458	2398	9495	1438	1650	3305	1592	1808	3295	3825	1123	14417	8622	3459	4655	5769	12669	2340	2436	2169	2982	4249	5010	3604	2983	7486	3364
MBD3	1689	1062	2725	1068	1596	1534	670	4741	2676	3552	2588	1330	1573	972	1771	5260	2036	896	1053	2785	1044	2422	3548	698	2667	350	590	723	605	410	1166	839	371	5940	3860	2496	2250	2975	3767	827	887	625	1053	1760	2162	872.5	1182	1496	1203
PRLH	1	0	0	0	0	0	0	9	0	1	0	0	0	0	1	0	0	0	1	0	0	0	1	1	0	0	1	0	2	0	0	1	0	0	0	0	0	0	0	0	0	1	0	1	0	1	0	2	0
HLTF	1014	2825	2933	671	2172	653	349	6223	1829	2285	601	796	1451	926	914	2350	1232	1791	1302	2564	1484	848	2623	470	2301	277	705	846	1028	490	1008	1488	647	2348	1381	1230	1751	1268	4849	868	651	1002	383	168	1190	2064	516	1633	540
FAM50A	2591	4542	10178	2013	5273	2608	1467	19659	6429	6785	4876	2627	1868	2316	6756	6437	4714	2102	2587	8606	3242	3858	8051	1577	11678	1040	2710	2457	2277	1104	3855	6255	2288	5235	7200	3933	4253	7491	7864	4588	2033	1885	1874	4126	6306	4100	2303	8100	2828
FAM3A	1371	2405	6640	2134	4995	2133	1204	15732	4150	5966	5535	1289	1239	1310	3310	5676	4806	1422	2199	8785	891	3051	5769	1674	8446	1154	3393	1854	2235	1513	5307	2950	1902	4695	3727	4013	3678	7595	5306	3835	1758	1306	1388	1840	5409	1870	1780	4891	2763
CPSF1	6969	6027	4436	2154	3906	8866	1842	6884	16438	10185	4319	2633	4235	2975	4544	6157	5998	2330	2799	6202	5835	3195	9720	2954	6650	1846	1701	2299	1676	1250	2129	2338	1411	12121	6743	2972	3548	6942	16779	1434	3026	1418	1959	4302	2712	4655.5	3573	4187	2734
MYO3B	41	1035	338	9	262	29	21	721	63	2913	45	104	0	102	28	42	24	16	14	558	92	252	34	5	40	2	31	3	8	6	627	26	690	1441	54	21	136	1550	3318	7	378	85	50	18	158	220.5	61	14	74
CYBRD1	5586	4570	10585	12989	4396	1869	6175	7322	5492	14500	11304	5443	1385	4630	4531	4503	5045	6537	5285	15568	3973	12170	5488	3573	14763	2513	5277	3272	2629	1829	4573	3675	1945	15037	22881	29475	9683	7186	7412	1706	1523	3039	7074	4660	20091	8239	9811	22237	9216
CDH19	19	9	405	40	2	0	10	88	13	20	44	4	494	9	306	3	18	38	1	2	74	25	10	18	16	9	15	17	0	2	7	4	1	13	152	39	22	1	16	2	2	3	12	19	51	23.5	4	15	7
PDCD2	2600	3311	3291	1726	2386	1115	920	4214	6589	4311	4686	1068	2903	1187	4295	3538	3993	1319	951	1559	1675	2882	4346	1151	3169	1773	1622	1292	1978	987	3851	2915	1608	3789	3645	2504	5896	3647	5642	1739	1477	975	1267	1465	4593	2600.5	1681	2385	3107
SLC6A15	0	2191	25	1	159	73	0	91	0	1	0	1	76	0	8	1	0	6	0	65	0	19	502	0	5	1	3	5	29	2	20	1253	19	0	3	12	4	231	3272	131	1	0	4	3	1	0	5	0	3
RDH11	2988	3342	7070	1231	4935	5183	842	6329	5243	9942	6933	1075	3348	2856	5447	7852	3295	3437	2186	3581	2416	3926	5526	2002	7724	3038	1652	2349	1694	3898	4569	4407	3348	7888	10414	7538	2848	7335	4946	1997	1799	1983	1462	3496	7319	4390.5	1961	1859	3622
PRKACA	6926	3578	5788	2124	4504	2000	1246	11144	6669	5968	6014	3430	1851	2756	3373	4520	3854	3097	3517	10416	3315	5300	5091	1807	5804	1336	1722	2425	1005	1275	2778	2698	950	8225	9948	4227	3995	4931	7324	1352	1594	2011	2640	2445	4108	2886.5	2422	5258	3239
ADGRL1	5857	611	2042	1364	2650	1349	940	5553	2240	1154	1651	1717	627	723	1400	5214	600	2307	1302	7372	913	2924	3355	571	3224	115	462	1032	293	164	359	577	283	5282	3903	1736	1225	2007	13805	1111	540	1321	861	1575	1721	1596.5	758	1070	1282
SPP2	97	42	110	9	13	17	6	3	45	87	10	7	0	6	1	13	2	30	3	291	22	10	367	1	90	0	40	0	80	0	29	5	1	12	0	117	0	20	3	0	40	11	2	3	141	58.5	4	0	3
ACTN1	15843	24527	40725	3845	14458	13550	2729	41773	17396	28026	26146	6661	22388	9876	7497	10751	8098	16740	8948	12356	7308	23701	9596	8163	61344	2175	2647	6025	2269	7323	6644	6937	2334	19858	20117	35905	12186	44371	22265	5640	3884	6682	6155	8949	9397	5764	5177	7441	6384
ZFYVE26	3240	2132	4786	1606	3343	1612	711	4237	4606	4725	2955	1318	2725	1328	1797	1989	2690	3575	1227	3008	3106	2166	2719	2803	4019	593	774	1123	421	535	733	1349	545	2208	6364	2350	1132	1986	2987	580	373	1423	1040	1667	2326	3664.5	1506	2727	1436
RPS6KA6	399	944	81	196	809	3	244	19	31	1085	84	106	717	29	639	5	1569	557	4	1940	505	79	430	154	425	383	113	37	17	8	68	181	5	227	467	96	251	404	971	57	23	178	150	209	847	52	159	28	172
EPN2	2044	1632	3182	876	814	916	430	907	4327	3497	1065	1049	2359	655	2349	1519	1911	921	501	1497	1568	1845	2539	368	2801	167	576	501	383	317	462	753	112	1294	1847	1325	2332	1334	2969	479	329	666	494	336	1351	1424.5	547	722	666
PTPN18	5310	5133	7135	2332	5754	1429	1830	11641	8675	6258	9686	4140	1525	1985	4681	3008	6530	2468	4312	6451	2790	5428	5321	4155	7609	1408	2029	2311	1901	2401	2539	4800	850	3500	8009	3066	4723	4179	6722	979	1720	2645	3700	4583	4248	3887.5	4803	4848	4550
LIMS2	938	819	2193	901	425	374	198	883	1157	1065	1441	392	171	750	492	561	576	846	260	613	983	1907	713	388	1772	120	276	317	109	300	598	515	98	620	3056	2780	1831	929	2363	169	145	462	631	2046	1731	562	673	911	871
ASIC4	26	5	48	3	14	1	0	13	14	14	7	4	3	6	26	9	3	2	5	19	10	11	18	1	46	1	5	1	10	3	2	3	3	50	3	4	2	11	16	16	1	6	3	24	4	8	11	14	46
SPEG	316	341	114	202	350	719	27	1224	2078	407	124	514	30	425	82	1106	131	254	9	386	26	530	1019	61	1327	8	117	73	19	59	128	410	67	1893	517	731	362	487	2217	60	15	348	105	662	288	59.5	379	116	207
LNX1	756	495	477	388	396	268	310	872	456	1516	1532	315	56	220	412	1092	690	374	412	789	753	162	1190	573	597	78	286	262	132	527	49	180	288	136	533	582	907	362	757	309	61	825	160	415	1013	535.5	286	1202	330
ALDH3A2	4676	3831	5154	33539	16196	5408	13080	8729	19180	59823	11136	4251	6438	6283	9970	9211	50329	6335	4027	6649	10283	10952	29700	3429	17648	1785	6429	2932	4232	2199	2151	1482	13418	5252	17483	11328	15749	4317	9846	688	891	3355	3104	6199	73307	5381.5	3645	4589	10209
TFRC	2641	6057	8441	2015	11502	1916	2673	236260	13508	17892	23905	2701	25497	2721	16165	23939	4867	5951	7205	6562	6894	11787	8333	10429	18602	12254	6286	4190	3452	13095	3129	5395	6253	58934	14451	6722	12551	8080	115443	3364	5009	2863	3066	5100	9624	18503.5	4725	4930	4382
SREBF1	12184	4875	14176	9071	5404	2381	3274	19381	10584	15190	10712	4352	7045	2459	9215	5444	10063	5546	3592	4646	7261	5465	19439	3454	17038	1788	2921	2390	814	516	1518	3053	2756	11489	25216	4337	7439	5868	15681	884	2943	2039	2864	3653	8927	6906	1943	3129	2079
TRPC5	0	0	0	0	0	0	0	0	1	2	0	1	1	0	0	1	1	1	0	2	0	0	0	0	5	0	0	0	0	0	0	0	0	0	0	3	0	0	1	0	0	0	0	2	3	14	5	4	3
AFF4	10136	7361	8022	4928	3819	6866	2743	5840	12596	10192	7670	3445	7159	4759	4640	6707	9107	6194	3336	10806	7753	5603	8596	4861	11604	1699	3410	3085	931	2194	2106	3858	998	7164	12790	6578	4630	5082	6856	1395	1888	6742	2620	3044	8618	8870	2355	6619	4352
UBE2D1	3072	2988	3381	929	2134	1000	797	1873	4138	2939	2382	1312	1172	1099	2423	2730	2172	1644	838	2171	1389	3148	3329	687	3710	1420	920	1373	1269	658	3335	2865	921	4778	3050	1943	3139	3190	2783	1013	1093	926	943	1307	2345	2443.5	769	1115	1978
MPP5	3885	3050	3905	1513	2864	1754	817	4641	3720	4253	4087	1256	2206	1027	2665	2954	2841	2658	1986	6016	2100	2911	2320	1782	5805	731	1641	1249	1440	1256	1843	2681	898	724	4704	2301	5440	3355	4619	1166	738	1389	909	1260	4226	5198	1184	2677	1873
RHOBTB1	1062	1491	1689	777	848	1726	1924	747	2446	1931	1935	946	1505	810	1049	2064	4931	786	255	1063	611	1752	2209	1041	1935	549	445	1077	367	830	1026	817	172	1212	2112	1990	1272	1126	3055	449	157	731	404	1189	2318	1630	419	1948	888
SMC1A	6336	7931	10149	2762	6306	4535	4162	25862	11921	16394	5987	2876	10542	4373	6024	7784	6150	9270	3185	5362	10131	6492	9676	3878	10783	1349	1734	3712	600	1504	2103	2468	871	15784	11202	4545	6027	4487	11678	4288	1877	2928	3319	2146	7658	7455.5	3462	4576	3253
HSD17B10	3435	4373	4693	1533	6623	2702	1079	24297	7578	5769	5174	1161	3008	2207	4634	7690	3898	2822	1931	3786	4965	5003	6629	1274	5345	2033	3172	2822	1807	1729	4661	3376	2195	11231	4953	3764	8020	4563	10684	6295	2890	1247	1581	1959	7078	3246.5	2243	2424	3187
MARK2	7068	4526	6216	3652	3813	2978	5659	9525	10205	12640	7713	3161	5654	3433	7026	11925	6826	4094	2862	6391	3584	5412	6763	2273	8652	1872	1866	3015	1119	2826	1733	3169	377	5687	6422	2094	6549	4964	24583	1427	1227	2564	2754	2280	5620	4836	2827	8873	2696
HMMR	295	2106	635	144	922	966	412	10429	2326	1003	569	127	2712	290	1656	1827	1299	794	430	730	424	385	1050	388	2995	1150	671	844	1251	878	1683	1258	501	2216	517	361	952	1943	2351	610	2283	171	132	140	423	865	367	380	469
CHFR	2291	1692	3698	1049	2353	1223	1218	5556	5357	3048	2118	908	1324	1305	2743	3748	2909	992	970	1633	1654	1834	3879	1328	4198	707	543	1371	491	724	1409	2180	415	2674	3996	1711	1755	2078	5675	1494	930	677	706	1442	1555	2401	963	1982	1271
TRHDE	23	31	49	88	39	2	2	2	3	19	40	31	1	10	4	0	7	143	2	25	10	53	31	14	26	46	41	5	0	91	6	2	3	21	175	47	268	735	49	19	6	5	76	62	90	79.5	30	24	50
P4HA2	3476	5904	9120	2162	3382	5865	1834	4608	16902	9112	8500	2045	3109	3243	4876	5677	4395	2608	2942	9624	3113	4620	4707	2105	7180	722	3229	2620	1099	1593	4967	11449	2184	4900	6369	7250	9808	11034	3344	1026	3004	2363	957	2480	7656	5431	2468	7459	2097
FCGR2B	768	568	7064	381	624	560	51	650	4228	1493	531	1019	156	478	3278	389	1197	750	1225	833	686	2092	1352	496	4261	2076	1023	682	1112	126	3027	1927	504	1727	2217	2003	397	2558	813	411	466	229	848	806	1094	1342.5	1174	881	2134
NFATC3	3640	949	2286	946	1208	427	943	2993	1268	1763	1685	854	1224	811	821	1058	1576	1681	924	2726	796	2222	1605	750	2518	340	722	744	167	282	372	444	145	1052	3544	1370	1081	1133	2302	212	297	984	1148	564	1836	1741	1096	1970	1027
TRNT1	1077	1258	1057	716	898	345	523	1173	1521	1441	1055	833	613	523	1118	1133	1824	831	822	1469	762	1277	698	361	1850	915	760	679	1155	923	1444	1215	473	1436	1163	994	717	1143	1813	720	684	252	294	600	1897	1173.5	485	1056	907
ACADVL	11863	12105	19538	13570	8799	7372	6372	11884	22577	12897	17791	7705	4863	5799	27004	23330	32779	7493	3879	17854	5880	7044	18098	4562	27173	4270	6442	8299	4462	9260	4893	7315	5329	20475	31623	7432	19030	10049	10566	6719	4100	5614	3407	16425	28675	13087.5	8093	8754	7423
STK10	2833	3492	6251	1309	2375	796	590	5963	5628	3180	5415	1183	1655	1643	2312	1186	3281	2889	2290	6027	1334	2991	2782	3230	6484	881	834	1474	332	779	1252	2197	293	3756	7059	2767	1230	5142	2133	678	874	875	3370	2550	2277	3692.5	2804	4074	2221
FBXW11	4671	3872	4684	2511	2815	2378	1805	6853	5031	5924	5548	1581	3519	1742	2760	4194	4964	2611	2804	18728	2982	4611	4618	2418	6697	904	1514	2027	676	1424	1947	1655	593	3655	6382	3862	3882	3382	4015	890	1297	2588	2011	1972	5153	4896	2358	7488	2769
ACAP1	1061	873	2150	321	1276	228	181	608	2322	1071	707	464	283	722	1502	545	2475	383	597	1137	487	858	1163	403	3076	789	557	790	183	147	661	1562	279	1079	1377	619	210	1172	842	173	390	187	1962	2377	1149	1689	1988	1449	1744
CRMP1	942	1407	1377	630	495	129	304	2276	705	730	436	398	284	471	455	457	881	391	208	1049	444	805	841	242	3052	77	116	188	65	99	229	373	80	472	1395	2633	498	455	1216	171	155	315	310	722	822	228	375	782	360
EVC	2026	1839	2543	932	1457	260	374	2054	1042	2045	588	870	825	801	880	1232	1601	889	722	2351	1100	1576	2278	312	2010	154	354	340	129	118	410	784	81	2372	2366	1782	1433	1004	3141	224	393	737	480	445	1374	637.5	833	1374	891
DERL2	2224	4289	5346	1393	2333	1452	1067	2868	2471	3316	3354	1292	1404	1298	4287	3800	4118	1832	1084	1889	1161	2374	4918	631	4306	2157	1475	2098	1566	1178	2610	1824	2611	2975	3721	2895	5385	2825	3072	1398	809	913	917	2171	7913	2279	1413	1462	2266
SIDT1	726	415	349	196	538	142	1737	2322	2677	3116	3506	109	126	362	286	407	680	191	1210	2301	176	611	618	1060	946	123	327	351	42	190	258	218	182	357	1060	956	435	178	292	28	150	549	1042	996	741	996.5	788	516	684
NDE1	3444	1709	2691	514	1130	2418	350	4870	3874	2196	2212	773	1703	1115	1430	1729	992	896	1989	1719	3528	2367	1778	1337	2518	448	706	596	391	1413	1249	1253	378	11421	1627	1333	1594	1347	3302	1068	1256	645	714	577	1026	1043	777	1692	889
IRAG1	546	1235	3439	696	441	429	561	489	2060	1996	1450	665	130	1332	650	1548	924	797	214	972	419	1732	773	263	1978	160	270	409	104	763	501	821	119	931	2778	4663	876	1298	728	263	158	881	650	1517	1109	866	1081	972	1180
TMEM38A	429	202	727	145	457	81	105	1842	1108	763	3537	330	167	158	722	1447	146	530	574	1110	378	764	1230	1036	697	84	298	366	538	689	616	396	344	1459	570	500	726	256	1315	262	373	407	289	865	365	452	547	596	373
AP1M1	3865	2790	3619	1355	3134	1890	749	10995	6166	4517	3542	1853	2031	1632	2186	2402	3166	2447	2483	4064	1950	3710	3702	1280	4204	771	1249	1547	531	1153	2211	2209	705	5235	6566	4373	2862	4909	6687	716	1336	1677	1968	2323	2986	2254	3069	3619	2731
PVR	2421	12323	6953	1278	3711	3126	619	3000	8142	3416	2703	1566	6475	1486	10900	3118	4289	1958	2165	4589	4332	2440	4693	2089	2288	883	684	2970	613	869	1270	2994	465	6645	4979	2168	2252	3263	4274	1832	8166	1143	892	1769	2002	1905.5	854	2173	1258
XRCC1	1129	2274	1437	986	1391	700	393	2349	2352	2338	1654	667	1511	630	1525	1197	1683	840	904	1882	898	1089	2729	726	1482	309	514	2064	630	662	446	844	728	1515	1559	1275	1540	1360	6271	1290	778	616	596	1201	1418	1026	958	1787	1054
SCARB1	1778	1430	3695	1240	7721	1605	567	25226	4427	2397	3090	628	2636	1422	5501	3340	3699	1951	736	1511	384	2287	2731	1546	10751	1407	528	2188	554	928	1906	1492	361	12822	4846	2722	1325	1460	5786	1906	1827	471	770	1459	3504	1411.5	1119	1129	1265
CYP2W1	15	30	9	0	8	0	4	10	34	7	187	14	4	0	9	26	1	2	0	41	0	30	1	33	38	3	0	566	1	71	7	0	0	4	7	5	1	2	417	35	1	37	0	85	1	1.5	20	6	5
MCM2	1042	4439	3663	321	3892	1711	595	20319	4959	3710	962	585	2886	555	1619	2981	2026	2927	1188	3272	1645	1703	2847	715	4353	356	409	1676	499	845	2041	1199	642	7278	1419	1259	2984	3181	14532	2131	781	635	625	221	848	2513	769	935	447
MOV10L1	15	15	624	23	25	22	3	9	82	35	7	19	4	14	18	29	29	83	5	32	6	27	274	2	29	5	6	25	7	11	6	21	6	18	65	38	10	17	116	77	2	7	9	31	19	21.5	20	36	37
PANX2	1044	227	283	2140	2801	166	678	393	3848	806	54	497	110	413	814	593	2554	411	15	1437	30	419	1847	102	3484	11	201	194	390	6	221	176	527	1429	591	428	175	362	545	140	113	525	202	88	2140	658	486	570	543
SELENOO	766	739	1368	706	856	565	280	891	2339	1251	1334	573	156	374	855	1223	2054	341	491	1577	367	1143	1021	379	1818	248	249	587	167	446	227	561	223	3070	1900	675	229	712	1282	254	306	357	341	1399	1073	466	758	937	734
TP63	1235	443	826	528	222	6	27	771	82	4411	450	356	18	73	133	139	30	387	2314	2339	1931	1469	51	66	1995	21	58	48	11	95	430	34	2376	105	167	1149	146	381	76	10	203	371	115	412	599	215	257	231	1976
ALPK1	1142	1518	2337	1266	1240	351	944	3160	2198	2214	1853	754	1264	549	1650	803	2721	619	1067	2932	1055	856	1116	983	3092	719	705	822	483	506	700	1055	169	1993	2764	1303	618	1459	3038	454	480	645	625	1233	2433	3641.5	941	2321	1225
LLGL2	10864	9252	18169	3771	17571	4872	5122	5594	16085	13330	21090	3690	1863	2864	16796	13577	15570	3519	5777	9725	6480	6995	13992	7531	9011	1989	2185	8483	2500	5231	3235	4230	974	4622	13245	2572	8358	7885	41264	3214	2621	2221	2535	6102	11691	5243	3424	11968	4206
PDE8A	3069	1393	2118	1225	917	523	1444	1999	2077	1834	2697	1308	4392	750	2479	4851	3908	801	1363	1323	1287	1387	2463	999	3368	1294	1038	1451	474	842	536	769	157	1472	3135	1318	1697	1356	1080	941	682	461	666	1245	2075	1667	815	4323	1445
CLCN4	176	517	558	380	2025	542	310	8542	548	956	931	236	625	585	218	1650	1011	1211	400	817	690	590	1864	639	1129	34	397	665	139	97	303	129	27	2475	1890	878	3572	846	3369	34	271	680	213	320	664	1181	533	317	341
NLE1	1626	2651	1416	469	1918	1043	189	1251	2521	1696	1197	522	1746	651	1443	1626	1576	1202	861	2132	509	1615	1681	452	1732	427	423	928	478	494	674	1041	561	3998	1037	1146	1621	2669	3479	442	598	609	472	417	1078	661	419	2023	785
SDHA	311	296	863	160	350	195	278	672	538	1085	509	194	227	235	549	282	636	291	191	672	155	553	406	161	927	84	139	388	248	310	154	336	158	379	455	275	407	374	498	182	143	133	135	237	508	721	144	592	229
SMARCE1	768	383	740	331	392	152	164	359	815	621	327	295	246	188	349	402	591	399	248	613	551	683	1011	106	668	210	226	188	148	165	310	166	98	542	805	354	503	296	1139	84	193	144	237	387	460	731.5	159	467	628
FNDC8	5	1	2	2	1	0	1	1	6	8	1	3	5	0	1	3	2	2	3	10	2	6	4	1	8	0	2	3	0	1	0	1	0	3	8	0	1	2	23	0	5	2	1	3	0	1.5	2	6	0
GSDMB	893	1101	2433	391	1758	144	324	3210	4163	2465	7500	933	170	270	553	701	3429	629	2439	1439	1045	492	440	1761	6988	301	1065	1193	184	4099	1550	420	142	1728	1444	485	2716	203	5677	701	224	399	93	2987	739	1715.5	577	1707	788
KDM5A	3947	3030	6627	2625	3476	1633	2524	2977	5966	8826	4254	1907	12527	3512	5258	3598	5067	4537	1685	4495	4314	3701	4458	2780	6998	1296	1369	1928	1024	1377	1807	2616	770	4070	6471	3854	3188	2641	8993	1189	1266	2100	2201	2336	3270	8246	1659	4168	2162
ADAM11	32	64	30	11	23	8	13	197	32	34	8	20	9	9	19	25	18	23	70	204	36	34	19	3	75	3	9	7	8	6	10	17	49	374	43	28	10	132	299	21	13	4	3	17	7	30	34	21	23
PPP2R3A	2966	1392	1534	1712	1321	543	566	1912	4173	2032	326	1142	364	1339	1038	1694	1446	1171	2288	3021	2927	1986	1594	354	2642	99	1027	396	567	499	1072	931	102	2549	2018	1063	1654	2349	5323	523	520	532	524	555	1848	7600	478	2040	940
FERMT2	2250	3561	5803	1429	1728	2801	752	7483	6273	4437	2228	977	6644	1762	1647	2633	2442	2616	2460	3271	1626	4394	2638	833	7065	918	994	1353	1360	1070	2295	4501	1167	4283	7509	7426	3940	5519	6674	1001	1196	1096	1126	1479	4956	3365.5	1229	2667	2381
ABCB11	1	0	12	23	3	12	4	115	8	41	9	4	0	14	3	1	7	4	2	0	0	15	8	23	40	0	2	3	0	0	4	2	28	2	18	1	4	15	65	0	0	1	42	26	5	63	6	2	2
DHRS9	625	199	1452	318	254	121	25	3688	402	1232	9593	80	32	122	272	181	232	393	138	65	78	1641	354	2171	3557	352	224	253	66	412	925	132	729	207	1709	591	188	3118	112	71	170	37	287	2319	224	3839.5	556	361	830
CD5L	76	40	11	23	4	1	1	74	12	2	21	3	2	0	2	0	13	9	15	3	4	18	5	3	21	0	11	11	1	0	4	4	0	58	15	9	14	6	2	0	8	3	1	31	17	13	2	6	14
PTGS2	8755	3037	572	462	411	57363	419	953	503	4088	2620	10561	15902	6917	4366	28139	117	1235	1832	2168	638	23744	7933	833	1329	1762	1326	4107	630	5850	1555	1192	189	34795	20493	4087	1084	3253	439	3316	567	9169	12936	3051	3655	995.5	1580	576	1313
IGF2BP2	1496	6564	3837	450	975	687	420	2377	3790	2591	4643	137	1086	273	1374	2236	186	342	46	495	3472	1301	1834	2679	5362	198	89	565	56	1539	2374	4362	61	6102	1318	732	424	2492	23193	827	683	1045	173	1103	200	1410.5	395	801	256
MAP3K13	3537	3113	6363	2135	4321	1184	1392	14515	11555	8267	4658	3294	1123	1182	3041	6496	2123	2606	1856	6611	3711	9709	3311	1450	4724	971	2358	1980	3589	2338	6868	3836	2866	12758	4540	2295	5334	2509	4365	1194	2158	1893	1744	1784	4675	5440.5	1809	5588	3075
ST6GAL1	7749	7003	19742	6487	12244	14027	4075	44041	11601	12766	8452	4364	1402	4773	6273	4995	11748	7785	4459	6847	6157	14576	10271	3022	10938	3388	7085	5740	701	1282	4500	2179	3169	5219	16906	20194	6707	6956	33918	2244	2698	4068	9598	4826	13590	8816	7518	8142	7526
TBX21	56	116	135	31	150	9	38	41	660	58	70	22	74	73	80	38	232	55	59	66	71	63	98	73	296	91	30	120	5	8	115	268	25	82	97	44	7	522	84	17	103	27	152	172	71	315.5	207	196	133
FRY	1958	1209	5457	1725	1065	442	2259	1404	1956	2790	4312	640	156	937	471	1217	3346	1592	1220	1253	1016	1302	1055	2270	3548	340	953	519	501	1670	343	540	124	609	4325	3019	1205	502	590	251	340	974	1070	2003	1860	2028.5	1260	3949	1741
PICALM	14901	16370	24666	8015	8063	4437	6661	17772	25468	22819	17311	6910	8543	9888	13486	16576	18847	9801	9209	14238	8112	13140	19921	4709	29061	4152	4674	9689	4164	5563	6379	10473	1834	15786	22626	16719	7450	18482	8448	2920	9313	6434	5686	6543	16561	20885	5118	14665	7595
NSF	6839	4169	6221	3103	5760	2133	1702	5501	8367	8586	5252	2943	2029	2950	4393	3553	5185	4840	3391	4832	3278	5520	5215	2233	5732	1073	1360	1843	1329	1241	1354	2137	860	4794	5879	3334	5292	4888	3872	1480	1328	1442	1923	1731	5366	5496.5	1845	4445	2511
GLI2	243	194	711	150	80	121	156	174	403	398	887	448	216	330	149	102	198	156	191	214	127	368	607	149	792	61	41	150	37	111	87	138	49	141	603	610	140	182	455	63	58	232	284	378	456	179	318	660	253
CLASP1	4878	5096	6130	2249	3215	1614	2316	4935	5225	6128	2485	2681	4331	2314	2603	3413	3332	3541	1416	4837	3523	4578	6733	1672	4646	527	643	1733	791	600	815	1717	480	11916	5224	2742	2039	2746	14040	1041	689	2852	1796	1698	3703	4870	2213	4362	1615
MRPS34	3684	3975	3605	1643	3460	2437	508	6893	6067	6589	5449	1235	2663	1410	4790	3706	4419	1777	1729	4042	1080	5012	3507	1095	4985	1925	3043	2561	1768	1511	2488	3256	1551	7767	3368	3108	7573	5724	2470	2515	2072	1454	1091	1994	4548	2714.5	1788	3465	2202
NOTCH3	15490	16773	28774	10788	13479	4702	5533	9402	33967	13086	7567	9452	6947	10950	23920	12175	5386	24167	7252	16617	11238	21157	24431	1885	15046	578	964	4833	2261	2269	2179	4444	1920	8143	16694	17847	6458	8309	54441	1835	2305	6028	5708	4721	14031	6040	4386	6795	2289
CLNS1A	4484	5036	5723	1803	5261	2024	1808	9166	8815	7739	6149	1594	6764	2515	4433	6363	11866	2901	3784	5233	2095	4045	7710	1153	11999	4305	4092	3233	4472	4472	4086	5382	2372	7158	3803	4525	11154	6280	11287	2152	3882	3044	1943	2434	6250	6380.5	2200	4220	3449
PPP2R2C	1073	152	104	638	4241	3	8	439	462	10	240	37	4463	348	4756	10	3016	2059	6	99	3	202	1187	68	6420	52	27	12	4	90	577	53	348	4536	91	357	718	869	11	3150	22	22	45	1006	1764	1.5	85	26	831
TEAD2	10168	1970	4793	1254	4596	824	823	3852	5937	5855	1225	1940	2404	2131	2864	4776	2046	2368	1032	1630	2162	5343	7703	299	3558	2426	1256	2260	924	358	1786	2179	540	3427	2754	3027	3871	3077	7659	4262	1799	1496	929	806	2732	1634	1347	2213	2844
EED	1660	1503	2423	538	1155	446	532	4878	2837	2529	1635	556	1177	478	1874	1992	2539	685	1032	1730	571	1191	2181	371	2792	1191	729	1271	1334	958	1282	2003	671	1963	1350	982	1613	1191	1285	800	915	426	516	954	2060	2005	831	1182	1332
CDHR2	34	2292	10	39	17	4	41	61	40	16	1921	58	27	8	238	15	836	18	4	216	36	18	46	750	117	509	3	333	0	2342	58	7	6	21	23	10	10	490	50	289	8	18	9	1326	23	19.5	3	10	11
SNCB	1	3	20	2	0	0	0	5	3	6	1	5	5	2	16	0	1	3	5	28	0	14	1	1	6	9	1	5	3	1	6	1	24	21	4	28	0	67	472	2	0	3	7	0	22	3.5	6	3	6
TSG101	4985	6184	6230	2965	5465	2201	3044	9931	7379	9773	10545	1768	7035	2502	9320	9438	6284	2010	3496	4823	2798	4279	6993	2739	5249	5183	4240	2861	2990	5979	6135	5335	1708	16235	5940	4578	7317	5544	7575	3552	1823	1794	1785	3353	9583	4994.5	2211	5341	3869
NCBP3	2747	3232	5542	2486	2148	1415	1187	3187	3034	2979	1545	1794	2237	1399	4090	3709	5054	1208	909	2216	1949	1701	4368	1128	5739	1806	893	1647	402	708	588	1307	842	2876	4743	1498	2334	1488	4650	772	413	1424	949	2034	3116	2665	1232	1952	1479
ATP2A3	8282	4420	5864	2774	6019	7115	3004	12546	3908	4152	33356	2628	880	6333	3834	4963	4326	7173	1435	2029	983	4528	23814	4492	6664	1894	732	2000	192	1867	868	1170	296	1889	4405	2001	4438	2131	2512	2336	627	1420	5457	5852	3345	2524.5	5323	3527	3024
CA12	196	803	5333	210	4256	1025	1591	7275	810	700	2039	94	214	516	18945	12206	21317	620	10890	508	313	651	6838	567	13064	1000	23	763	155	6019	1512	129	327	4747	1211	995	688	2769	778	110	117	298	197	5155	9840	154	321	150	100
MGLL	17873	37373	36194	6329	11471	7208	11947	3218	29478	18838	37709	7176	4778	7190	14376	10753	18691	5652	11956	19479	8899	9935	3716	8827	18262	1042	5324	7122	1691	9788	9524	11753	566	18523	40585	11291	15720	10676	1407	994	7097	6992	4388	12576	12228	30639.5	5009	35002	14210
NTN4	2813	3995	4478	1907	3258	593	599	1702	8872	5131	10978	1859	5209	772	2142	1437	2134	1577	3445	9458	1861	1611	4744	2549	10390	628	3147	1620	215	2305	1723	867	218	4736	19439	5847	1563	2256	502	705	888	2217	1896	3505	7135	4710	1689	1421	3938
BCS1L	1152	1891	2191	686	2132	541	292	2369	3440	1613	1060	612	1075	483	1940	1435	1552	541	528	1834	699	958	1545	369	2398	505	592	813	973	482	869	1355	642	1846	1405	992	1619	1512	3613	672	662	635	372	978	1485	804	723	1351	959
NUAK1	4088	940	4021	840	1079	1275	413	1510	1933	2979	975	1384	136	1963	1093	2121	444	2590	424	1456	742	5323	3885	366	1789	416	280	386	183	373	810	983	634	809	3631	7998	1964	1755	4909	223	298	828	767	656	1557	1864	582	1674	775
DPP8	1977	2343	3415	1794	1644	1012	1597	3251	3225	3049	4686	1416	2339	1311	2478	3587	3271	1562	1315	2703	2511	2074	2451	1917	3849	1037	1137	1655	729	991	1046	1158	423	2912	4889	2067	2298	1988	2423	542	769	892	1178	1460	3521	3592	1173	2135	2296
SLC24A1	1085	905	920	751	821	275	890	1553	883	1312	1690	427	409	413	1045	1664	1424	634	624	2027	636	599	792	582	1442	179	213	368	113	282	366	213	34	984	1289	557	400	372	981	185	121	333	295	445	1626	748	374	574	629
ZNF532	5768	5150	10868	1553	4038	2947	2305	5979	11735	4100	1683	2671	5428	2294	1514	4448	1387	2416	1741	4642	6124	5042	4271	856	4873	377	510	879	948	771	1182	2103	693	4276	4714	3352	1464	3146	8241	1325	861	1796	1378	1651	3452	6163.5	1247	6918	1750
SCARF1	1618	3209	1730	992	579	282	312	954	1549	843	766	611	236	636	637	896	874	562	686	4559	458	1297	994	418	4771	362	1351	536	262	109	423	769	107	818	4754	827	422	2111	710	140	359	1296	526	1088	1497	1036	1097	853	793
LMAN1	13515	12189	16289	4267	15444	12951	9612	28015	22561	17154	12313	4163	26085	9628	15309	34204	9423	10151	6359	12661	6453	15378	8762	4455	15597	4265	3075	7140	3826	3521	5579	7311	3173	28214	18992	12124	10958	15954	26647	4329	4796	5884	5009	4350	15687	21509.5	5149	8740	6319
HACD3	5800	8758	8636	2864	10824	5581	6305	16743	7444	14235	29584	5281	10011	4496	14235	19098	10715	4525	6525	9003	7376	8554	13845	9622	10594	6290	9863	7865	3986	5326	10113	5676	2279	14821	10927	7418	30916	9121	8811	4313	5761	2120	2728	4155	16123	6467	2767	9962	8853
IPCEF1	501	122	591	406	253	49	52	170	1876	878	351	176	69	424	172	76	477	213	218	1205	616	312	679	167	390	68	570	162	80	73	138	351	50	163	548	598	150	171	120	26	268	331	839	164	2394	2560.5	274	331	372
ZZEF1	3922	3873	5291	3046	2161	1318	2082	2668	3085	3488	3538	2373	2249	1868	2839	2070	6024	3258	960	2518	2504	2645	6305	2550	5837	391	714	1289	309	711	496	770	310	2357	7582	1627	2120	1674	4124	676	497	1596	1572	1979	3201	3684	1756	3061	1466
NOX3	1	0	1	0	0	0	0	0	1	1	0	0	0	0	0	0	0	0	0	0	0	0	5	0	0	0	1	1	1	0	0	0	0	0	0	0	0	0	0	0	0	0	0	0	0	0	0	0	0
ENO1	95145	134280	211825	62980	90725	111441	19547	295365	309031	530412	90738	39335	147976	41671	235589	128150	74756	53559	47025	311079	67359	90256	137643	30613	177272	31598	32332	49039	69416	20297	154115	143786	65566	253611	172893	147549	242821	330071	217543	65932	71791	67634	37919	42927	186284	160119.5	79919	126838	80186
SLC12A1	2	1	0	0	1	0	0	3	12	1	0	8	6	2	3	1	7	0	0	6	3	0	1	0	1	1	1	0	0	1	0	2	0	1	11	4	0	0	15	7	0	2	0	2	1	5.5	5	10	1
MYDGF	9000	7199	11573	1752	8087	6651	3104	19496	16224	8837	11720	3399	6158	4622	16995	85490	11063	2354	5504	11946	3193	11144	13081	2657	7835	7703	5781	12231	7614	6690	10740	6798	3016	32300	11681	9398	11904	13584	7803	4218	6550	2118	2723	4880	7918	6268.5	3372	6969	8596
ANO8	1548	656	2195	708	239	557	500	1102	3327	697	1027	1526	409	402	1831	2138	1174	468	620	1248	812	1470	1352	310	1513	110	286	324	234	322	87	263	71	1871	1660	337	647	647	2324	177	321	355	247	689	493	667.5	594	531	427
TUBE1	637	549	1004	323	490	174	272	877	1073	858	617	222	589	249	940	1264	1002	270	232	1031	660	423	554	229	758	347	443	318	297	219	559	462	208	2279	996	512	1077	442	1618	844	286	192	197	533	1052	497.5	489	691	868
ARHGEF10L	2319	1753	7174	1427	3533	2178	1415	8296	6573	5567	3432	1838	268	867	2316	1225	4235	1837	1000	4717	1542	2374	2037	1297	5222	761	1264	1213	801	552	1424	1412	439	2203	4752	1988	2072	3292	4514	1330	1089	1637	821	2187	2883	2702	2127	4197	1975
TXK	76	57	116	33	49	11	47	67	77	150	156	23	71	46	85	27	177	32	45	76	37	47	56	176	163	43	37	71	3	199	108	28	7	98	148	43	240	32	67	28	24	65	182	137	70	177	74	69	89
WSCD2	50	7	538	28	31	0	14	12	84	119	335	14	1	19	7	10	11	20	38	28	8	49	20	18	88	1	12	4	10	66	33	14	3	20	31	176	62	126	157	4	10	27	24	73	35	37.5	32	33	64
KCNQ2	329	2	1	0	2	0	220	20	89	1	13	9	173	1	317	4	339	3	58	216	0	2	10	1	412	14	14	3	0	1	1	2	6	0	11	6	3	4	1	0	2	4	0	8	6	2	4	0	7
TACR2	70	50	107	52	54	48	58	38	256	51	140	198	12	76	33	50	177	42	59	40	23	169	577	23	105	11	29	39	49	24	147	108	23	65	91	59	103	35	296	5	34	8	27	52	22	37.5	28	36	77
ACTR6	1123	1148	1891	850	2223	591	690	2264	1821	2378	1407	567	2563	643	2457	2496	1540	1236	900	1537	1056	1672	1843	301	2909	1100	1157	905	1952	774	1228	1557	1131	2970	1634	1478	1939	1326	2152	1815	638	480	570	912	2560	1648.5	578	1114	1640
TIPIN	314	485	283	191	436	123	138	1545	402	396	419	168	681	130	411	504	316	131	266	595	255	294	277	112	617	170	148	196	165	178	347	269	124	1118	453	249	295	608	555	116	212	81	130	169	636	420.5	135	169	334
SRI	7610	10584	13982	2632	5482	5001	3257	8782	14406	9739	18752	3695	2089	1473	18189	13774	8170	5354	3147	4871	2696	6768	10451	1865	13106	9582	12937	8530	7606	6330	16389	11983	5986	16631	5440	6425	19746	7215	3662	10415	5248	2772	2699	6109	8972	10328	3166	5498	6343
EIF4G3	4458	3199	6292	3558	2656	1466	2420	6181	5290	7190	3025	2579	5891	2303	3719	9584	4327	3112	1247	7666	6182	3498	6516	2763	5150	1009	965	1951	810	790	1105	2055	1045	4896	8064	2753	1800	2898	13197	1717	956	4194	1805	2285	5600	6003.5	2776	5051	1931
NUP37	793	1446	950	505	1747	791	452	4060	2208	1750	1401	276	2223	446	2116	2904	1130	767	632	1072	793	1196	1040	284	3425	1134	861	992	1363	1057	2378	1894	975	3368	1074	837	1225	1510	2443	1985	827	255	355	493	2160	1257	380	795	1018
SEMA3A	1859	3621	10759	95	768	2075	241	87	491	3599	786	1951	10266	1014	1225	1106	115	739	64	201	1765	1602	896	586	750	198	212	826	205	224	659	3783	19	23725	1186	1562	3544	13478	516	422	50	1019	453	271	225	742.5	1196	403	690
GTSE1	260	1285	1075	79	705	477	129	3751	2492	1024	286	176	2040	217	741	1643	618	467	278	471	780	411	868	230	2640	174	113	465	191	317	414	604	181	4370	426	310	366	815	3372	664	477	157	126	129	147	351.5	283	212	196
SEMA3C	1568	20044	14609	850	2481	348	840	4311	8143	7546	6736	2047	11898	1241	4648	1515	697	1210	2823	2942	1129	2934	1370	1946	5042	568	1188	2891	1559	2545	4167	5810	300	3171	2933	12614	4202	7386	1082	3639	5322	4145	1247	3324	1495	5716.5	1712	7378	2199
TTC38	3871	1801	1847	1412	1644	1239	887	2140	3185	2599	4340	1426	1580	1494	2064	1599	7859	825	1931	2079	1064	3004	2145	922	3105	1204	903	1382	538	3462	1399	1327	289	8120	3325	2079	1401	2141	1905	587	1764	640	878	1728	3091	1444.5	1226	2077	1687
ACAT1	2184	1955	2260	1707	1515	1269	2398	7623	1271	2573	1520	914	1853	1278	2483	6461	15322	1384	1734	1364	790	1751	3457	472	3827	891	2925	1680	1992	312	1890	2581	606	4525	5309	1728	2517	3206	2098	389	1456	686	728	1122	4312	5712.5	913	3401	2239
GRAMD4	5772	4029	5277	4376	2858	7251	2353	5013	9084	7030	3193	2555	2011	3511	3481	4414	4514	2516	1418	3784	3001	3386	10359	1538	7041	446	1014	1492	494	1325	705	1259	219	3584	10607	2048	1655	2360	2991	988	1032	1500	1459	2347	7866	2598	1926	4124	2278
CELSR1	14923	10231	16866	11043	3762	4729	5313	5874	31462	21026	5690	6047	10625	3020	4398	5838	10353	4680	4965	9973	3506	8828	26478	1375	15331	307	1734	2974	802	459	895	1409	296	9768	10700	2626	2898	9476	23090	754	1992	4724	2524	4720	14140	4455	3236	7231	3308
WNT8B	16	3	8	9	47	4	6	1	4	35	6	10	2	2	11	23	178	78	14	10	18	8	24	3	14	12	7	3	2	0	3	22	0	19	5	2	25	1	67	2	2	1	1	0	5	14.5	5	7	2
ZNF638	6292	5300	7286	4008	4390	2241	3735	6524	7140	8299	4231	3585	6717	3652	4813	5558	8285	4990	2521	7608	5698	3339	5500	2914	7786	1286	1485	1999	1088	1518	933	1999	903	4869	7234	2802	2361	2062	16119	1751	1082	2711	2245	4159	8690	9671.5	2522	6174	2557
SLC25A40	1303	1767	2254	768	1429	495	673	8767	2784	1724	2301	597	1108	523	1947	1787	1542	683	860	2213	999	1264	1585	765	2330	1102	1283	1472	1021	671	1618	1921	777	1561	1580	1033	2950	1180	944	1857	1163	575	492	616	1642	1947.5	748	1363	1318
TIMM21	888	1018	1454	559	1415	1102	501	4107	1760	1177	821	339	1102	397	1270	2884	774	521	458	927	335	1057	1271	228	1387	645	475	530	802	273	896	977	498	2546	1288	813	1371	1320	2968	488	453	321	397	453	1893	1083	494	1101	806
ADD2	81	53	264	40	122	8	63	24	85	445	142	95	29	122	26	2463	331	68	18	42	45	226	643	37	1625	28	10	25	1	9	167	34	9	68	260	556	810	491	5870	8	9	102	237	58	180	124.5	105	146	289
FGF4	0	0	1	0	1	0	8	0	0	0	0	0	3	0	2	7	0	0	0	1	0	0	1	0	0	0	0	0	0	0	0	0	3	4	1	1	0	0	5	0	0	0	0	0	0	0	0	0	0
RASAL2	2096	4404	4469	1086	1443	798	544	1683	6484	2798	1703	1854	1192	1289	1067	1263	1465	2404	1006	4015	1373	2734	1630	905	6059	466	476	903	546	882	1115	2056	141	5544	3552	2068	875	3311	3491	291	1261	1278	764	1362	2068	6893.5	529	2206	838
VPS9D1	662	758	1639	1085	924	467	913	2592	2401	1461	762	426	509	446	1578	789	1343	234	376	2452	653	1143	1170	650	2560	361	460	517	161	198	515	689	210	983	1569	778	915	1140	668	335	346	534	328	1258	1550	910	591	796	732
ZNF37A	1404	669	1840	657	900	412	929	1258	1418	1328	604	1385	1092	804	752	503	1362	704	622	1207	2284	763	1274	622	1330	187	150	304	100	159	106	230	94	1374	1837	562	290	604	2353	65	176	997	480	791	798	1560	448	1568	415
MARK3	4854	3201	4852	2777	4038	3264	1403	6449	5835	6752	1640	1662	3541	2232	3217	3569	6381	2876	1895	5374	2643	3686	4726	1856	6193	1315	1395	1571	1325	1360	1326	4218	1418	8449	7388	3205	2803	6873	11400	1310	1005	1925	1487	3476	5560	5030	2103	3890	3115
SLC25A3	22430	20862	21969	13646	31109	16319	8963	44799	38262	34211	31297	7461	28299	12832	40927	49364	26332	13318	10685	25631	12480	24997	38146	6924	45506	11153	9713	15695	9512	12721	20836	21430	8954	42323	35958	20756	34489	24518	51038	14744	9499	6608	9220	12318	32014	18470	7288	19579	19843
FNDC3B	8048	8743	25503	2558	6140	4790	3457	20735	17912	17978	7861	5473	11514	7978	8152	10691	5098	12540	5826	9713	7870	10556	16018	3664	14383	2023	2302	4060	1538	3750	5372	5700	3998	16203	13932	10198	7783	9003	16810	2882	3574	6364	2947	4395	8464	11408.5	3978	7317	4305
FOSL2	5393	10535	15730	13952	5948	2828	11351	12360	51682	12047	10497	7521	17143	6652	16049	6615	10138	6580	4806	31351	10960	12167	8860	8300	21950	1405	2065	10530	4755	3472	4534	7118	1372	16164	46379	16022	4510	14499	18650	2024	4681	5547	7842	3630	15121	11556	2023	6857	3169
CACNG5	1	16	10	0	5	0	1	11	3	4	0	1	5	23	0	4	5	7	1	9	4	15	161	0	5	0	0	1	2	2	0	1	4	5	2	1	3	4	24	2	1	4	9	2	4	0.5	9	3	2
CACNG4	130	7232	10918	166	350	16	10	36	7695	2047	1208	129	30	34	145	6	206	2375	4	226	3060	5444	140	88	2933	4	66	60	417	20	195	21	501	99	190	998	18	1536	218	421	498	203	157	334	321	551	557	484	25
FRYL	2841	4849	2857	1786	1347	910	1865	2167	3556	4015	5312	1385	2814	1328	2447	1240	2993	2719	1461	4722	3374	2228	2608	3401	4413	799	857	1231	678	1717	821	1942	286	2317	4441	2071	2150	2891	3604	952	674	1681	1595	2462	3588	8268	1817	2880	1678
TMEM131	5199	4672	9221	4245	6208	2489	5214	10117	7247	8687	5285	3581	7420	2565	4582	5203	5656	5868	2155	6267	4443	3955	10908	3538	7740	1024	954	3473	827	1677	1374	2474	1878	4159	7253	2723	4410	3923	9856	1058	1320	2423	2926	2916	5319	4585	2983	4948	3114
FSCN1	4278	15175	6672	1709	3701	1335	771	14234	11826	16020	3689	3327	38419	3927	8336	9749	1617	3598	3019	5684	1714	23465	4515	4025	21195	887	1361	4450	1098	1457	4819	5156	1210	10939	6639	17072	4701	35355	3294	1251	10782	1916	2171	3286	3714	2453	1609	3826	2399
ACTB	357475	563262	843536	152359	306412	234551	80966	574594	993464	641731	516191	276199	358726	233555	317166	406718	350986	288914	193841	372111	258698	614481	286386	153762	557002	102859	177167	229923	102772	187764	438231	369758	73374	764344	666711	475076	747484	962742	93414	176073	232701	141023	230128	226531	429420	417696.5	193022	355333	257471
MOCOS	1441	1174	1154	679	1230	1335	687	2881	6971	1020	1477	805	590	285	2566	1948	323	188	516	323	300	2135	883	471	4898	426	593	1011	1115	401	1910	1321	297	8737	1988	625	1403	1493	314	538	797	491	376	482	1896	1718.5	345	1786	902
PLD1	510	962	2286	692	1035	1042	348	6069	3149	2997	3196	655	2760	1311	1180	3385	430	1701	888	900	587	1297	1366	1428	3120	343	327	657	315	2742	1298	875	898	3394	1899	1158	1220	1568	1263	802	509	470	482	964	1087	722	632	1704	683
ATP12A	102	92	5868	259	123	84	6	58	4	40	8	70	0	5	6	2269	167	159	85	35	48	126	14	5	127	0	7	6	3	16	12	14	9	236	104	90	3367	32	109	21	5	4	66	249	30	4.5	70	7	173
WDR62	346	1191	1765	105	773	939	70	5470	1189	549	203	328	1467	187	458	1233	478	640	281	369	517	272	750	291	1773	203	185	1121	203	115	950	309	196	1933	596	146	696	532	2999	467	916	190	147	172	139	235	235	1962	173
DLG1	4011	2222	4786	2459	5403	1466	2266	18370	5553	6256	3875	1547	1765	1344	2743	6020	2367	4391	2323	3096	3037	4236	2609	2186	5673	852	1392	1995	1145	2161	1186	1581	1102	3616	5372	2992	2900	2332	12341	727	945	1465	1348	2342	6111	3468.5	1787	4058	2352
RAB7A	13091	22844	32656	10409	25420	7833	8484	74808	30591	31281	27934	7839	10860	12717	20543	25129	20246	17060	7923	19872	15917	17350	16562	10700	36828	7152	8594	11524	7656	9674	14779	16053	7426	37051	38611	17771	27298	21010	28505	13759	5937	6154	8212	9747	27201	20652	7589	18981	12188
BCAP29	27	38	59	20	52	13	18	100	114	52	37	28	36	19	84	48	48	22	18	43	21	28	39	8	45	13	31	20	30	12	41	66	23	138	78	25	31	76	39	117	11	38	11	19	65	57	16	79	30
SEC31B	400	74	441	430	112	84	166	281	494	140	34	121	150	56	325	328	1546	68	70	637	156	89	135	159	823	134	116	122	52	30	14	119	52	341	791	45	17	62	717	59	47	92	31	709	225	347	303	285	428
SART3	3918	3620	3905	1612	3654	1896	1263	6581	5875	5184	3274	1408	3821	1670	3741	5117	3371	2276	1661	3997	2933	2930	4532	1307	4695	777	745	1754	592	926	1517	1721	635	6047	3780	1855	1837	2388	8381	1620	777	1148	1414	1768	3211	3457	1366	3000	1290
ARHGAP15	519	436	886	257	651	124	113	363	935	767	751	256	118	480	712	461	877	383	338	357	241	880	498	237	1117	1251	686	570	374	160	913	1112	408	751	1075	848	415	620	1320	132	321	158	1174	728	1037	1562.5	763	918	1661
TUBA3D	16	5	37	18	6	10	15	37	28	12	5	24	25	6	91	11	66	9	9	20	12	9	34	8	23	0	6	10	5	1	3	9	2	6	27	3	1	8	57	6	4	15	24	3	14	16	11	26	10
PAX2	0	3	0	0	7	0	0	1	1	0	1	0	1	0	2	0	0	0	0	17	0	1	0	0	3	0	0	1	0	0	0	1	0	1	1	0	1	2	3513	2	0	0	0	0	0	0.5	3	1	0
EXOSC7	1831	1521	1338	858	1341	961	540	1847	1265	1982	2425	535	1060	534	1478	1874	1805	1030	1072	1984	1203	1560	1053	688	2276	730	633	942	1922	993	1735	872	361	3681	2688	861	2166	1868	4022	719	1075	347	720	1132	3350	921	507	867	1111
KIFAP3	3000	4143	4086	1192	3416	817	982	4666	2263	4112	1699	2167	1315	1283	1606	861	3309	2088	1775	2808	1211	3799	5064	831	3196	871	1135	1209	870	1014	1148	3045	1011	2182	2528	2812	4042	3407	4559	897	1163	1024	1391	1528	4402	2091.5	1068	2253	1527
MKRN2	1999	2030	2985	1057	1414	868	999	1809	3468	2837	2691	1091	1244	792	2272	2451	2613	1355	1028	3354	1850	2526	1542	1028	2987	834	713	1301	1406	1071	1104	1582	541	4388	2577	1755	1778	1890	4166	886	862	524	637	995	3268	1795	909	2759	1385
MCM6	1849	7739	4948	618	5715	2692	1181	10814	7697	5497	2271	1650	5879	1477	3789	4195	3279	3591	3091	5393	2031	5486	4291	1305	5490	1289	944	3253	2831	1548	3581	5343	3303	7608	3186	3022	5738	6178	10377	2526	2824	1490	1331	1035	1815	3934	1646	2056	1386
REXO2	1659	1786	3167	793	1454	603	871	3214	1173	3491	2380	1254	928	789	3296	4654	1699	1050	1672	3442	571	2027	1726	375	4215	996	1768	1105	1777	1159	1649	2069	1093	3163	3071	2810	2043	1745	1871	1140	748	948	639	1580	4991	1898.5	889	3008	2002
RBM7	2598	2569	2700	864	1459	893	1009	2677	1088	3400	2508	833	1031	733	2951	5200	1280	957	665	3153	861	2166	2609	460	3292	962	1421	1213	1483	1149	2203	2644	563	2097	2642	2104	1532	1914	3006	1062	567	824	680	1008	3223	2714	891	1609	2279
RBMS2	3343	3530	8288	3155	2907	1199	2596	1777	5412	7929	6060	3733	5137	1743	3480	4458	4082	3196	1273	7632	3673	4824	3500	2163	8405	461	1340	2712	427	840	998	2047	303	4734	11620	3369	5284	2678	5350	1275	695	2140	1588	2373	6619	4729.5	1870	7670	2777
BAZ2A	11833	8933	13954	6151	9812	5260	6115	10934	16881	13812	8603	5333	13151	4902	11816	11786	10034	8416	3632	9288	11541	7508	12841	6858	13473	1314	1740	5797	982	2246	1869	4533	785	11193	12829	2868	4942	3374	16412	3818	1676	4891	3706	2942	5981	12242.5	3302	11090	2841
PTPN23	5360	4688	7496	3200	4992	2179	2995	6353	8960	7705	6594	3466	3311	2635	5338	5771	7581	5662	2858	6349	4467	4041	6155	3153	6739	664	926	1844	847	1497	1196	1651	324	7921	7493	2167	3167	4160	11807	1324	1591	1583	2203	2388	5763	3008	1882	6141	1939
MLH1	2612	2283	3021	1643	1740	1057	1544	3283	3326	3426	2614	1039	1622	829	3074	3165	3124	1946	1625	3746	1366	2286	2034	913	3460	1436	1620	1383	1506	1060	1928	2641	459	4507	3816	1916	2162	2834	4713	1524	1615	545	951	1508	4902	2685.5	1318	2544	2438
UNG	3279	4613	2492	1412	4416	2609	919	8878	4962	5430	2830	1105	3148	1449	4747	7973	4682	4014	1746	3744	1998	4147	4616	557	4996	1871	1244	2286	1424	1510	4297	2663	2016	6747	1846	2130	3922	4219	9495	3728	1387	939	938	1245	4191	2407	972	1451	1039
FMO4	407	202	338	185	355	38	224	1236	243	569	353	241	98	101	143	242	272	333	186	938	82	203	235	179	378	92	354	94	50	154	143	159	371	239	419	447	659	141	548	61	99	179	112	224	687	335	246	497	474
KLHL20	2584	1574	2610	1356	1517	483	708	2486	1463	2041	1725	1137	1197	740	999	1387	1251	1006	940	2221	1016	1655	1670	654	1870	464	1143	879	704	827	544	1155	372	2054	2770	1927	1776	1188	2358	574	525	638	835	787	5528	1840.5	834	1489	1335
RGS11	272	57	288	68	29	56	29	123	187	71	33	283	4	51	29	272	58	45	63	183	97	62	34	24	670	11	30	23	8	12	16	526	36	870	276	165	170	81	138	12	84	20	42	62	57	36	94	176	738
SLC46A1	411	432	852	357	939	292	389	468	853	1421	487	407	867	370	573	648	283	388	413	1019	557	660	866	197	1044	97	295	514	150	37	161	173	137	509	1504	360	998	444	197	219	177	205	254	244	704	621	185	1325	431
PLXNA2	4199	1198	4268	3176	6232	1129	2223	2688	1855	9725	6582	2159	581	4010	328	1884	1803	3034	4130	3985	417	3521	5270	3978	3041	157	2246	1127	513	2328	222	498	1167	5299	7633	1918	1660	1464	5575	100	172	2659	2082	3158	8822	973.5	3038	8207	1652
SPAG5	543	4621	2481	246	1647	927	617	9984	3578	1638	461	422	3551	603	1947	3464	1550	3454	761	1047	2137	746	2851	516	2518	314	253	1190	387	360	428	725	447	5357	1110	298	988	2269	8223	1511	990	320	253	306	452	1164	346	601	278
ANKRD13A	7961	3030	5540	1817	4120	1346	1655	9396	12720	7102	3678	3234	1382	1169	3835	7418	6450	4347	1829	6515	3090	3807	5824	1237	5792	1007	2304	2067	1113	642	3078	5237	712	17011	8040	5578	6745	5886	4201	1127	1219	2050	2574	2678	3638	5804	2454	5105	2859
TPD52	6505	4262	4981	1358	4589	8141	3077	6484	24758	8426	18152	2377	4565	5586	4700	8177	6869	4182	3447	6648	3023	3074	8569	2746	5616	4984	4804	1849	2163	5720	3360	4292	2567	9460	5578	2167	6137	8411	6762	5087	5441	1655	1659	2961	4074	5937.5	2252	3915	3608
ACACB	844	496	1120	838	529	82	377	3753	359	969	684	358	2538	307	912	883	1449	874	401	1254	132	554	1301	603	1261	279	223	206	78	132	114	146	144	553	1323	381	215	158	2519	357	79	369	425	911	1186	564.5	408	1547	444
TRAF4	10139	11513	8451	2228	5802	3439	3792	7752	10750	9487	6539	2598	3308	2506	15533	10065	8280	6244	3194	5496	2996	9139	8032	2388	8820	1645	2988	6045	5390	4125	4425	5852	1916	10721	5455	2490	12833	8805	17472	12514	2912	2025	1848	2631	6178	3786	2033	7211	4011
PAG1	2897	2339	6617	2556	1710	312	1033	1810	12108	3740	3505	2228	4123	1811	953	1025	2577	1602	2903	4815	1922	1920	2354	1179	3788	989	1857	1334	900	381	1260	6243	428	946	4155	1898	5567	2280	1256	134	2929	2391	1387	1556	2790	12500.5	2108	4409	2179
GPATCH1	748	1146	1138	380	1353	434	183	1116	2444	953	761	406	766	371	665	693	723	618	295	1139	651	463	879	503	929	212	180	539	204	344	662	270	284	1789	879	404	643	484	4849	561	241	405	308	523	472	579.5	375	916	362
ICAM3	302	96	432	42	231	65	16	62	315	215	210	69	37	155	333	171	353	70	79	159	43	210	299	74	271	233	105	133	37	29	250	198	29	174	172	163	108	244	51	90	92	27	398	126	213	305	391	286	367
NT5C2	4727	2755	2829	1406	2864	846	1436	2321	5525	3033	3037	1829	1830	1107	4875	2836	4488	1657	1184	4518	2126	2753	3287	1753	4082	1699	1135	1720	1114	683	2454	1775	632	11884	4294	2086	3130	2098	3142	906	1282	1390	798	760	2919	5232.5	1005	2429	2304
MCAM	2695	10854	10851	3952	2876	2580	2084	28530	8236	7337	3262	2340	4504	8406	2601	9611	3289	5920	1921	3412	3422	14081	9220	1087	12189	1178	786	2980	2436	1404	2665	9319	1044	9011	21848	14870	2822	14026	9108	900	5479	3028	2421	3123	6460	6622.5	2720	5285	1900
GPC4	6809	6135	22468	3146	3935	2709	1505	5450	6086	30032	8345	9023	768	1924	2418	7320	2632	10479	4550	12261	5898	11831	14527	1906	6459	479	2564	3108	2790	2257	2472	483	4215	1037	15684	8797	5211	4068	3098	234	1201	4554	4544	3279	9613	13270	5112	18774	3746
MBNL3	592	1219	1145	613	2109	305	1489	2142	1079	1922	3848	1173	127	663	1382	2067	1978	790	982	2109	654	626	912	1523	1735	583	619	728	465	1588	536	784	633	1619	2275	1337	1008	2088	517	1032	143	709	1882	912	2260	2794.5	1156	2112	1673
CAMSAP3	2026	1029	1837	1164	1934	1537	1353	3207	3583	2138	2905	2101	121	775	1051	6217	2708	1221	1190	2282	845	1779	3092	985	1977	148	575	1305	369	809	408	691	103	4740	2883	316	1823	662	2355	258	289	1088	1006	1223	1086	856.5	505	3494	837
RAP1GAP	9115	1728	6883	3715	22784	3532	3885	8262	542	9501	12470	945	260	1715	2390	7062	8359	3027	6500	1966	1030	3354	5612	5548	6240	296	1398	2837	1742	846	881	461	1464	910	7304	2581	9012	426	3257	1703	851	3660	1284	3547	27212	1808.5	3869	29516	5955
XAB2	3875	2833	3523	1438	2920	1812	923	6315	6330	3711	5138	1980	2035	1252	2759	5263	2599	1604	2697	5363	1619	3498	4208	1078	4599	726	1323	1694	957	1075	1318	1367	799	12821	4442	3120	3410	3491	5982	1080	995	1549	1927	2463	2971	2049	1524	4666	2055
ARHGEF1	10339	9218	9829	7915	5186	2415	1571	6041	9306	5566	8504	2705	4401	2455	7586	3196	12709	2578	3706	6489	3638	5047	6451	4304	9859	2216	2546	5734	1813	2794	1262	4191	1125	8521	13902	3091	4583	6916	15532	3945	2219	2296	4507	6645	6701	5744.5	6046	6407	5464
STXBP2	2686	2006	2682	1437	2320	1349	777	4592	8249	3109	5251	1854	937	1088	2522	5455	2513	1162	1516	4090	1363	2708	3079	1170	3451	752	1217	1574	898	1284	1694	1605	472	8242	6323	1334	3296	2191	2730	894	933	935	1122	2895	2863	1816.5	989	3609	2119
MAP2K7	2873	1803	2047	1029	1710	827	561	3268	3607	2286	3029	1415	997	849	2153	2967	1672	696	1161	3864	1015	1942	2180	675	2939	420	629	869	433	876	727	1055	249	6444	3185	1483	1637	1518	3579	453	621	849	1037	1460	1549	1292	789	2554	1353
NMRK2	1	0	1	3	0	1	0	3180	49	1	6	4	2	0	0	0	1	4	0	8	0	0	1	24	4	0	2	14	8	0	33	3	0	2	2	0	4	2	2	0	6	0	2	2	0	0.5	0	2	3
DGKD	5923	2562	8054	4013	1842	1855	2124	5237	5341	4519	2051	2637	10620	1511	1845	2221	7164	1874	1238	7434	4133	2694	7259	1871	4382	252	1294	980	3840	250	819	2052	331	1491	6997	1484	926	2244	3628	420	1006	1068	1080	1353	6784	3072	2746	5019	1492
CTTNBP2	80	142	80	99	114	35	168	44	76	222	94	121	14	52	12	46	301	150	23	61	103	120	44	30	198	15	220	22	25	23	217	48	64	64	292	172	35	46	3849	9	247	104	72	162	103	82	70	160	69
ACTL6B	0	0	1	0	0	0	0	3	2	0	0	1	1	0	0	1	0	2	0	5	6	5	0	0	7	0	0	0	2	0	1	2	882	5	0	0	0	0	8	1	0	2	0	0	1	3	0	2	0
RARB	332	531	835	185	253	165	385	281	1557	921	530	105	898	279	2888	382	1433	1142	213	268	160	886	400	254	677	501	163	486	81	547	377	450	341	1916	362	1025	611	574	556	1004	270	112	283	463	513	469	310	544	559
TOP2B	14116	5217	9547	5921	4796	3900	7299	6314	8945	12806	8747	6566	5602	3517	6454	6741	7756	14374	3009	8501	13191	9432	9111	4384	10329	1281	2151	3045	1872	2310	1787	3598	801	9640	11864	5884	5069	4590	25097	2886	2022	2456	5166	4768	12902	8937	3643	8563	4487
TM9SF3	21696	15705	26059	8881	15369	8081	12692	11816	16837	27451	43741	8172	15560	12216	16876	17142	33196	12637	9367	17021	13613	16922	20622	21618	26852	7959	5523	12001	4618	8985	10512	8689	4535	22289	21237	19010	15208	14509	26491	5327	5548	7575	7060	14047	26664	23246.5	5701	14621	8058
NFKB2	4347	3598	8231	1376	4053	973	1980	3663	7596	4134	3397	1963	14551	2092	16771	2367	9943	1632	2650	5345	2352	3904	7047	2343	11822	2662	1387	3533	829	1146	2178	3214	615	7071	5128	2407	2197	3795	5719	3313	1732	1393	2347	3252	3964	3656.5	2354	3814	2199
UBE2T	595	2258	1425	160	2211	1023	291	11677	1781	1245	533	334	1938	418	1748	3035	596	1128	449	888	724	1514	1853	273	1724	991	959	934	2587	944	2519	1748	1597	4830	607	354	1386	2131	4073	1625	1599	185	198	194	1466	1648.5	308	427	444
PPP1R12B	9961	2082	2349	3070	2367	521	2507	6554	2817	3036	2576	2798	963	3854	1014	1148	3746	1907	654	2564	1317	2869	2304	1656	5160	390	1648	811	394	1937	376	445	404	1519	6722	4161	713	1417	1604	242	935	1611	2778	2667	3950	13312.5	1514	2763	2379
DNAJC10	7983	10640	22924	2877	11699	3781	6993	10605	11283	20670	8073	4768	17631	10959	11369	17404	11508	8725	4513	5271	7961	11374	23645	5603	9308	5087	1951	7341	4507	3550	5326	5276	3068	9693	11065	11012	7007	7675	36553	6454	3909	4293	4741	5491	10094	7653	5553	7923	5196
GTF3C1	9613	5728	12905	3589	4372	3549	2056	11741	13366	11414	5707	4110	7022	4016	4287	12908	5842	7211	2730	6929	3003	7169	10513	2971	7581	850	2363	2843	807	1173	1879	1591	997	15140	9356	6271	5492	6957	18707	1805	1301	4441	3097	3310	6992	6546	3347	5938	2640
IL4R	8155	7878	9810	2486	3728	4752	2686	8398	12947	7697	9178	2906	5775	3098	8293	14008	7009	2280	3793	12677	2145	8682	5098	4055	13618	1761	2511	4402	1618	2076	5506	3312	684	15150	13380	7763	5349	10836	1590	3721	2328	2967	2239	5139	7161	6954.5	3471	4925	4950
USP33	4466	3045	4763	2222	3337	1612	2500	8928	6573	8718	7203	1800	2787	1521	6374	8128	3024	3426	2484	5450	4406	3862	5274	1666	4121	2011	2209	2126	2751	2866	3455	4756	1828	6971	5350	3058	4439	2773	7559	2415	1881	1444	1355	2568	6096	6983	1574	4905	2759
PAK3	34	669	67	51	17	1376	873	10	93	36	27	23	4	857	15	159	634	31	54	1261	8	47	62	39	505	43	74	355	16	17	29	22	4	402	121	191	28	686	182	50	27	26	97	64	1030	58	52	86	56
CAPN6	36	84	3	18	164	170	73	4	10	53	201	18	18	10	92	6	115	327	13	1745	9	38	40	107	81	5	23	20	4	1122	24	4	12	26	108	195	6	1132	2085	114	21	14	182	483	295	7.5	90	61	84
DCX	0	0	1	0	3	0	1	0	0	7	1	0	0	1	0	0	4	3	0	21	0	0	2	4	22	0	0	1	0	20	0	0	0	1	0	1	0	2	36	0	1	1	8	3	0	0.5	1	0	0
SNRPA	2441	3124	3080	1315	2537	1642	605	6375	4957	3132	2859	1012	2660	1365	2754	3413	3752	1541	1349	3832	1526	2476	3103	973	4243	969	935	1630	915	980	1986	2186	930	5232	2966	1694	2529	3241	7479	1571	1591	851	1265	1814	2234	1865.5	1503	2017	1531
SPAG6	384	245	495	26	2	0	13	116	462	700	246	243	4	38	21	23	16	135	335	24	7	2979	134	45	779	5	60	13	319	221	401	359	4	21	189	469	35	30	14	175	108	24	74	1860	96	51	278	204	434
EXOSC5	1390	3324	1607	515	2259	777	173	1908	2490	1389	1583	561	906	363	1414	1834	2747	747	980	1896	803	1268	2182	333	1384	1350	844	2826	1369	638	1365	1100	1596	3707	1195	788	2602	1855	5835	1677	1839	651	463	501	1599	816.5	659	1394	1088
DYNC1I2	6986	10329	12716	3042	6132	2207	2894	9240	12369	10883	10471	3489	6064	3943	7044	8466	5657	5109	3848	6536	5765	5272	6610	2636	8911	2062	2103	4126	3441	3982	4846	4448	2099	5758	7523	7189	6999	7472	19212	2874	2938	2131	2451	2856	7683	4885	2844	4289	4631
APBB1IP	1618	1157	3060	936	4071	332	991	6567	2675	1728	1692	588	3488	849	1239	479	2710	1147	1019	1703	570	1104	1047	902	2591	652	629	763	206	464	843	1180	217	925	2988	860	505	1438	406	225	397	210	1917	1279	847	1737.5	1363	1307	1827
LRCH4	1098	839	1371	951	590	278	581	784	2530	1379	1597	585	265	299	729	1449	1213	436	333	1051	470	876	914	747	1355	174	670	698	233	203	376	582	116	776	1834	554	1060	929	990	353	241	615	509	503	1021	509.5	841	1393	541
FAM76B	1698	961	1635	581	459	502	499	2054	1364	1357	755	424	663	380	677	1470	1983	539	622	942	616	943	2972	316	1654	475	678	339	650	634	396	912	322	1220	1274	511	942	609	1383	611	370	418	308	861	940	1313.5	647	1023	1030
SIRT6	1444	842	1389	494	1026	541	267	2422	2390	1231	2020	700	444	439	1232	1869	961	372	775	1622	600	1185	1046	441	1347	544	487	631	493	689	745	793	531	4840	1601	972	1266	1366	1188	355	527	393	502	1044	1027	563	628	921	927
TYR	0	0	2	0	1	0	0	43	0	1	0	2	0	0	0	0	0	0	0	0	0	1	0	0	0	1	0	1	1	0	0	0	0	0	0	1	0	0	1	0	0	0	0	0	0	1.5	0	0	0
POLD3	1533	1884	2608	697	1889	494	893	6617	3073	2632	1374	652	1570	649	1452	2428	3049	1270	1114	2099	792	1568	4532	558	2766	721	685	1468	667	1344	904	1102	363	2936	2229	1109	1405	2048	3287	1053	439	750	523	891	1705	2233	695	1568	925
ACTN2	25	20	53	30	58	7	2	14	18	17	29	28	2	37	9	5	4	31	5	12	8	27	38	20	44	1	8	8	11	6	8	11	4	35	130	28	5	15	79	1	2	16	23	96	66	25.5	40	43	47
CAPZB	18143	13114	29991	6638	11705	8561	3528	34011	25346	35619	26956	7620	10975	8743	15992	18550	11129	14116	6757	13051	14097	20299	24224	8521	20145	5321	7164	8782	8619	4889	15285	16305	8131	20697	27401	20712	20954	28076	22383	8104	8439	7383	9176	10318	17745	13271.5	11422	14120	14360
GPR137B	2772	1606	3758	790	2455	386	155	5400	3203	1524	2954	920	531	1373	1092	754	1323	1587	618	1842	2107	2441	4604	1547	2756	916	610	966	380	709	1585	1076	547	2517	4695	2450	1919	2006	1827	341	531	387	658	922	767	1529.5	977	1114	2088
NAALAD2	60	26	211	51	12	14	25	38	44	276	40	42	51	19	34	53	152	41	15	21	29	85	257	22	138	18	32	43	22	15	30	32	7	85	101	43	80	21	43	24	5	20	34	60	128	125	67	97	96
JADE1	1308	1331	2009	2153	1138	2236	4082	5279	2087	2141	1664	883	2891	1549	1849	1833	6804	991	1504	2311	1357	2022	4884	882	2216	413	537	1584	682	656	1094	930	258	1968	2178	1738	1054	1381	3242	205	835	893	1334	1411	3061	2240.5	1238	4101	829
SLC25A43	952	3040	2684	700	2099	1114	1029	6648	3166	3021	1413	1784	2069	1342	1757	2816	2276	795	1064	3081	1292	1369	2076	581	11176	552	1349	738	1123	921	1958	2203	589	3807	2177	2165	2342	2606	1793	959	948	823	1090	862	1717	2149.5	821	3190	1218
UBE2A	4232	6387	4596	2293	6696	2151	2145	26922	6720	8233	7421	3727	3346	1538	9838	9451	6309	2751	3234	8745	3336	7316	6048	1933	22632	3833	6930	4258	4230	3412	8486	6128	6474	13882	7072	5626	7993	10201	5680	3508	3826	1854	3039	2730	8790	5331.5	2774	12499	5804
FGFR1	4763	1719	9826	968	1211	2267	1242	6741	2975	3962	2538	2442	8510	2893	2071	2030	824	3632	7242	4491	846	4856	13045	641	6035	453	1248	1251	445	685	1654	1300	848	4710	8812	9835	2854	9100	26286	789	399	1281	2179	1774	2321	1609	2145	4247	2757
FKBP6	5	1	6	2	2	3	0	12	18	6	2	4	1	0	1	2	6	1	0	13	1	7	4	0	14	0	15	3	1	2	4	2	0	0	3	2	4	0	0	0	14	2	0	7	7	3	4	3	18
SMC1B	17	10	366	3	132	4	98	1538	62	142	3	249	44	98	6	25	16	253	113	18	7	13	393	6	1107	17	169	11	90	2	84	298	12	12	21	37	139	8	649	106	2	88	8	14	42	134	41	93	10
FBLN1	7309	6046	19027	3852	4457	3755	931	17186	11695	13187	8123	11530	4349	8914	4335	5743	1461	11179	6044	3722	3056	23335	6323	3044	18966	2245	1979	4046	905	1258	5302	6404	2574	11489	22325	49341	9160	11450	8434	3430	1373	5096	14235	8466	11429	7490	7216	24772	7806
ITGA8	1349	446	1282	1113	259	97	339	162	1115	1559	1292	1019	111	1458	291	699	545	1482	117	484	259	2287	808	538	1213	244	333	314	162	188	387	386	105	613	3067	4627	1313	630	93	74	142	453	1039	1347	1168	1719	1122	2093	771
CST7	624	1253	569	263	734	71	82	441	618	404	485	107	208	369	920	322	773	301	430	278	243	921	626	370	1070	370	343	821	705	94	883	1471	225	809	816	373	133	1323	604	212	5079	89	1140	690	784	1211	1073	636	1345
MAP2	288	1407	5372	3306	10710	1893	268	813	3120	3892	893	1216	1235	703	337	4099	3520	1133	387	698	1491	925	4781	449	6108	31	866	228	4319	167	298	740	2192	123	1877	3416	1842	845	1333	241	79	1332	425	726	13501	2678	794	1703	920
PIAS2	1505	947	2375	924	1704	1514	1034	4931	1490	3034	751	542	1299	588	728	2193	980	1177	471	1821	604	1119	1703	373	1579	590	337	372	546	97	703	1872	478	2010	2389	1010	1139	931	4731	383	280	574	566	717	1939	1764.5	608	1484	1103
AMPH	112	45	104	2208	17	636	21	63	123	73	37	61	6	79	25	122	23	16	44	399	11	235	30	11	111	30	80	16	12	21	13	47	10	81	128	406	53	52	376	55	5	41	34	23	41	16	38	592	20
ARAF	6974	7533	6936	2866	8516	3566	2828	17457	6100	9797	8979	1990	3545	4158	8070	6801	8382	3640	2799	8683	2160	6408	6943	2659	8272	1693	3652	3594	1106	1908	3017	2828	606	8862	9724	4894	6927	5867	8674	2266	2335	2054	2452	3267	7327	4995	3888	5284	5496
MCCC1	1829	860	3796	2524	2028	656	914	10576	1256	5695	1418	754	734	495	1666	2844	1895	2029	1267	2149	1526	1316	3200	733	3452	592	2375	1080	848	719	667	1280	1105	3162	5847	882	1894	1317	5427	1236	258	966	473	1015	3460	3065.5	923	3240	1097
LAMP3	7858	2435	815	5606	3969	1599	1153	7607	3373	8787	13014	2807	2611	2483	5068	1244	1677	9676	9914	2706	2589	20504	6025	9270	7831	2832	8557	5201	214	213	2938	1210	350	10204	129702	1474	2928	1343	3779	745	1105	1758	7326	5283	15112	7665	2941	4830	6537
FAP	893	2045	3806	257	505	901	158	1028	2809	2128	1426	771	440	1336	1203	1014	190	773	1085	1045	1070	2863	1056	134	2825	1009	534	579	725	826	1855	1331	430	772	1145	6329	1633	2649	1575	416	851	707	288	325	369	1593.5	438	1479	1522
NEBL	733	14028	9982	5559	4957	29	1077	5265	8496	7944	9909	712	2630	1622	2493	6119	3784	6861	2182	7035	2582	2052	2181	4691	5494	467	1324	1003	690	1170	2019	1572	142	855	9305	2745	4170	3348	118	448	2379	1250	1392	2852	4147	8235	1229	5943	2100
ACER3	1995	1813	4459	1170	2182	551	1026	3785	3561	3490	3009	1498	2784	1039	1492	3154	4166	1643	1611	2095	1325	2117	7257	903	2828	1104	1342	1127	1036	1285	1852	2126	639	1729	4272	1682	4170	2820	2143	1171	631	783	975	1612	2007	3051.5	965	1727	2636
UBE2K	4987	9268	8008	3006	5264	3869	3216	7509	7119	8731	9416	2293	5439	6337	8564	8108	7321	3543	3024	6789	6255	5724	10123	3324	11364	2620	4319	3598	3931	2734	6892	5457	1487	10497	8649	5177	12274	9524	12296	6563	3493	2885	2172	3060	8210	8898	2503	4586	3588
PIK3C3	2373	1968	3262	1229	1606	1612	1355	2906	3143	2569	2763	788	2182	815	2008	3649	1567	1153	940	1468	1252	2014	2251	780	2529	1111	771	796	935	661	1129	1405	489	5019	3068	1820	1272	1384	5036	573	553	682	981	1042	2934	2610	935	2273	1668
N4BP2	1278	1466	1239	567	463	757	971	749	1374	1266	535	339	2138	2283	1262	547	2023	1495	739	878	865	715	1565	456	1472	796	614	679	301	234	491	852	236	762	1425	901	1304	1279	2510	1183	403	676	420	362	977	3554	546	741	589
TIGAR	246	174	599	198	259	85	107	123	528	536	314	246	197	242	469	357	342	251	238	299	220	355	385	159	691	99	59	103	73	106	140	191	56	343	928	320	256	217	358	73	122	146	169	473	303	226.5	172	228	232
TULP3	1757	1429	4424	863	1260	473	1056	3004	9617	3141	1400	996	2170	1153	1567	3859	1505	1553	675	2336	1682	1830	1535	579	2525	361	557	669	608	495	1054	1418	433	2725	2392	1492	2260	1284	2718	563	1069	720	629	938	1168	936	511	2020	704
SYNJ2	3038	1726	2258	919	1520	892	849	2731	5443	3389	4138	745	486	1322	1256	1346	576	1811	490	1283	989	1418	4429	1999	2092	332	326	489	313	446	941	932	452	1891	1946	2263	1493	4404	1660	397	708	938	678	857	1251	2426.5	788	2155	690
ADCY2	38	14	86	59	40	21	15	155	32	46	49	43	0	22	38	32	181	5	40	66	6	106	192	11	139	4	20	9	6	17	10	48	27	14	53	401	22	43	32	16	3	28	29	122	26	20.5	82	226	76
PPP2R5C	12074	6937	8566	5877	9499	4605	2961	17070	13811	13877	12928	5018	9367	6010	10007	8592	10359	7599	6181	16831	5628	9933	8877	4693	10304	4197	7193	4728	6557	3604	5415	9215	4772	12127	20154	9141	7350	13942	12701	3968	4469	3413	5203	5202	17134	13308.5	5902	9457	8827
RBFOX1	9	1	3	2	0	289	0	1	3	0	1	0	0	125	1	1	0	0	688	4	1	1	2	0	20	1	2	0	0	0	0	1	0	4	5	73	6	0	0	2	3	0	2	0	3	3.5	1	6	4
GNB1	23460	26869	58803	14153	21598	12024	10517	28575	38213	72298	39785	12566	29215	14560	38538	47116	35771	21913	13625	36268	29872	32185	61300	15773	33312	6435	8174	13971	7690	12659	21539	22455	7845	30769	41362	30323	43048	35579	51292	8758	12417	12942	11908	13610	34391	23154.5	17398	30344	17156
HOXA9	16	8	11	8	8	6	2	74	96	20	59	20	2	8	39	8	4	3	1	4	20	15	7	0	25	0	2	10	2	6	10	6	2	12	29	12	14	21	7069	352	12	5	6	10	15	4.5	2	35	6
EDN1	750	4238	8526	3834	677	111	224	581	5474	2101	3289	891	172	172	671	474	544	1126	1921	591	481	2854	1097	351	1735	97	360	847	774	2660	1655	869	279	774	7595	2392	2314	437	573	215	703	809	874	1280	4845	1841	492	1395	707
MLLT10	2350	2026	3070	1482	2226	823	851	3612	3023	1956	1660	1016	2052	808	1636	4690	4485	1000	995	2308	2289	1898	2332	910	3300	1129	885	1362	1122	857	1373	1916	464	4219	3541	846	1006	1379	2897	527	1148	452	636	996	2529	2173	794	2222	1707
ZCWPW1	207	177	528	272	129	20	57	838	421	595	315	298	43	91	128	350	314	147	148	354	108	182	287	116	545	60	203	107	354	47	246	323	127	708	344	225	335	496	1472	214	38	97	118	393	1117	425.5	364	400	157
ADCYAP1R1	37	22	82	38	4	30	42	137	31	20	44	17	14	36	5	173	4	71	9	3	13	167	48	23	57	3	4	17	11	2	4	9	1	27	568	75	8	71	54	4	6	9	33	39	52	40.5	8	32	7
FGF20	8	6	3	4	17	2	10	0	12	11	36	12	17	28	0	1	16	0	0	21	23	2	5	23	4	2	8	2	22	20	6	5	3	1	8	1	11	2	3	14	0	7	15	30	13	3.5	11	14	11
P2RY10	446	335	559	68	1205	82	61	123	783	443	286	179	127	499	745	124	848	258	273	155	170	393	515	162	1150	662	408	493	65	95	660	937	130	481	348	346	91	497	234	105	232	80	1257	521	725	1150	989	741	1382
ITM2A	1115	1104	612	1070	1206	141	668	528	1839	725	1707	328	257	816	1646	451	1528	962	482	2028	409	2115	734	466	1970	1786	1389	1135	280	229	2264	4410	431	1137	2287	2101	835	1565	365	271	977	306	1661	1553	2854	2031.5	1676	1946	2553
NRDC	5452	4221	12036	4167	6941	3768	2498	11571	11351	13583	6549	3769	15585	3513	6281	13674	5010	3541	2815	10116	5686	6578	11528	1949	11639	2332	2228	4600	1724	2566	3226	3885	2263	15120	11589	6306	5626	7628	15007	3086	2384	4039	3219	4325	9059	7788.5	5110	10381	3138
VDAC3	4792	8412	7464	2372	27592	6387	2041	17566	7801	6460	8247	2231	7384	2688	14331	5283	5879	5003	2271	6639	3488	6464	7955	1922	10244	3999	4213	3778	15774	4372	9883	7894	8736	21497	6719	4771	14808	12675	9869	3021	3482	981	1787	2905	10495	3125.5	1989	5015	6433
PCM1	13406	6661	8230	4664	5187	7213	5810	9471	5872	7419	6323	4256	16342	18845	7715	5918	6423	7271	2138	11686	5433	5212	14448	2903	7481	9131	2216	2054	925	1937	1146	1881	1585	13799	7588	3637	1704	2439	15448	1034	2162	4095	2548	4227	8342	7566	2710	8930	2858
TNRC6C	1748	849	680	830	826	530	399	934	1235	1154	927	733	711	682	698	474	1047	918	441	1096	963	854	1984	546	1100	151	165	291	55	158	110	319	101	612	1737	607	445	384	4109	113	123	462	938	840	986	933.5	682	1790	477
CBFA2T2	3221	1498	4376	1709	2389	907	1892	5831	4081	3099	1918	964	736	884	1496	2947	1724	1977	699	2480	2630	1243	5088	1048	3144	324	735	1755	374	284	488	793	728	2223	2722	864	1255	1219	9866	1091	487	1003	697	996	2313	1611.5	1357	3128	1427
BRINP1	45	70	14	688	6	5	0	39	661	131	23	1307	11	25	22	6	323	11	3	3348	83	31	26	2	909	17	386	125	3	3	14	254	0	1566	70	507	27	966	3	3	217	215	9	23	56	1026.5	19	153	10
ITCH	6826	8219	7141	2299	4912	3133	2393	6621	18754	6138	6075	7606	2714	2274	6420	6501	3542	3556	2951	5588	7091	3205	5853	2443	7772	2138	3408	4956	2591	2336	3719	5901	1762	10337	6938	4317	6303	6122	13424	2394	2687	2363	1927	2054	5961	7806	2494	4540	3644
PKD2L2	11	6	11	8	3	3	3	3	22	7	4	1	3	2	7	5	24	1	4	2	3	3	10	0	15	7	12	2	0	1	2	1	9	5	18	4	7	9	17	0	1	4	4	6	6	27.5	7	5	9
TP53INP2	2753	1985	6739	1937	2107	1661	4232	5710	6065	5075	5208	2944	376	1618	3398	4271	1450	2659	668	2468	1935	2969	7854	2830	3133	2416	980	1386	216	820	592	1064	371	2029	9202	2745	2774	2661	4350	591	589	1490	1910	1751	2505	1743.5	1257	2869	1676
SDF4	8422	6823	22833	4748	10145	4534	4573	14912	13991	27881	17495	4010	5736	4031	13526	46891	15498	7051	6415	15383	4362	12617	27688	5320	11698	2925	3704	9142	4164	6448	7246	9675	2995	13752	14850	13191	20374	12309	18011	3153	6843	5785	4036	5796	17679	6244.5	7980	10558	7632
MYH7B	76	40	425	74	99	17	40	210	259	75	17	87	12	13	53	103	68	22	22	151	73	21	164	17	138	3	29	35	11	16	6	12	33	99	240	16	24	13	314	29	6	32	12	179	76	39.5	68	115	53
BPIFB2	22	2	1	241	3	2637	510	0	32	764	22	18	0	3240	11	5156	24	37	69	2	0	502	181	3	280	0	6	6	7	12	1	1	0	1	238	3509	153	6	2	1	15	2	10	382	4	9	5	33	2
TP73	407	632	219	78	116	27	138	1058	414	703	305	101	45	66	633	41	178	117	235	1348	344	825	223	229	799	17	64	164	29	124	65	77	207	373	275	111	304	205	490	12	76	156	107	495	418	245	285	105	270
TOLLIP	5202	4076	5155	2187	5851	1751	2378	9196	6458	8983	7789	2210	1598	2415	4461	5039	6020	2591	3217	7904	2701	3750	5409	2544	4377	1639	2351	1418	867	3334	2288	4719	610	7677	6929	4734	5886	4748	5345	1339	1184	1571	1829	2538	5468	3470	2293	7209	2745
UBE2D4	529	801	1278	363	947	391	372	1755	1866	2462	1047	872	1194	506	827	2419	1059	400	596	1098	261	945	1289	249	1019	268	494	391	495	226	737	1221	179	1517	1346	1066	2547	942	919	491	466	596	443	596	1490	1102	547	4962	1074
CLUL1	58	10	190	16	77	153	9	44	25	621	30	62	105	5	13	79	37	13	25	102	12	30	288	13	188	18	77	22	128	11	54	23	9	24	86	19	1088	27	546	95	5	34	40	21	191	19	301	36	484
RUNX1T1	253	192	481	311	69	62	93	53	222	421	286	549	39	224	108	182	114	249	163	111	101	405	154	147	474	104	74	60	24	54	87	161	49	147	504	588	138	106	222	25	18	111	255	313	372	299	279	491	306
CDH17	102	139	157	52	527	1623	107	358	88	47	3256	8	274	78	8396	27	11044	23	6	5	34	35	48	323	109	3862	37	7020	11	4739	3049	22	29	21	16	17	51	20	27	7538	213	51	71	255	169	83	12	77	25
THOC1	1024	796	2111	618	970	456	489	1824	1663	1696	750	585	1524	523	1048	2208	1368	820	345	950	694	1040	1043	408	1751	548	483	530	928	376	850	1055	406	1751	1517	497	1193	915	2530	614	281	447	326	1214	1428	1472	779	1431	804
FKBP7	490	656	1378	262	480	329	643	910	1256	1000	644	489	437	555	371	2654	829	346	522	874	283	1884	879	205	804	240	400	855	912	302	830	604	304	719	1183	2622	1621	1169	2993	172	804	436	431	324	1132	476	525	875	973
OSBPL6	262	426	170	167	347	97	178	1915	164	2012	310	90	57	122	160	26	446	380	36	464	54	558	211	110	852	32	127	69	37	89	118	43	18	1174	937	384	54	314	510	38	44	277	234	1066	416	147.5	497	332	359
SLC1A3	686	1522	4991	608	935	242	127	1800	1290	1989	2625	452	110	394	656	459	1813	1647	1041	654	369	1250	802	1065	3328	1986	442	1096	205	195	1452	660	155	2029	2409	1603	757	1492	2584	189	267	496	1021	589	452	3475	902	1499	921
XRCC5	25148	28762	33415	9759	23639	8608	10637	39242	30364	36893	32979	11061	32067	10971	31073	30075	23761	16339	13759	23105	13766	19666	36959	9278	32185	10017	8124	18083	11537	12447	17766	14013	10816	29423	25253	22988	27930	23026	61639	13403	10398	10703	9508	10253	29321	19475	10742	15913	15533
LXN	946	1512	1705	752	1213	597	389	3011	2021	1715	2135	397	427	977	1727	864	768	562	677	1633	657	2543	999	508	2743	1106	653	675	515	1053	1455	1123	1243	885	2948	3188	901	1878	816	734	567	375	893	1198	2580	1326.5	763	1006	2016
SP140	480	235	794	106	377	97	55	2350	948	1109	315	173	195	416	635	193	879	358	179	129	203	309	555	225	1409	368	158	334	31	52	941	400	70	1468	525	262	87	471	228	77	143	110	1435	619	501	802	759	606	644
MKNK1	1934	1184	3412	1218	2076	652	526	2681	3736	3598	1971	1088	1313	692	2876	1799	3049	1221	885	2528	1384	2335	2705	666	4240	606	937	800	600	493	1207	1865	476	2370	5776	1526	1917	1698	5001	498	604	639	608	1452	2145	2063.5	1374	2495	1500
TNS1	23937	6168	55233	16515	9471	4842	13167	15788	29531	39596	16555	12003	2387	10149	7178	4334	18172	20291	5741	41151	5424	21964	23437	8079	30944	987	3293	5202	2078	1796	2149	2481	1264	5598	60563	21784	8601	8829	7800	968	849	8523	9628	11126	21687	11275	12175	20581	9629
REXO1	1476	1563	2284	623	1391	1002	488	2008	3631	1348	2028	950	1021	685	1329	2992	1551	531	759	2210	1010	1411	1924	683	2182	236	350	788	220	496	624	733	154	4671	2531	549	831	1264	2246	431	512	773	817	928	818	880	827	1200	882
SAR1A	9145	6563	8593	4024	6805	4059	5425	7256	16943	11341	9468	5024	7113	4386	8428	11289	13474	3927	5693	10436	5145	14024	9661	3412	13303	5023	4431	5952	5865	3654	8765	8507	3727	22065	17967	8595	8336	7694	13235	5181	4145	3081	3537	4430	12740	10575.5	3256	8931	6063
CDC14A	640	312	614	208	396	186	319	628	472	1301	686	148	229	181	319	495	249	456	518	447	261	589	502	242	684	221	315	179	269	322	250	442	246	556	651	426	388	263	773	219	219	300	251	572	643	672	377	491	693
RAPGEF3	680	140	1245	975	457	345	801	456	1247	950	1046	598	98	353	364	1205	965	357	699	896	114	1123	578	795	789	108	120	460	135	698	132	249	45	611	2093	672	1027	248	1303	180	136	382	220	1764	970	594	507	1686	539
CEACAM1	5312	9072	6443	542	6045	1382	696	2293	2524	2953	7905	2160	678	1900	1022	469	7802	2150	2247	705	889	2103	6544	4162	890	2606	4228	3476	411	4025	644	2222	1623	1839	2221	1545	5666	2760	776	11562	1569	1628	1115	1438	1482	4961	1516	3774	1906
SENP1	1659	986	2337	643	1701	699	828	4534	2104	2177	1170	551	1305	696	1614	2897	1504	963	751	1377	1236	1540	2158	696	2369	610	576	1206	380	666	891	1124	579	2533	1739	1243	2002	1303	4566	1062	466	656	649	505	1553	2285	639	1343	683
DUSP13	0	852	6	352	970	3	1	795	789	169	3	1	20	133	48	18	16	30	2	274	21	49	107	6	157	46	55	7	670	0	2688	339	28	46	8	1	3	125	2	93	1632	25	2	0	216	758	2	6	5
CIC	7217	5611	10302	3960	4792	2938	2503	4972	9387	8366	5897	3620	3903	3387	5447	4137	7057	4469	2998	12988	4028	5378	11829	3764	3727	1002	1187	4021	759	1421	1028	1959	476	3811	9552	3762	2681	4420	55085	1318	2062	2915	2766	2673	4318	2836.5	3085	5583	2865
LIPE	609	289	144	177	143	377	70	177	133	182	522	271	94	169	89	422	643	259	135	250	137	293	2226	165	156	62	83	246	83	182	62	137	72	134	291	130	705	126	811	284	181	122	184	134	161	91	219	228	254
FDFT1	11820	7977	16411	4630	7634	3111	7048	19264	19224	9114	28695	6079	7536	4761	7619	8634	12152	11478	6136	12027	2732	9239	19347	3565	13981	8622	6652	3830	3307	26408	7410	3942	2477	5770	18623	5622	8500	6218	54239	4596	8222	2324	2803	3967	21266	5825.5	3286	10579	4810
PAFAH1B3	2564	3572	3433	529	1671	2040	239	1959	2988	2486	1478	1135	1187	1073	2210	2594	1543	1398	905	1360	917	2791	5130	264	301	1325	468	2971	1206	625	1169	2032	1527	3025	717	913	3278	1881	14668	1822	2046	387	385	552	997	605.5	520	1199	1017
OPHN1	1681	849	703	764	1109	404	1629	1114	765	1283	828	486	481	500	516	809	2240	757	823	1664	1582	976	1430	485	1548	312	830	958	123	175	174	172	151	1958	1261	1208	1591	887	1706	469	225	716	288	231	2202	1644	680	2163	694
AFM	0	0	1	2	0	2	0	1	0	2	0	0	0	2	0	0	8	0	0	0	0	0	1	0	0	0	1	4	0	0	0	0	0	0	1	0	10	1	9	0	0	0	0	2	0	1	0	0	0
KIF22	1832	2774	2348	522	1581	1744	505	12031	5640	2692	1751	594	1886	663	1709	6453	2500	2107	1115	2010	1401	1784	2716	872	3936	827	1519	1463	1008	913	2116	1090	1160	9951	1581	1047	3126	2628	10871	1911	970	685	629	678	1296	2152	1265	1874	1248
SCGN	0	2	0	3	1	0	12	1	1	1	4	10	0	0	6	0	0	0	1	1	0	19	40	0	4	1	4	1	2	537	0	0	0	0	0	51	3	0	0	0	1	0	36	19	0	6.5	0	25	1
CARMIL1	2742	2655	2590	792	1368	1022	1158	2668	2200	3184	2826	1270	2176	1181	2282	1334	3186	2060	1740	1987	1550	1579	1442	1313	2435	449	551	1652	522	1322	826	1075	753	4297	3575	915	1426	1197	3242	1213	583	1584	927	987	1550	2120.5	732	4473	1015
PGM1	3957	4493	9002	1975	4005	2800	2626	14397	12758	16998	6736	3274	6486	2058	13439	11672	2338	3312	5373	11298	2957	7242	4609	1862	16666	1469	2651	4242	4091	8903	7673	10106	1622	10199	8156	4758	9706	8333	5145	2521	4109	2333	1879	3287	9436	5701.5	2635	4572	3464
DDX1	8277	6751	7225	3860	7962	3355	3178	10604	10109	10372	8499	3637	10081	3974	11346	12476	8013	6906	3515	6716	3318	6088	8188	2578	10993	3237	2932	5041	5792	3874	5787	6688	3876	16241	8636	6089	5895	6890	22767	2937	4591	2657	2519	3386	11656	7900.5	1919	5721	4481
DNM2	14557	7298	12200	5212	8165	4465	4530	26705	21450	12672	41447	6439	3600	4390	7326	9710	14673	5255	8876	19196	5032	10526	9454	10359	15269	2706	3981	5040	2538	9786	5020	4756	1507	24926	32891	7056	9681	10840	17420	2562	3069	3899	4924	10093	9008	9830.5	7698	16250	7692
EPB41L2	3287	3928	6425	1786	2812	850	759	5528	4774	4567	3888	2245	1059	2327	1558	1096	2751	5224	1943	1765	1438	3779	2250	3137	8212	756	932	1192	569	680	1752	1449	458	7861	5663	5835	1437	4202	6647	669	491	1107	2249	1901	2309	4636.5	2186	4657	2192
RIMS1	136	17	21	107	5	284	917	16	67	196	8	33	0	31	4	123	16	27	2	31	20	60	26	4	116	6	8	10	17	4	14	14	142	5	93	39	2	44	1	4	53	0	7	42	35	264	32	32	23
MOXD1	4740	2184	6968	1296	1203	924	717	1657	3812	6316	3514	3988	147	3591	1714	1680	1065	2275	183	2454	1871	4617	2774	918	4095	1444	1420	1800	462	1943	4202	5513	789	2262	5554	15607	4702	2753	1572	1281	711	1580	4204	1980	3545	5049.5	3385	5963	6352
STX7	5086	5416	7617	2579	5953	2180	2040	7071	6517	6464	10238	1768	2402	2683	6478	3293	6941	2172	1852	2927	3430	3612	6252	3421	8670	4200	2816	2340	2135	2538	5307	3934	1126	7622	7234	5978	7408	5145	6425	2125	1484	983	1962	3254	6598	4366	2766	3541	5801
RABL2B	1098	1111	1584	821	697	163	454	796	2332	2503	960	726	205	401	914	1138	1514	686	467	1457	581	1323	903	289	2189	248	472	340	163	417	429	636	168	2013	1376	651	404	794	1607	509	267	291	371	1939	1675	520.5	654	852	1152
KEAP1	5246	3940	4703	2782	7407	2071	1544	14089	6336	4852	7640	2400	307	1705	3168	4665	5823	1874	2961	6899	2090	5284	6366	1569	7591	1703	2131	2827	538	2490	3084	2237	2026	11309	6755	5181	5705	5764	9789	2886	1510	1778	1892	2798	7572	3688	2783	5348	3311
DDX43	50	438	465	13	134	7	8	480	29	345	23	3	575	9	593	7	27	71	8	8	9	12	569	21	449	100	164	149	6	10	79	15	8	28	51	28	14	8	1327	166	2	153	10	160	132	88.5	3	6	32
PTPRH	663	842	943	312	995	118	729	2008	1256	1458	8350	574	3702	272	5384	781	258	196	586	118	1195	496	685	4200	2616	580	205	1176	103	2980	840	838	186	655	258	174	614	1020	15	2380	335	357	129	1177	378	3631.5	50	116	78
DCT	4	2	44	7	2	3	3	14	26	7	5	21	4	4	3	12	27	1	2	28	0	7	2	1	29	0	6	1	5	0	2	4	0	5	16	8	16	2	7	18	1	6	4	5	11	17	6	37	8
SLC35C2	4648	4799	5841	1908	3861	2105	1996	11211	6497	5980	6279	1352	1388	1402	3688	7584	3620	2178	2558	5429	1783	4811	5935	1848	6171	1537	2621	3344	1798	1448	3215	3357	1858	7429	5528	4372	5274	5737	6503	2707	1784	2230	1410	2680	7240	2580.5	2591	3482	3187
CRYBG3	1289	1341	2439	989	626	613	1655	1214	3657	1580	745	677	946	1043	534	1352	1582	1039	190	1871	1751	797	1466	806	1571	138	224	416	350	270	279	425	99	2100	1954	699	247	978	717	87	204	780	452	209	883	5326	419	1038	418
EPHA6	11	56	85	1	17	58	17	15	4	9	4	4	294	1	15	32	11	59	246	121	8	54	8	1	5	0	5	0	15	0	6	107	2	71	2	10	4	53	33	4	0	5	6	23	4	1	14	1	2
SCTR	3263	135	1569	392	1289	55	545	132	106	5293	1042	2344	108	140	124	18	1433	303	786	518	100	3264	803	286	2118	197	1217	1225	26	544	1093	22	26	340	4569	87	3597	16	21	8	126	1632	1082	814	1795	780.5	197	3845	3251
RFX3	1045	592	771	297	466	461	226	582	601	1382	688	250	899	383	290	1048	930	404	99	528	1874	1056	580	218	900	159	109	150	258	252	179	425	310	322	861	433	226	578	2493	190	173	200	270	1125	558	869	301	419	500
RIF1	3969	5632	5065	1741	2797	1571	1940	5882	6954	5540	2278	2613	5517	2493	3210	3215	3386	3461	1853	4046	4347	3694	5366	1799	4614	693	754	2291	1020	1166	827	2010	1068	4165	3629	2495	1947	2222	9596	1258	1163	2103	1640	1655	3011	5933.5	1639	2890	1674
RAB21	4413	3517	4931	2376	4688	1858	2522	7801	4335	7570	5549	1992	3078	3321	5518	4983	4047	3232	2339	5839	3478	4788	6717	1783	6962	1086	1461	2249	728	1440	2331	2690	1429	7670	7871	4512	31337	3601	4823	2042	1034	1743	2458	2664	6238	5133.5	1674	4747	2789
SLC4A4	2418	229	556	376	1419	1346	4042	638	1728	2566	2163	1411	69	365	514	1388	5824	567	3588	3611	235	1469	10979	1355	3856	297	821	1100	905	3190	379	445	544	489	3385	4478	318	1740	187	45	1892	854	595	1285	986	5273.5	1224	6113	1689
SMARCA2	6598	2853	6279	3180	2727	967	2815	8276	8231	6638	8241	5141	1026	3534	2759	2732	5041	2905	2858	9316	1387	5130	2804	3238	7991	930	1365	1429	316	1890	1061	1174	467	6395	10673	5361	2030	4872	3751	416	744	1979	4695	4149	4520	8199.5	2760	9489	3037
RDH8	0	1	1	0	0	0	0	1	0	0	1	0	0	2	5	0	0	0	0	0	0	3	0	1	1	13	0	0	0	1	0	0	0	2	3	0	1	3	1	0	0	0	0	0	1	0	0	1	1
SESN1	1955	734	904	989	1173	307	663	2313	1330	2966	2330	441	256	438	832	953	2242	953	351	2010	401	1347	935	562	1596	692	771	688	452	497	927	435	312	1202	2235	1784	3587	670	1220	214	357	448	1121	1612	2696	1918	861	1023	1677
MID2	2059	790	955	603	1255	501	880	3982	1261	2179	900	1093	139	737	772	876	586	1316	626	3273	1510	1474	940	294	1304	126	605	350	86	69	549	248	208	435	2513	1495	1078	2401	921	216	485	629	911	476	1160	1140.5	483	1236	1020
DNAAF6	48	23	1	0	0	0	2	1	8	109	59	11	4	2	4	7	2	10	3	43	0	225	3	4	107	2	34	6	7	63	7	0	3	4	16	65	21	3	2	17	17	4	4	261	24	9	37	2	140
COL5A3	425	1462	1738	411	470	757	241	1370	812	672	611	752	175	2581	484	1995	375	393	339	370	465	2530	837	91	1104	139	84	361	160	297	146	726	118	1835	5777	4483	1032	1386	8820	53	310	333	322	562	358	638.5	167	942	176
SRCAP	538	192	337	225	188	109	411	282	521	329	149	104	196	139	88	520	323	168	124	303	165	174	359	141	401	50	87	87	19	47	50	37	22	375	459	87	102	123	715	108	26	167	111	138	256	200	143	249	121
PUM3	1481	2487	1713	654	1450	1322	693	2683	4557	1820	1619	1738	2918	1269	1696	2838	3002	1435	1235	2101	2784	1966	990	468	2424	534	566	972	1039	1045	1763	1891	697	9210	3436	1088	985	4151	3631	518	757	604	751	842	1474	2777	441	1873	755
CPB2	13	31	31	365	1069	2	7	3	6	21	288	20	4	14	84	34	1344	425	1856	8	18	348	110	43	22	894	71	66	6	0	34	0	0	461	764	36	6	15	42	2	0	23	134	261	562	1288.5	4	1965	233
CHRNA3	9	33	46	32	14	65	34	65	77	27	74	15	50	8	15	84	46	18	4	22	12	24	337	31	34	15	26	8	3	8	21	7	9	15	14	24	79	31	50	25	2	3	35	21	17	19.5	26	6	28
KCNN2	64	110	63	82	64	1176	70	8	278	41	68	26	29	141	24	42	20	68	23	278	60	181	144	17	264	8	48	20	9	10	48	73	9	34	76	153	60	48	41	2	22	114	31	41	57	29.5	24	138	49
CNOT4	1620	1625	1876	858	1513	683	677	2007	2853	2541	1781	1039	1282	710	1294	1737	1669	1181	827	2522	1100	1621	1557	725	2168	374	540	627	562	568	798	1206	350	2531	2077	1188	1430	962	1457	429	532	805	675	742	2174	1838.5	816	2145	792
PSEN1	9514	8490	16286	3614	7976	5446	1841	7965	8866	14299	14480	2647	6185	3420	7973	5697	7225	5642	4025	7613	6549	7448	8546	4670	12070	2331	2837	3519	2740	3692	4678	9761	3052	4377	9996	8821	17479	8469	10429	3196	1959	3355	2564	3921	10640	7320.5	2926	5600	4653
CPOX	1516	1590	4372	540	1136	820	567	3524	2593	1740	956	581	1312	549	1108	2386	1340	1413	1451	1753	822	1010	1313	425	2427	311	534	1064	1269	424	967	1301	6190	16036	1455	807	1170	1515	1623	477	455	683	365	886	1122	1796.5	696	868	1030
CLDND1	2705	4640	9351	1570	2241	1987	1190	20173	7164	4334	2949	1352	5666	1682	5718	7292	3741	1660	1611	5135	3358	3668	3117	906	6011	2642	2825	3136	5514	1896	5117	6138	8234	12333	4172	3080	4820	5109	4240	1552	2309	1156	1431	2012	6154	4428.5	1788	2476	3839
MOK	608	258	608	250	1409	130	225	709	1020	1452	348	192	296	136	470	330	704	233	603	880	233	385	413	283	630	218	179	111	175	439	190	379	285	27174	564	315	220	564	888	181	143	318	97	897	829	390.5	192	498	450
HSP90AA1	74408	104291	68015	29125	115302	98165	13674	109400	104923	188301	115869	25011	84522	52464	94610	54402	115408	127125	31359	76829	44879	70357	72639	55824	100833	22109	39301	47015	34547	44683	41276	66416	52709	149189	75062	89934	138275	183916	129252	42209	24477	29286	22972	46062	144857	58868	23768	39772	38450
RBL1	749	1826	1228	194	1140	773	311	1319	3458	780	423	346	664	308	763	844	624	825	398	1015	802	394	1709	291	928	285	307	814	341	153	487	789	664	1973	944	226	1248	1265	1202	385	432	318	355	311	616	1085.5	398	486	448
DLGAP4	6787	7637	7987	2107	6913	2791	1785	8240	16299	5986	4654	3915	2829	2431	4091	4042	2592	3647	1808	5919	3585	3606	10433	1692	6886	715	1610	2637	765	963	1787	3598	859	4995	6179	5110	4432	6238	10939	1363	1888	3048	1907	2540	3776	1966.5	2071	5388	2544
IGSF9B	2631	78	56	776	44	187	398	1193	623	504	31	1397	20	85	153	5	94	96	97	468	58	694	319	61	1496	10	313	8	53	7	9	56	51	49	433	240	114	52	25	30	28	1947	119	687	316	58	370	6700	163
CFHR2	0	1	0	0	4	0	0	0	0	1	0	0	0	0	2	0	0	0	0	0	0	0	3	0	0	0	0	0	0	0	0	0	0	0	0	0	0	0	0	0	0	0	0	0	0	0	0	0	0
NDC80	199	790	841	80	717	834	142	5770	1066	1258	420	129	1605	255	606	1776	594	861	228	353	391	486	1055	284	1385	421	193	710	456	413	710	803	335	3016	331	291	614	862	6672	781	647	151	124	161	210	642.5	377	199	211
AP4E1	1058	742	1161	519	486	311	392	1566	1159	1286	1120	682	1442	458	879	1396	815	724	631	1228	852	896	1039	521	1459	338	374	307	230	264	298	415	108	1203	1702	705	399	723	801	181	366	373	497	521	1288	1401.5	376	792	499
RSBN1	2475	1242	2600	946	1267	660	995	1049	2634	3677	2485	927	996	810	1444	2926	1289	1396	1247	2633	2189	1901	1817	649	1842	603	971	888	1145	1047	1568	2720	482	1921	2424	1911	2254	1702	3171	619	969	1179	1121	936	2536	2880	951	2437	2024
MAGI3	6198	1621	2056	1790	2117	767	1418	843	2100	6470	3009	1932	1026	584	814	2212	934	4094	4644	3730	7936	2670	1931	925	1468	196	1580	970	1779	948	573	2007	483	1526	7391	941	1727	1788	3002	302	855	2028	2004	1143	2970	7563.5	917	4636	1989
CXCL2	794	3004	1142	2375	380	1910	387	2405	7503	353	877	302	587	1307	697	1817	2052	1420	762	1536	2923	1810	3100	515	1037	357	923	1528	574	298	3979	1801	76	848	10976	235	180	589	628	1085	2847	168	826	3316	5545	3714	184	393	2242
AFP	0	0	1	16	38	7	4	3	1	22	4	0	0	0	12	0	7	0	8	3	0	1	0	1	31	1712	4	2	0	18	11	0	0	1	1	18	3	0	1	6	0	1	0	6	81	0.5	0	2	1
COL4A4	1612	1100	5667	1051	1284	663	594	460	1855	7293	854	2570	1326	293	1600	320	3301	2032	1399	1080	1753	1534	1247	388	1606	99	1174	2870	743	51	115	401	192	313	2395	681	3869	203	257	35	588	1951	1165	998	1638	1972.5	1468	4939	766
TCF7	813	560	595	550	2064	145	375	725	1355	1197	955	195	1590	692	2646	511	2089	598	991	595	399	681	853	867	3032	367	366	660	76	356	352	780	125	2456	853	572	316	826	603	299	347	356	2209	1020	2131	770.5	1637	1453	1319
OSTM1	2764	2402	4587	1476	2139	789	710	10397	3241	3539	3118	1074	2692	1682	2371	2071	1818	1173	1314	2990	1971	2967	3656	1045	3031	2743	1886	1601	1644	642	3621	2048	1272	5693	6164	3685	5391	3524	1743	2193	1242	589	1165	1403	4933	3663	1535	1679	3709
CDH7	2	7	18	0	69	23	2	18	0	118	3	0	4	1	3	0	0	3	0	0	0	5	27	2	3	0	2	0	0	0	32	5	2	1	2	7	0	639	0	0	1	0	13	2	1	4	8	5	2
IMPG2	7	18	49	7	16	6	10	15	24	18	8	14	2	14	9	22	29	15	7	28	3	11	34	6	19	7	3	4	4	13	6	6	3	14	29	46	10	13	100	9	7	5	5	22	7	49	21	72	20
PCNP	6836	10019	12340	4832	5714	3693	4996	19722	14791	12985	10532	3026	4576	4063	11071	16721	9274	5327	4999	13964	7625	8797	9867	3048	13750	5074	6616	6552	9166	5079	11177	11425	9788	15934	10087	8476	15599	8837	13949	9595	5568	2700	3561	4357	16937	11341.5	5353	8446	9417
EXD2	2615	3159	4194	1181	2788	3119	542	3972	2764	4122	2524	825	1284	1083	2344	2180	2899	1999	1078	3118	1754	2261	3939	745	4101	696	699	1074	592	801	1485	2529	810	1996	3008	2545	3385	3268	5133	658	864	811	758	1197	3075	2202	960	1333	1769
ARG2	51	179	148	71	1881	706	88	641	484	223	154	79	146	202	2763	653	166	533	43	173	650	329	555	42	394	89	375	279	90	85	208	205	233	461	268	689	428	392	419	78	241	370	62	25	307	85	161	367	178
MEF2C	2819	1141	3229	990	733	314	494	1061	2676	3429	1861	1497	328	1612	1146	1085	1829	1834	1781	3038	3743	2617	1363	586	4891	703	1564	905	824	318	1452	1773	391	1311	5240	4666	1889	2220	571	178	856	1308	2613	1371	2369	8538	2102	5701	2041
PTPRC	6435	4425	11027	2005	6156	1011	986	3208	11337	5330	5293	1862	1821	4640	5771	2233	8376	5266	4112	3842	3420	5316	5667	3707	14384	8521	4220	6174	1437	625	5595	8065	1435	6406	12468	5287	2706	7566	2793	940	2512	1276	12234	3946	5346	19122.5	8500	7559	10633
CACNA1S	1	1	6	13	129	0	1	18	0	1	0	4	0	5	0	3	9	17	0	2	0	5	4	4	5	2	0	0	1	0	1	1	0	4	10	9	0	3	16	3	0	1	0	4	13	3	4	3	2
PKP1	38	344	678	3316	15666	157	17	12910	22665	1592	418	42	5	342	19	252	33006	85	5	222	2	227	21714	42	1165	13	41	1014	525	32	54	15	2	7	881	308	66	387	408	5	144	134	18	392	3270	16	76	36	48
UBA5	2107	2543	3238	1631	2112	1295	2676	5170	4743	3022	2100	1224	2042	1712	2772	3559	3219	1498	1407	2730	2216	1600	2540	990	3870	1026	1006	1604	981	957	1376	1417	1035	3963	3830	1785	2762	1946	4554	2074	771	682	879	1789	3456	3638.5	1072	2816	1835
STK17B	5175	9755	9424	3174	5587	2868	1935	4951	7286	7395	8275	4053	1548	5021	5759	8751	5416	3897	3571	7471	2823	8786	7631	2868	9417	5284	6791	5216	10946	2438	9661	10225	2265	5854	9693	8249	10727	6872	3100	1340	5173	2491	7726	3007	9865	11270.5	5101	5131	10577
CDC14B	1007	834	2322	958	9702	163	1411	3421	1604	1588	2474	781	1008	490	885	1826	4807	680	1041	1554	1221	1863	1156	1315	1968	257	838	575	404	1037	335	807	524	2282	1559	1394	823	997	971	320	453	443	536	755	1654	1923.5	698	2520	1065
ZNF510	1149	445	1014	444	603	258	673	1099	1045	856	845	463	465	365	384	1217	666	432	533	834	1119	723	748	406	1217	287	344	251	246	270	234	520	184	646	881	565	623	444	952	202	222	279	366	351	991	1186.5	380	1066	534
LRP2	1259	152	525	852	160	2986	409	1057	190	1393	1383	1749	294	2039	24	16	2268	2040	4	158	315	440	1511	878	711	78	685	243	8	0	70	4	7	340	10309	121	79	34	4901	1	138	134	410	379	583	3929.5	757	1758	263
ZNF506	1313	871	2569	245	199	349	657	1587	2254	598	1572	282	96	555	307	1167	661	581	649	189	965	1098	805	376	2162	537	569	684	138	567	466	818	321	1071	995	797	1171	593	2472	330	367	453	304	946	943	889.5	953	1992	983
JMJD4	266	503	334	234	1153	245	171	1216	883	686	463	279	246	202	374	486	503	273	194	531	196	678	718	117	569	243	413	293	293	174	747	353	116	1004	373	512	869	880	525	405	328	159	185	200	708	480.5	230	392	330
DUSP12	1484	1341	1978	623	1140	510	401	1647	2773	1301	797	602	964	419	1148	1135	1852	579	477	901	448	1424	3431	263	1703	471	844	1017	1063	432	1119	1431	443	3368	1059	723	1574	1380	2561	562	623	431	398	535	1770	1251.5	500	986	610
AACS	3512	2517	4958	1279	4517	2649	990	8775	4110	5858	4374	1688	1474	2048	3625	5946	3608	3217	2279	2774	1983	2539	5682	817	3350	1017	744	1536	972	1269	2286	1825	934	4096	3649	2893	2638	2187	5801	2469	1593	1053	783	1499	3825	2101.5	715	1934	905
DELE1	4401	2918	4387	2850	3073	2095	1216	7741	4801	4850	5360	1144	3478	1366	4746	2776	7037	1830	1709	5901	711	3100	3439	1752	5884	1803	2446	2197	809	1697	2152	2853	975	2698	7014	3312	3360	3056	3140	672	1549	1728	1220	2597	5683	3230.5	2650	3286	4179
SLC13A1	0	0	3	0	2	0	0	1	0	0	0	0	0	0	0	1	1	0	0	0	1	3	3	0	0	0	0	0	0	0	1	0	0	0	0	6	0	0	0	0	0	0	0	0	0	0	0	0	0
CADPS2	6288	2250	3474	1678	4234	5561	3571	6916	4366	6484	4171	2510	575	1987	2305	3908	4931	4532	2785	5117	1579	3672	5181	2039	4659	1140	3823	1933	806	871	1391	989	432	2298	7975	3489	12342	7075	808	516	276	2250	2353	1576	5378	5777	2448	5319	2178
PCDHB4	135	118	384	78	36	51	109	137	121	115	143	100	39	99	89	37	191	136	421	1273	86	195	106	58	186	25	34	62	8	31	51	21	52	43	256	434	77	93	339	24	23	140	126	146	180	146.5	77	145	104
PCDHA6	11	154	796	9	1	5	2	0	12	51	8	7	0	3	26	2	4	353	1	185	11	11	13	1	112	29	1	2	0	6	0	1	4	9	32	29	10	12	19	39	0	4	8	10	3	11	5	14	5
PCDHGA2	60	39	1324	49	23	15	93	60	200	270	83	60	21	59	262	65	270	257	24	59	27	347	418	34	127	278	22	477	4	9	123	23	4	23	103	180	47	63	52	50	120	106	76	42	76	42.5	42	181	34
HSPB11	581	784	1309	444	767	436	205	4430	1843	2306	1599	434	1202	419	1395	2596	590	427	498	2091	573	1370	1239	353	2013	716	1046	605	1320	908	1475	1745	1284	2528	1127	778	1543	1022	1959	792	912	302	366	1478	1916	1271.5	806	1143	972
PHLPP1	1879	937	745	911	4451	2006	849	2016	1995	1601	1696	436	445	607	851	2055	843	570	110	1181	761	1225	2023	578	1928	156	295	512	310	469	259	791	186	2486	1318	592	1860	1205	1864	222	445	420	503	591	1123	1327.5	415	1283	405
ATP8B1	6747	2261	5141	3440	2182	7949	6351	4459	4962	3476	13562	1089	226	3628	2543	11641	2114	4759	1706	2088	3070	4094	8707	5031	3285	1175	654	1361	1061	2879	1021	1482	581	5362	4328	3018	2877	3441	1459	1799	640	894	1047	1746	6319	5076.5	887	2814	1830
IL12RB2	47	93	264	24	322	180	7	123	1483	113	51	16	56	628	150	331	131	82	30	120	95	80	207	23	301	139	36	132	60	7	384	904	15	122	132	114	6	174	316	32	54	18	71	49	47	128	61	118	69
SMARCD3	2947	442	1184	1181	621	609	490	4309	995	1150	1358	1298	173	928	633	5396	1741	1590	355	2449	358	2367	1066	312	2089	454	1194	729	209	242	943	717	300	3123	2767	2068	5152	1063	1122	600	1151	388	535	1293	2243	765	867	782	4722
WDR70	1789	1841	2027	908	2249	770	959	3181	4440	2006	1842	1035	1266	647	1768	1872	2465	2451	1078	5039	1053	2898	1624	582	2446	981	1433	2101	2914	924	1283	1944	1359	2354	2169	1657	1396	2157	1879	922	1138	874	779	969	2223	3335	918	2555	1633
FYB1	1662	1548	4232	880	2637	347	434	1740	3875	2123	1752	899	625	1709	2612	1092	3608	2605	2180	973	1256	1693	2013	1310	7335	2069	888	2217	456	175	1367	2320	492	4416	4784	1499	498	3616	1201	267	685	556	3158	1621	1466	5362	2190	2995	3087
MPP4	0	1	7	2	1	2	0	3	7	3	4	0	4	1	2	1	5	0	1	3	3	5	4	5	8	2	2	0	1	7	0	4	7	4	3	10	2	8	19	2	1	1	1	1	2	3	0	4	4
STRADB	1467	1479	1756	367	1300	536	623	3984	3324	1819	978	1492	2036	326	1055	1207	1479	932	271	897	658	1006	823	293	1747	622	646	805	1482	373	2279	784	553	398	1591	589	2126	1676	1006	427	923	414	484	650	773	1664.5	443	2021	1272
BZW1	10642	13266	11903	6696	10778	5075	6736	10483	38288	15855	11683	4171	13879	6756	21444	18616	7359	6127	3638	11881	8884	15740	10818	4372	19492	5403	6273	10686	12797	7348	13642	13430	2660	13037	11446	12697	10886	13760	10939	9199	7802	3101	3922	3492	19816	11970	4601	6623	7464
PGR	92	128	196	122	26	29	40	352	137	326	108	88	5	133	49	51	50	191	75	57	38	190	82	63	204	13	76	46	16	50	36	54	23	69	473	747	159	208	68	12	16	114	108	149	197	146	128	769	159
C1QTNF3	275	191	281	75	74	55	133	101	417	302	101	151	14	191	210	390	215	65	135	584	124	1595	357	31	244	76	132	50	99	133	140	415	36	194	305	5814	1233	158	285	69	131	231	47	198	308	358.5	88	353	278
ME2	3588	2472	7772	1493	4623	2007	1101	7293	5644	4422	3692	1747	4246	1106	3612	5118	2139	1967	1705	2978	1857	3560	3906	1336	5468	1851	1418	1805	2526	691	4749	4496	1093	8919	8596	2606	8263	5298	4087	1357	1633	1720	1571	1333	2892	4560	1719	4870	3547
C5orf22	1700	1659	2604	1083	2519	787	1871	2611	3216	2650	2215	1388	2035	896	2662	5418	2466	2579	1011	4325	1600	4219	2309	907	2617	662	1034	2435	2086	668	1604	2143	1141	4525	2974	1986	2964	2415	3550	1284	1248	1539	963	900	2361	3722	1096	2716	1257
CCNT2	4437	3011	4301	1877	2683	1311	1682	4123	5636	5301	2765	1597	1629	1409	2661	2501	3622	1499	1076	2970	2657	2778	3166	1493	4194	1393	1222	1743	2466	1368	1624	3647	986	1805	3394	1802	2386	1342	9301	1352	860	1358	847	1799	4222	4305	2102	3085	3322
FAM135A	2645	2329	1795	831	1842	355	893	1218	3629	2022	3120	626	1713	721	1743	2417	1090	1087	1586	2474	2378	869	1582	1260	1829	957	627	1526	726	465	1003	1090	547	4747	2419	805	1808	1297	1333	2421	652	476	428	847	1544	3538	517	911	1102
COL19A1	8	6	13	1	7	5	1	5	15	7	6	4	2	12	12	5	15	4	3	2	6	15	15	2	73	6	6	3	0	1	1	5	1	18	3	6	0	0	28	0	4	4	89	22	38	28.5	44	15	24
EPB41L3	1302	983	3900	852	1186	528	1058	1708	10487	2031	1878	802	476	929	1225	554	2827	3344	714	3373	767	1760	3042	744	3307	721	393	1011	264	110	888	678	101	2571	7957	1729	1141	3671	1027	381	391	393	1383	902	1058	2387.5	951	1952	1295
COBLL1	2952	1841	3362	2928	10256	741	2960	979	2397	3820	3242	1834	499	2093	1775	1615	4971	1934	2020	1771	1066	2067	3353	1809	2672	307	746	3318	460	795	845	577	253	1398	5777	1359	1757	1259	933	416	905	2268	1612	1619	3290	4051	1563	3282	3010
DLG3	6500	4230	4787	2118	4141	1348	2873	6602	5309	7657	6010	1517	2922	1873	3872	4339	4768	2379	1659	7914	2590	3202	5780	2525	4779	728	2771	1541	518	2715	1090	1416	627	4772	4793	4051	3113	2584	6961	3492	1605	2060	1205	2560	6764	5967	1669	10398	2111
KCNK2	973	42	70	12	4	2	0	10	20	39	3	8	1	24	22	9	0	57	100	8	1	46	8	2	28	6	2	2	6	6	21	4	2	710	15	236	19	48	76	2	1	2	12	27	17	21.5	11	54	7
SERTAD4	3368	803	2284	694	945	109	1978	2072	856	3070	810	1312	95	380	519	1414	1821	506	201	852	625	495	1095	328	2212	41	1792	258	359	446	382	486	20	93	954	2071	1914	1006	402	73	34	744	881	672	1446	1751.5	561	2476	416
TRAF5	1182	2043	2051	422	5436	978	419	4285	1920	1264	985	913	1088	806	767	1046	1818	702	486	1063	685	1021	1938	603	2153	420	567	590	592	457	504	1431	486	2258	1573	1132	1552	862	1226	251	477	567	1024	2133	929	3280	1029	2589	1204
MRPL22	1205	1888	1553	613	1214	1098	213	4370	2133	1509	1751	402	1449	542	2841	2116	2018	533	964	1572	569	1180	1376	405	2427	1184	2110	1211	1361	1292	2761	1821	1366	2556	1550	1066	2533	2072	1701	1178	1535	526	309	672	3040	1096.5	830	2083	1448
GEMIN5	2654	2687	2105	932	1530	807	443	3332	3545	2520	1015	1081	3701	858	1337	1598	1511	2025	1114	2312	927	1823	2319	616	3073	444	711	906	488	493	914	918	485	3409	1879	1791	1836	2338	3396	441	497	1205	815	612	1955	2257	1014	3602	821
OPRK1	16	5	16	15	467	178	1	15	0	226	2	56	0	1	0	3	58	383	19	22	0	6	8	3	6	0	12	0	0	0	1	1	394	2	13	363	55	111	178	17	0	10	16	2	258	4.5	59	17	12
NFE2L1	17534	26077	34450	7473	13356	5465	6030	40483	15522	29698	20694	5431	11328	7635	13482	9318	16240	14104	9435	27212	11043	12472	29402	10553	25054	3038	3965	6164	1380	5479	6744	6607	1683	15902	28275	15140	11404	18051	27135	3962	5139	7025	6636	7595	19885	11483.5	8247	17896	5981
SEMA5B	30	66	849	14	73	68	33	619	2403	368	54	61	16	149	81	119	134	143	13	124	40	148	569	9	708	11	21	62	29	5	448	322	78	178	263	486	704	129	624	62	18	30	7	57	49	105	104	131	41
GSK3B	5534	5873	7672	2558	2625	2194	2242	10294	4900	6747	4277	1798	3679	2969	2738	5008	3730	4873	2267	4352	4106	3794	4683	2060	5761	642	935	1648	727	1847	1637	2638	984	7239	6208	2866	3799	3297	12266	2135	682	1776	1635	2006	3927	5110	2108	4375	2089
ITGB5	10249	11118	28749	4977	13913	3845	4367	30918	13652	19758	25947	6260	10254	10199	10092	9595	6257	8728	11469	16286	7379	16441	11230	6413	14444	1578	2979	5803	2831	8758	6603	8495	2065	15833	11584	46970	23839	18472	14723	8139	2306	4344	3214	12778	10216	9293	3654	18164	5577
ERC1	2381	2482	6886	1658	3617	1175	1241	3278	4866	6092	2480	1617	12532	3493	2844	3175	2130	3725	1338	5552	3737	2881	3736	1412	5950	429	625	1000	496	778	855	1267	367	3877	6211	2858	2013	2181	8048	606	1134	1590	1594	1192	1650	4838.5	1123	4968	1156
XPO1	8610	15082	17850	5759	8743	4005	4904	22886	23212	14762	6865	4820	12184	4518	11058	17999	11052	13033	3981	11671	11533	8666	9420	4973	15159	5255	4016	6195	5374	3579	6824	12172	5554	15979	11159	5970	8437	7655	36588	6555	4173	3903	3478	4911	14742	14421.5	4958	8307	6382
RNF13	4018	5990	10844	2646	6068	2202	2209	11307	5717	5346	8538	1649	2039	2494	4996	5505	6697	3291	3413	4135	2318	5207	5280	2342	8761	5045	5097	4011	4675	3295	7323	4151	2486	6431	11000	4949	8482	6318	4248	3524	2588	1184	1794	2697	8677	6860.5	2382	3731	8061
TRPM3	8	12	16	15	17	87	9	47	10	93	4	2	7	26	0	4	15	37	4	21	4	12	10	5	11	6	10	5	2	1	11	8	3	10	86	17	37	3	9	0	3	12	4	6	23	12	17	9	12
PALB2	1121	1191	1487	458	959	432	160	2132	2055	1072	1230	467	759	336	748	939	1026	531	679	1109	653	794	871	593	1542	455	649	554	476	600	544	592	423	2503	970	680	1017	993	2531	676	357	616	324	499	1005	1366.5	573	1045	657
DOP1A	2361	659	1341	609	735	377	563	1390	1322	1670	1053	692	266	587	639	1257	1804	1185	397	1485	1164	522	1022	665	872	242	377	663	120	182	224	371	112	954	1362	720	506	357	2876	218	196	411	359	596	894	1841.5	505	941	859
LYRM2	1897	1977	2426	1643	2164	680	1051	6624	3307	4534	3633	896	2050	1293	3755	6182	3572	1615	741	4355	1565	1995	3190	1250	2222	2223	2267	1259	1700	1075	2689	2595	1866	5474	4091	1775	4045	2285	4852	2413	1326	585	741	1099	5831	2314.5	1386	1747	3381
BCKDHB	1114	1093	1298	1014	1158	242	839	3324	1554	1822	1125	603	1142	537	1551	3357	2387	792	383	1603	753	866	1288	544	704	455	1028	1113	753	343	593	843	510	2446	1862	683	1515	727	2119	357	448	444	298	503	2918	1026	941	984	1040
KAT6A	5504	4357	5811	2699	9273	3994	2716	5746	6168	4746	4061	2113	3553	3107	2976	7047	4532	6462	1251	4680	5073	3191	5608	3093	4931	623	804	1961	848	1132	923	1230	642	11090	6165	3007	3367	4205	9095	543	639	1361	2630	1279	3399	4320.5	1658	4477	1757
TUT7	2840	1384	2620	1277	1302	499	1153	2142	3225	1971	2213	1277	1200	1111	1296	1941	2169	1300	1192	2369	3275	1645	1575	1554	2838	602	625	842	383	1150	486	923	299	2298	3467	1117	533	1482	1398	438	457	672	919	903	2209	4293.5	774	1909	877
ULK2	1673	1045	2209	1474	987	703	592	2622	2135	3089	1367	1148	1868	595	2321	1678	2295	893	614	715	914	1358	4455	477	1969	454	708	516	571	163	624	884	101	672	3087	1354	2105	1306	2042	285	352	390	403	992	1571	1058	443	710	2161
GRHL2	5066	3472	7550	2261	4191	3096	3063	3507	6936	8985	3345	1823	103	1731	3215	5015	10325	2796	2429	3860	2576	2367	5403	1789	13049	949	1756	1527	801	1069	1600	1860	2108	4560	3246	1328	3811	3053	7106	1331	495	1509	958	1247	5693	4797.5	1532	3660	1599
TNPO1	8278	10727	8634	4894	8065	3332	2380	14166	8550	11185	11407	3214	22486	3951	17442	9670	8105	7396	2016	9161	4884	8503	6782	4564	14679	3663	3003	4666	3054	3436	6491	5095	3010	10355	10441	8469	8543	8282	10538	3837	2447	5111	3715	2823	9820	13977.5	2824	6202	5471
PLOD1	7215	9973	25621	3052	5876	6203	3384	72878	17603	37219	12034	5385	15040	6471	14446	29045	5085	11387	5062	23600	7738	19663	17168	3804	13525	1921	2519	6650	2886	2008	10865	6496	7099	25417	17770	17761	25717	21332	49844	2556	9058	6662	2928	5750	10294	7850.5	5904	7049	5712
P2RX5	29	220	107	21	107	97	23	36	208	78	19	70	53	49	262	37	187	23	18	16	10	51	53	18	292	42	20	74	2	10	58	118	106	594	33	24	3	70	37	13	61	52	275	249	138	100	320	72	121
ITGAE	547	1976	2106	631	1607	426	346	1012	1544	940	1022	549	605	407	2067	1725	2535	630	503	1027	402	1233	1803	441	1952	1117	1004	1386	992	400	1140	2269	1645	1052	1497	1171	2564	1637	1065	975	635	281	636	873	3079	2652.5	889	696	2040
DIS3	4129	3051	4572	1717	1853	1177	1892	3919	4648	3254	3394	1319	4231	1226	3294	3267	3523	2004	1280	4269	2631	2396	2453	1544	5671	1253	995	1638	1565	1509	1505	2133	487	4328	4528	2824	2329	2092	5246	1810	806	1047	1341	1641	6100	4083	1697	4394	2572
PIBF1	1517	904	2125	819	663	362	595	1596	1782	1369	1096	536	916	509	890	1559	1731	481	558	1600	956	876	729	496	2586	644	771	561	784	898	653	989	201	1393	1713	1201	1058	767	2197	864	388	385	479	852	2747	1642.5	909	1786	1460
TDRD3	1528	640	2129	743	521	297	678	881	860	903	1413	557	967	473	876	856	1872	446	881	1482	586	837	660	543	1577	842	362	680	343	562	347	488	376	955	2397	1166	727	824	1567	345	182	296	579	1495	1653	1068	582	1162	1062
NUFIP1	888	527	1111	287	502	332	208	607	784	776	457	233	418	248	656	761	668	403	240	428	437	464	522	186	933	181	195	283	354	217	359	363	168	1152	484	538	482	392	4268	511	182	183	219	305	675	417.5	293	705	366
PDS5B	2684	1664	3156	1509	1564	1115	1333	3088	2242	2685	2566	898	1667	1193	1839	2072	2405	1828	1084	2050	2036	1923	2196	1126	3197	716	592	1017	771	934	785	1096	747	1798	3413	2285	1700	1424	4870	2411	471	725	1273	1117	2234	2596.5	1259	2657	1426
OXCT1	474	1487	1168	1035	1858	406	161	19213	639	4661	3837	960	574	633	556	902	1734	2872	302	5952	772	3272	1758	1388	2577	375	786	1387	683	474	279	1412	4573	2487	2626	1497	2317	2224	1061	349	569	503	911	795	1409	864	777	1768	1168
RRAGB	793	419	883	333	652	275	302	1749	768	719	866	270	322	289	492	944	754	276	468	1399	687	771	729	208	733	473	795	539	295	427	672	389	566	2258	983	887	850	579	2323	409	281	330	216	636	654	929	339	514	727
EPYC	2	24	1046	0	5	8	0	7	77	36	2	97	0	272	5	3	14	6	70	4	3	227	8	0	8	17	2	3	18	21	20	324	20	57	7	190	261	538	33	5	24	33	11	5	1	21	6	34	46
CYLD	5607	2248	3961	1790	2663	1057	2154	4343	4828	3656	4527	1705	1108	2365	2319	1425	5429	3008	2632	4773	1819	2751	2917	2379	5655	1490	2110	2001	645	760	1460	2043	673	6901	6743	4191	2170	3531	2188	775	845	1491	2740	3152	4863	7546	2313	4743	2836
SLC27A5	125	78	283	147	341	316	48	420	352	319	179	85	184	94	469	418	1241	105	270	744	29	450	560	35	382	248	287	205	1107	216	542	709	648	424	299	220	673	455	408	174	294	89	96	173	361	168	153	257	394
ZNF324	464	327	492	345	534	208	188	347	926	1060	695	350	228	231	361	438	788	580	223	894	449	614	810	345	582	73	138	164	124	155	237	358	107	330	795	396	421	358	683	165	115	368	230	306	403	387	357	737	324
ZNF671	817	163	620	114	508	85	53	109	594	916	264	156	145	180	468	188	362	133	405	873	90	496	359	241	449	199	333	172	83	192	224	569	50	341	500	388	408	309	98	33	134	225	204	433	616	531	321	1002	585
ZNF416	443	241	418	186	424	150	114	444	756	723	624	135	259	175	353	186	269	212	190	526	282	468	460	228	211	120	245	161	119	169	349	548	123	467	286	270	589	405	218	15	131	197	131	216	396	388	252	529	325
ZNF586	884	152	971	178	320	183	93	629	1447	770	757	124	370	253	723	569	1067	419	601	730	151	624	741	301	383	270	416	238	233	423	355	710	409	444	692	561	571	413	401	103	172	271	211	561	742	959	486	909	727
ZNF446	266	158	288	244	253	184	122	359	469	432	239	113	132	89	269	307	534	266	122	448	153	281	529	118	330	35	86	96	47	80	148	127	52	148	288	173	212	144	331	132	58	121	107	183	221	158.5	152	231	169
ZNF264	2678	1147	2249	1126	1428	225	815	1276	2847	2967	2289	1274	1157	1229	1936	841	1924	871	820	2053	2292	2076	1001	1336	1357	357	550	575	284	507	697	1368	552	1656	2885	1322	1787	1097	1551	75	433	1498	1100	1408	1556	2266	1285	3498	1382
RPS5	53180	41945	46975	17748	63687	41079	5594	27995	75732	41709	84958	10123	41852	17266	106313	84230	61161	20189	27224	72455	14770	58222	71271	10700	53584	51779	40486	33935	133670	36457	173965	100800	74724	41724	41802	43034	142997	102817	51051	43972	60626	12776	18296	15055	44916	27455	27385	46795	94640
FAT1	10032	15673	5201	7062	28619	13395	5667	724	7629	11922	15100	3587	10004	5245	17897	5712	10413	11408	8202	8639	2593	4331	19374	18451	16489	665	732	5359	195	8078	3477	5268	436	17678	9979	10305	5376	10939	2393	1515	2809	6430	2723	6855	16753	19308.5	2974	10213	3681
YTHDC1	5730	4093	5808	2821	3752	2587	2543	5947	5091	6590	4361	2168	3370	2477	3996	6199	7872	3520	2317	6167	3802	3410	5362	2350	7374	821	1763	2040	1115	1471	1189	1918	804	5444	5691	2564	2493	3396	8871	1420	946	1743	2353	2898	6146	6121	2602	5790	2442
CHMP2B	3745	5904	6141	1877	3602	1626	3114	5598	8371	4407	8722	2085	3858	2051	7345	3951	4991	4219	1493	5684	2782	4316	5564	2297	7880	2676	3139	3104	4015	4088	4313	5016	1432	13670	6375	3780	6331	8027	4404	4138	2042	1629	1572	2713	7543	6725	1485	3305	3857
SMAP2	4615	3743	7697	1929	5604	6455	2140	6931	5719	7198	4894	2157	1406	2401	4344	13149	4412	3830	2303	5531	2936	4479	6647	1941	7109	3055	2039	3568	719	989	2409	3148	545	6143	8528	3817	6143	4776	5579	1405	1840	4681	10754	3114	4436	6843	4746	6807	4518
PPIE	2938	2801	5311	1953	4407	1148	933	6259	5604	6077	3065	1163	2202	1032	2961	6252	2658	1226	1500	4521	1071	3576	5286	1149	5153	1213	2050	1539	1330	1608	3613	3007	436	6212	3650	3016	7912	3892	9039	1760	1241	1704	1090	1970	4533	3185	3070	5130	2865
ZMPSTE24	5065	3556	8607	2076	7287	2503	1901	9026	9052	10146	5804	2453	3515	2227	5833	14938	4091	2813	3028	5262	4007	7963	10012	2603	8271	2609	2807	4778	3771	4647	5050	3756	2209	19051	7930	7053	9250	6730	10217	2692	2778	4258	2314	2919	7152	5653	3917	5610	4840
STARD7	10865	10003	12666	5144	18458	5753	5654	28161	14513	25108	13185	6501	9883	6394	13279	15686	16738	10006	5794	11781	6361	13343	15099	5173	19186	5387	6700	8835	6456	2971	10345	11228	9184	18239	18601	8746	14562	11095	24846	4861	5473	4272	5901	5811	16551	14176	8862	12734	9724
NOA1	1925	1772	1694	995	1699	864	687	1832	2201	2042	2651	563	1968	892	1316	3875	3243	1064	1156	2412	959	1868	2204	787	2940	531	947	1798	781	1092	919	1037	272	2173	1771	1852	1427	2631	3007	664	584	771	766	729	2066	1701	812	2902	957
REST	4043	2687	3640	1801	2288	1087	1694	3909	4323	4823	3164	1428	2249	1522	2275	4182	3794	2512	2029	3990	3113	3318	3887	1693	4304	942	1196	1543	692	1068	1016	1757	448	3141	3664	2681	1577	1895	11620	1021	785	1364	1269	1775	3933	4606.5	1511	3339	1853
HAL	206	32	622	932	760	1623	1103	657	158	520	22	309	1515	794	5316	3848	444	94	29	435	26	160	842	91	156	3955	35	1415	188	11	42	30	7	87	337	310	29	6	68	90	35	68	12	193	846	105.5	26	61	327
SSH1	3997	4190	6220	2531	3987	1370	1797	3773	7867	5765	3176	2303	6615	2725	4965	3855	3658	3122	2069	5457	4203	3711	4881	1472	8523	883	771	1534	598	728	1774	2883	341	4539	8202	4132	1442	3690	4466	1091	724	2494	1915	1863	3438	4521.5	1579	4928	2166
GSTP1	49286	16126	36552	34820	100759	23908	22284	56277	35610	75455	81649	12409	20900	18891	66536	113154	107223	25344	39083	50007	10676	40947	79182	16991	69707	25772	16110	81091	43562	34222	35395	24856	26290	25970	40236	38400	92365	20426	49549	42194	27129	11125	11510	25473	105465	25136	21762	27008	39294
APLP2	156273	79105	142831	31572	46284	16150	31785	67327	115308	137694	101964	48017	17980	19871	58935	79524	40931	73151	90472	160652	34525	82099	92815	28915	113122	10658	51868	23100	21533	35103	22101	39911	11436	73928	120900	51036	97910	60564	38251	6952	19711	52974	25680	33526	98644	157138	43831	137675	59442
FAM234B	681	566	1712	280	1113	342	171	1101	813	2101	482	271	994	231	410	812	144	1023	436	1335	318	494	530	224	951	116	268	172	106	68	235	512	274	1178	1561	555	1275	822	1121	112	227	376	344	357	462	420.5	254	1329	464
SLCO1A2	0	0	711	56	27	2	89	31	71	594	15	2	18	6	844	438	367	77	1	1	8	5	42	1	6	259	4	130	0	0	39	0	11	103	1	12	0	1	278	23	0	2	7	15	38	7	4	3	31
WBP11	4715	14001	8310	2985	8830	3277	2733	8635	12121	12918	7110	1881	8396	3743	9325	9285	7067	5637	2436	8605	3735	5655	5437	3133	13965	2124	2191	3667	1974	2048	5421	6341	1403	13385	8240	4565	6758	6342	15202	3241	3643	2441	2906	3244	4308	3351	2675	5767	2987
EIF3I	10145	12004	14897	5499	15101	5933	4481	28026	23376	28321	18589	3799	13083	5059	24143	26538	11954	7548	6604	16471	7053	14403	18371	5268	22103	6703	7450	9299	13148	11245	22003	14731	9917	33575	16227	14335	21291	23283	23539	10595	8178	9092	4828	6279	24524	13568	10122	15994	14057
NKAIN1	25	35	164	4	222	5	42	84	374	23	5	5	83	16	52	34	78	20	32	56	4	38	59	1	140	4	4	4	0	1	37	21	405	15	12	54	14	49	476	1878	21	3	2	5	4	20	6	13	11
COL16A1	2034	1270	6658	786	2390	778	855	3072	3952	3319	1472	2854	319	3411	1377	4170	748	1093	1683	3522	1435	3200	3139	515	4819	321	500	1044	222	985	537	1208	338	1660	6477	7254	1668	2006	4736	323	599	2028	1914	3048	2427	1822	1427	5781	1684
TXLNA	6206	4301	8692	4218	6223	2619	3702	13097	13395	16904	6766	4538	4214	2903	5885	7350	8041	2763	4690	10631	5592	5847	11372	3562	11114	1361	1933	2470	1356	2017	2121	4278	660	8593	10296	4556	3422	4026	11284	2027	2105	4591	2164	3637	8161	8233	5167	8806	4229
APOB	1	10	20	1	530	325	21	14	6	128	1	9	2	10	7	6	3	106	5	4	2	10	541	14	7	2958	1	1	2	55	2	0	2	12	77	20	98	3	0	2	0	60	35	49	4	8	19	18	3
NCOA1	3508	2027	6455	2822	4050	1569	2593	7088	4092	5915	3061	1981	1889	2846	3635	5075	4342	5618	755	2910	2058	3505	6190	1864	4046	858	927	2148	660	759	1008	885	508	2222	6633	3086	1868	1891	7322	1345	407	1364	2404	1794	3909	4297	1543	3684	2187
AGBL5	1518	2422	2374	1222	4367	995	1038	8173	2326	3681	1599	693	1872	1029	1850	5818	2473	1342	1075	3682	955	1829	2968	920	2730	664	766	2161	2549	520	1515	2225	628	1170	1967	1839	2723	1918	9132	1239	1018	660	708	997	3625	1702.5	799	2612	1604
EFR3B	1691	71	1322	256	440	272	34	69	2363	554	141	839	662	216	42	708	69	1046	304	172	568	1375	1226	81	487	10	224	91	149	13	60	79	17	51	575	291	1170	212	1301	48	241	149	174	93	221	636.5	119	1101	236
KIF3C	1746	2632	3807	298	2202	878	112	2931	5675	1490	830	871	717	640	458	2512	551	2041	1134	969	2562	3673	6241	157	3401	85	90	308	111	176	1428	826	222	5815	1223	2014	1654	1354	5390	592	1710	275	403	340	356	420	314	491	589
RAB10	13895	14314	15716	6268	16570	9151	5960	21535	22172	15648	15064	4839	10712	7706	20893	35403	12461	8710	6692	17970	8847	12584	18319	6668	26739	5361	4332	9663	9328	5986	13771	13296	4406	25614	17343	12830	14955	13490	22214	9968	7245	2684	4694	5562	14643	11465	3947	7355	9160
GCKR	19	49	40	80	25	9	0	25	204	23	82	8	23	3	189	77	56	5	15	69	64	24	12	249	189	10	3	30	87	552	18	31	32	89	34	26	14	13	24	4	32	4	6	267	87	9.5	0	9	12
HADHA	13770	16095	21479	7130	16769	6101	5290	29690	19380	19779	19160	5750	13928	8009	15061	17292	18585	13469	7552	17215	7669	12320	16300	7116	20979	5286	4684	10140	6527	6558	10722	17417	3493	14584	23234	13678	11742	15640	22436	5684	7287	3989	6358	7429	17151	18521.5	4693	15367	9732
MAPRE3	1617	880	1680	730	2130	366	580	1973	1757	1945	1292	765	174	563	461	1868	1459	657	550	4375	670	1178	934	468	2509	131	569	400	436	237	1021	821	461	1175	2645	1047	1213	1230	918	517	657	323	414	1330	3530	872.5	451	1254	1541
CAD	3273	5201	5809	1266	4452	2313	2103	9485	9055	4872	2096	2633	12366	2121	3494	7993	4080	3907	1512	3641	2773	3351	6457	1810	6340	708	545	3250	1282	623	1101	2388	768	8399	4172	2168	2952	2543	29894	1258	1458	2225	1853	1216	2619	3290.5	1270	3681	1537
CD59	14546	27573	19231	10092	12108	4533	6884	51423	18137	35012	51164	8202	7000	7885	10159	17103	24380	8749	28992	57180	7335	20463	17633	15592	46467	6655	21489	9665	7741	36985	19689	23902	3407	19965	43890	36481	26756	18917	11935	5040	6171	6206	7753	30165	37314	21009	10741	35491	27620
CD82	6091	3549	4659	1381	4538	1071	2554	8046	5263	10679	35298	2237	635	1544	2804	2524	2917	3540	3526	8312	1305	4442	3303	7495	8856	837	1804	2802	538	4211	2196	2226	996	6199	9503	4831	6981	4571	5619	1039	737	3318	4675	6556	5902	3049.5	2951	4394	2828
BCORL1	1530	1699	3343	1179	1264	541	1321	2142	2136	3621	1072	1246	3621	768	1536	3768	2223	2231	352	3073	3007	1528	5257	1045	2501	148	281	713	304	240	399	473	367	1403	1893	897	793	824	3747	727	435	1110	1018	614	1118	709	915	2764	622
ATRX	5274	4746	5532	3063	3485	2076	2624	4070	6183	7820	3335	2576	6500	4088	2358	4651	5360	4676	2248	9814	4559	3791	5685	2879	5562	741	1888	1799	509	1239	1002	1492	692	4639	6704	4074	2425	3217	8787	1144	833	3101	2757	2263	5762	10225	2486	7418	3108
AK6	429	652	789	317	404	300	170	1076	633	764	693	198	788	343	935	883	917	292	362	729	351	621	559	245	993	363	575	321	448	418	514	476	382	934	806	589	656	674	596	307	235	250	271	486	1205	980	251	444	421
FCN1	863	328	510	404	717	318	123	634	3028	567	2227	111	144	965	1067	517	280	378	565	1677	733	1397	849	353	1984	658	902	562	147	86	1201	992	46	1183	7785	1285	903	1097	379	188	411	64	827	809	616	944.5	683	339	3257
MYNN	1045	1318	1564	523	1563	474	524	3993	1983	1562	1281	361	486	531	1238	2179	1075	470	649	1309	740	1623	1179	407	1768	1292	1026	853	1233	1078	1417	1510	1076	1486	1279	964	1677	812	3934	1331	820	379	370	623	1535	1132.5	515	1039	1315
MECOM	2421	2151	2721	2338	4032	1482	8187	2679	2042	6707	8338	1134	431	2131	2796	3225	19092	5186	3582	3091	5663	4731	1186	4862	3851	348	2206	4993	538	2506	1344	475	886	4655	12005	2160	495	917	37895	646	1311	457	1185	2546	15770	6140	1249	5266	3813
SCAMP1	4316	4993	4631	2119	2397	961	1753	5655	3838	4996	6658	1380	2701	1751	3011	8210	6744	2531	3006	6826	2936	5269	3908	1993	5532	1444	2391	1742	1888	2428	4421	3689	3228	5029	3867	4922	3825	4840	4060	1332	1504	1904	1499	1652	5006	6086.5	1215	2967	3298
PREP	4617	2491	3410	1567	2082	1268	997	4017	5433	4221	6327	1275	2267	1372	2612	2024	3669	2854	1276	3826	1593	2371	4506	2155	2875	949	932	1245	499	1657	1413	1468	1157	6694	3992	2348	6009	2535	5545	820	624	1126	1023	1424	2984	1977.5	1147	1609	1991
HACE1	1076	609	997	311	484	186	637	2243	1040	950	307	349	637	392	487	626	599	648	260	1054	662	574	1348	293	591	278	306	239	247	129	253	460	466	1473	1005	562	969	570	1521	365	258	275	176	337	612	752	279	542	637
SEH1L	2945	2339	3098	1196	3338	1818	967	5151	2976	3925	2294	1158	3304	1168	2370	3422	3184	2863	872	1794	2512	4159	3095	910	3298	1181	1133	2101	2452	1001	4566	3423	753	5532	3400	1602	3565	2530	5852	1388	1135	1091	960	1063	3554	1989	981	2446	1381
WDR47	1643	934	1939	479	614	412	370	706	1602	1695	1134	409	985	529	827	1200	738	698	916	1839	1682	1107	1420	329	1218	274	480	478	318	558	489	1088	349	1295	1531	1265	781	827	1610	308	460	450	492	611	1100	971.5	410	1461	594
WDFY1	3790	4663	5322	1326	2946	889	1674	3620	2766	5422	5191	1801	1611	2040	3152	3717	2825	2478	1984	3367	3903	3316	3355	2191	5356	986	846	2005	749	1409	1636	2057	1600	5933	3924	4156	2756	4345	6278	1133	751	1178	1738	2505	3171	3830.5	2095	3590	1650
OVGP1	467	130	370	216	566	174	356	37	112	361	506	187	46	78	809	285	522	57	107	182	70	79	91	59	173	176	217	129	117	63	179	141	14	172	208	44	1583	46	1144	64	224	113	43	217	390	322	58	1779	279
SLC25A24	1998	6275	7606	2053	2137	1162	1455	3895	4984	4891	7153	1728	3209	1448	3160	5342	2182	3883	2317	3558	4434	3512	4648	1610	3501	1753	1654	1949	653	5934	5494	6742	1014	3931	6438	3343	3319	7231	6375	2468	1738	1994	1353	2363	3803	4299.5	1295	2618	2603
MAP3K4	2804	1372	1472	927	983	682	859	2084	1714	2017	1622	677	948	752	1639	1295	1954	937	551	1269	911	1131	2385	715	3630	360	381	643	306	314	432	612	288	1836	2525	873	1073	1515	2235	233	307	609	714	967	1941	1282.5	696	1345	792
PILRA	606	599	3511	428	823	245	60	1059	1460	1268	2108	402	182	386	1026	737	810	753	615	497	484	1414	1131	517	2299	1190	644	1077	324	74	1383	639	85	1959	3558	1072	1258	1982	1135	288	384	181	500	588	507	1253.5	626	625	1365
IGSF9	1071	1336	15943	1713	2726	1812	938	2964	9936	5376	1903	2267	82	423	278	3411	2128	2369	689	1011	75	2873	3732	1096	1775	78	389	662	35	952	456	260	243	1136	1135	559	2298	879	12899	437	715	770	1115	914	1926	669.5	573	312	296
ABCB1	95	291	147	138	395	77	77	136	159	137	99	83	964	137	167	97	392	234	107	163	69	168	253	92	369	44	51	255	4	40	102	160	26	133	187	470	38	154	159	38	27	94	399	360	297	421.5	176	520	139
ZNF213	2744	945	2735	1259	1728	1200	600	4122	2115	2520	1667	815	505	716	890	688	2218	1130	603	2426	759	2045	1905	871	2463	251	949	639	162	328	389	900	210	1160	1878	1381	2097	1950	3369	377	426	840	631	694	1552	786	867	1600	771
AKR1B1	4103	7196	6780	4484	12236	1279	302	22753	75060	8108	6412	984	800	1478	5077	39495	8934	5150	2699	9986	940	9352	4843	1773	5105	2424	3826	3667	18155	910	12820	2049	5163	41631	5159	12447	6968	21681	10900	2431	6043	781	2188	2925	19583	4263.5	2763	2929	5316
CPNE3	11468	9964	6621	5199	9468	8728	5143	11423	18108	20005	13415	4522	4844	5228	16106	10758	7109	8618	7177	12766	6649	9090	11133	3439	13696	7763	11514	5487	6659	4185	8718	9844	6034	26101	11485	8271	20115	18646	7165	4472	10173	3614	3599	3315	15826	14591.5	3854	7474	10516
RRN3	4392	3777	5626	1832	2461	1476	660	4138	6901	4576	2973	1590	2965	1751	2492	1761	3298	1651	1829	4271	2300	3463	3516	1279	4464	1186	2396	1631	1432	1151	1502	1682	560	4333	3862	2759	3828	3945	6487	1202	806	2160	1312	1362	3540	3221.5	2255	3342	1830
CTTN	22308	18011	19631	18154	17143	5635	13198	20873	32865	34127	22263	9293	13415	13268	17088	23451	25862	9188	10861	25764	9983	16351	25710	25659	28319	3962	6029	15400	4254	8990	5369	9906	1160	17532	23774	11656	11279	26366	14915	4889	8609	9191	4408	12231	33289	24132.5	7339	32433	8660
WNT11	108	23	66	96	851	3	129	52	27	2195	1245	48	36	20	51	52	734	50	17	32	5	58	279	79	330	9	47	17	40	117	18	18	206	42	164	170	110	75	1015	7	10	61	84	218	181	49.5	192	163	227
MTIF2	2276	2564	3090	1203	3053	844	1268	5055	4348	2903	1850	856	3537	1011	4606	4861	2922	1953	1196	2944	1347	1435	1959	1077	4051	1107	828	1709	1099	748	1787	2114	553	7075	2946	1595	1671	1688	9425	1377	1164	1318	757	1226	2686	2926.5	973	2407	1450
DDHD2	2573	2744	6410	1330	3505	3066	1766	4996	3512	2344	1810	924	3113	1536	2974	3955	3318	3277	1004	4393	1847	2052	7603	946	3931	844	929	1884	1681	740	1747	2166	1243	4959	3481	2243	4188	3080	5379	614	760	747	818	1018	2668	1726	1038	3318	1593
TTC39A	3761	1493	1824	462	10008	3173	2221	14856	1659	2510	4707	1165	134	4110	2670	7961	2575	945	1987	1071	1957	1737	5119	894	4338	388	1692	2821	2576	1805	5045	4543	779	635	4642	512	13131	1556	1568	1846	3794	868	311	1210	3145	1792	1707	5279	1903
EPS15	4813	4408	8448	2835	5153	1668	1740	7673	7742	8127	5538	2580	3581	2691	5480	6158	4543	3242	3902	6796	4676	4128	4801	1845	8619	2577	2173	2790	2139	2565	3841	5251	1598	7456	8474	3798	3660	5084	5802	1749	1951	1834	2897	3215	5430	7726.5	3958	6356	4551
ORC1	194	526	575	60	626	471	63	2019	1405	648	181	145	2035	117	939	829	333	197	249	548	489	337	582	78	1234	178	83	443	299	232	447	449	203	1652	309	145	400	636	1767	593	481	163	84	61	150	547.5	178	190	98
MGST2	2467	2281	2271	1027	2786	1220	868	6774	1999	3493	10781	650	841	1042	3934	2620	3319	794	2068	2470	600	1984	1142	1954	3251	1332	1367	1589	1434	4803	2200	1681	1998	2211	3483	2581	3423	2467	1843	1266	1075	696	952	2951	5371	2248.5	1362	1737	3564
CHERP	2410	1541	2384	680	1574	986	573	3721	4051	1809	1901	1154	1328	666	1124	1382	1300	1528	988	2358	1017	1509	2164	788	2612	249	382	857	276	614	490	553	190	3361	2007	936	1125	1496	6137	528	397	1161	795	557	1006	965.5	1462	1579	739
ATG16L1	3059	5239	4494	1557	2795	853	1036	2838	4975	3836	4969	2214	3188	1552	4546	3638	3086	1300	1378	3130	1974	2721	3843	1452	4040	1018	1022	1762	2528	1258	2260	3124	1976	3767	3073	2075	2460	2970	4339	1365	1816	977	867	1583	3258	2464.5	1202	2520	1402
USP40	2657	3685	6595	3676	3672	1011	1970	5760	5824	7763	3493	1886	4452	1596	3750	3586	5983	3088	971	16997	1985	2922	3611	1560	9160	770	1589	1491	3353	801	1281	1247	1562	2784	5519	2676	1710	3091	8700	466	903	1035	1294	2192	5913	1052.5	1506	3022	1349
POMGNT1	4935	3415	5881	3116	7447	2208	2182	17682	6183	11103	4476	1958	5064	1809	13546	14835	4419	2829	2390	8075	3426	7232	11156	1157	6614	1948	2784	4135	2757	2386	4551	4194	2094	10755	6344	3793	7864	5893	8455	2459	3043	1973	1295	2872	13312	4154.5	3900	3599	3211
RAD54L	70	358	300	31	335	267	50	3361	838	432	66	62	378	59	229	1084	186	339	132	285	470	204	512	65	640	27	32	187	109	131	326	203	81	1231	135	54	118	336	2209	186	175	73	45	43	40	230.5	120	85	39
MAST2	2393	3024	6112	1763	4521	1332	981	12659	8435	5658	5611	2001	3153	1346	3032	6446	2196	2397	1454	4874	4226	3152	4268	1425	6117	442	785	1076	871	2316	1216	2641	1060	6076	4518	1989	2392	3324	14117	1216	1172	1437	748	2531	2647	3745.5	2038	4933	1414
DNAJA1	11281	10276	20413	7103	20421	14510	6653	22732	26985	24394	19796	5161	15869	8232	15364	17510	16666	9696	8072	13559	19095	14322	26597	4961	16602	6628	5254	6191	7802	4848	10096	13124	4714	23244	16192	10483	17195	16004	26752	6192	4594	2915	4243	6317	17048	15616.5	5280	9463	6623
B4GALT1	14078	19615	39960	18956	29706	14418	17094	34610	50475	36016	21179	7387	41375	9648	27430	29523	14728	20781	9571	23898	25703	23229	64038	5148	36970	3497	3293	12500	3840	4552	10215	13881	4558	37068	33109	14591	15058	33966	25753	8638	7371	8157	10432	5935	22449	20494	6539	17682	7733
CHMP5	6427	7810	12591	4515	9325	3516	4437	15555	10472	8429	14862	1464	4159	2818	10339	11073	9316	3230	5577	7327	7039	9604	12055	2125	10064	6879	6608	5234	10073	7015	12897	9059	3488	17433	7794	5347	12341	13087	5806	7606	6787	1679	1841	3720	10608	9683	3237	4486	6227
NFX1	3734	2525	5225	3421	6148	1992	3178	6083	7038	3687	3600	1404	2302	1927	2722	3757	8401	1931	2154	6181	4318	3006	6954	1379	4489	601	675	1574	751	941	813	1846	594	6026	4996	1884	1383	2611	6170	605	843	1212	1436	1364	3011	5264.5	1904	4157	1683
AQP6	399	1	20	1	18	109	5	32	13	18	19	9	1	10	0	854	5	3	24	8	1	11	20	51	66	1	13	93	3	1	2	8	6	7	15	49	18	5	70	1	2	20	2	51	3	5	35	9	11
DIMT1	588	908	1080	291	916	344	185	1121	847	705	678	293	885	232	974	1132	1411	402	489	816	252	1385	725	222	1435	512	621	486	633	371	1746	837	516	1269	1069	826	1467	979	1120	571	486	366	342	214	1004	844.5	253	515	903
IPO11	1439	1639	1801	745	1235	807	454	1702	1524	2027	1647	615	1598	514	1807	4845	1429	1258	1044	2172	828	3721	1330	562	2645	730	951	1081	729	705	1966	1096	714	2965	2167	2136	1947	1849	2319	603	642	736	812	682	1906	2200.5	652	1516	1232
FOLH1	29	43	508	93	197	241	208	718	109	309	44	259	8	288	105	1384	1069	156	79	117	42	357	246	10	182	410	10	39	118	38	35	162	27	164	104	402	102	375	3060	76	50	90	85	40	92	127	139	161	47
EIF2AK1	11142	17436	29065	9209	20429	12384	8458	20653	33083	30487	15808	13719	19468	7599	13654	30520	15775	9215	5765	16628	7711	15545	21726	6474	19668	4408	7669	13486	7452	5131	11997	10069	2040	19507	15599	9814	29672	13950	11364	7111	9327	9075	6289	5370	17125	13289	7135	38360	10436
NME8	35	8	30	9	13	1	5	18	42	21	21	20	0	12	16	45	33	16	25	4	20	29	14	6	58	44	12	9	12	4	24	32	2	18	23	21	10	12	33	5	11	8	3	62	20	64.5	21	40	60
EPDR1	1888	4199	1875	5901	10413	3488	999	6637	1202	6888	3686	4058	2962	1642	1540	1681	1922	693	3525	2467	600	6196	1236	1041	2996	485	3296	1100	2402	1051	885	2833	144	645	7137	3236	14260	3378	770	1110	7026	4559	1274	1636	12658	7315	3871	24405	2323
SNX10	804	2970	4265	946	2580	588	327	5986	3796	1362	1496	746	2391	772	2804	374	1479	828	1344	1643	962	1071	1140	738	3515	6086	1560	1371	499	291	6307	2900	580	2580	2763	1109	3375	3089	678	1475	800	530	821	951	2007	2480	1069	1557	2930
SEPHS1	4281	3045	5015	1573	5317	2882	1969	13652	3653	4765	3869	1497	2735	1799	3309	8432	6249	3140	1426	3760	2048	4056	4878	1191	5813	1462	1331	2286	1046	1122	3464	3017	1941	8060	3930	3106	3845	5394	11733	2192	2045	783	1176	1665	4934	2166.5	1406	2995	2432
MRPL28	3083	4637	4137	1538	3428	3206	596	6809	5065	6163	3345	895	3196	1374	5225	2167	3801	2737	1614	4771	991	3793	3508	865	5681	1734	2671	2966	1296	1088	2618	3127	2032	7605	4059	4052	7165	6528	4336	2153	1644	1789	1054	2054	5090	2521	1900	3281	2159
HBQ1	1	56	11	7	1	24	0	3	1	0	2	1	24	17	31	3	11	10	0	2	1	10	10	0	9	6	7	0	214	0	5	475	0	2	4	2	0	67	24	3	25	0	1	0	3	0	0	1	1
ITPKC	3889	13460	3320	3210	3888	2607	697	1628	5381	3778	4337	1306	1267	1391	4933	1970	4330	2172	1493	5173	2172	4036	6091	1455	5472	860	1132	4745	1510	1474	8077	2457	1013	3314	10893	2295	2226	3274	4758	3191	3729	2150	2317	1816	3430	3607	1067	2188	1502
CEACAM6	175774	42573	224527	128889	120476	17874	14571	4798	19637	289043	391802	107818	1896	59955	112411	19492	12809	147319	59514	26998	10358	96607	82613	58085	36234	32280	114278	53152	11578	103725	4013	1744	5532	2836	96822	139533	241937	47843	361	34612	27284	14280	32836	35627	210305	68869.5	102154	130998	114401
FAT2	24	227	41	214	33	7	6	141	406	607	23	62	6	31	15	11	65	14	8	741	50	225	18	23	1565	10	14	5	9	8	140	8	47	18	103	337	12	94	1224	1	28	469	8	98	217	1008.5	52	26	22
RBM22	3879	3767	3476	1693	2414	1767	789	5284	4836	4404	4570	1328	2400	1211	4458	2923	3734	1699	2141	4466	1914	2605	3245	1519	5308	1318	1841	1889	1244	1577	2026	2176	1239	4571	3677	3133	3179	2718	4471	852	1272	1428	1316	2145	4366	2720	2256	3171	2627
TMED2	28076	26609	36152	10010	31836	23623	17569	37467	44393	47409	31299	9379	14291	20567	53861	96768	31782	20905	13692	24543	16915	52280	43715	5520	32244	21340	16288	22382	25570	13410	57191	26087	12657	57780	31124	29540	31364	33235	43578	26862	32255	7662	8242	9824	45074	32640	8571	19957	20701
ERO1B	1750	333	1396	1512	1460	735	1213	1637	1217	843	351	357	1823	3585	752	1095	7621	948	516	1336	789	809	10133	186	1082	624	2234	713	191	139	739	274	3130	342	1341	740	2978	357	1488	331	184	375	461	533	2162	537.5	750	568	1449
ZFAND6	5888	5751	6077	3643	6091	1602	2760	9308	7304	7153	13930	2464	2731	2099	7438	12647	5598	2351	3383	10784	3660	7604	5339	2290	8411	5157	4842	4709	6288	3969	4906	4088	1326	7365	7190	4387	10290	6302	4049	5081	3980	1109	2227	3314	9416	5517.5	2546	2943	13854
HSD17B2	496	15	78	11	71	17	198	72	17	19	10435	8	24	2	9457	15	58	25	164	19	2	81	45	352	258	123	17	44	4	8526	18	1	945	1829	94	277	118	17	17	36	14	11	14	2145	43	37	13	49	151
TXLNG	1891	2247	1213	743	1485	877	594	2531	1825	1901	1236	916	1423	605	870	2177	1522	1384	721	2536	1478	1507	1491	613	2533	485	724	682	301	427	364	480	385	4298	2978	825	1777	1917	2490	745	439	665	726	513	2583	1739	731	1197	1391
PPEF1	17	63	196	41	30	119	10	21	93	44	31	13	20	85	69	183	1719	17	39	21	21	134	30	6	37	20	49	19	126	31	76	144	41	55	13	268	109	179	73	31	61	8	9	32	18	58	9	38	35
LAT2	1246	2567	3572	453	1713	368	154	880	4034	2581	1684	1137	375	652	1144	809	1640	867	1040	1614	613	2274	1217	514	2518	1281	1225	786	1003	230	2450	2762	367	3728	2100	2134	2695	3417	578	256	2712	226	1085	1150	1344	1967.5	1465	1286	2731
HUWE1	17717	21555	21548	10449	16593	8287	11087	35065	28603	26829	13749	7494	29955	10785	13338	16059	22990	27644	6579	24812	42143	13007	26619	11308	22521	2097	3223	6528	1232	3114	3475	4695	1528	30158	23568	8563	7426	10705	51916	3366	2841	10228	7687	6110	15923	25721	7453	12212	5704
ZW10	1601	1543	2233	627	1054	479	620	3320	872	2513	1458	700	841	549	1251	2434	793	1346	1089	1730	715	1434	1801	399	2210	416	716	862	560	823	739	857	384	2727	1677	1376	977	1585	4207	555	367	820	490	630	1645	2266	625	1566	751
ALG9	321	238	875	234	312	527	253	863	292	772	298	194	290	293	284	2906	320	211	236	527	322	349	1295	111	565	89	143	351	132	64	149	434	79	329	581	249	255	359	1308	116	439	173	106	205	395	560.5	182	557	298
MYBPC2	288	50	75	28	23	6	4	258	67	69	88	21	34	50	28	31	17	44	130	231	15	113	58	155	133	49	25	55	8	0	92	23	6	34	155	17	4	25	19	9	83	60	332	250	114	45.5	216	13	70
NOX4	79	541	1742	69	94	274	63	134	563	746	261	147	106	259	410	300	224	162	427	196	160	934	354	5	461	126	97	130	241	166	445	528	220	119	145	1393	478	533	462	207	140	282	74	205	216	246.5	136	526	527
ACOX3	1560	738	1600	1149	2175	555	1038	1298	1188	1678	2037	385	620	625	1018	663	1834	693	717	1164	952	1050	2102	698	2064	421	1003	440	626	509	819	589	438	1278	2400	902	2431	1008	1771	355	323	351	496	777	2770	2003.5	679	1483	740
MTMR2	2118	2610	4432	1555	1988	1233	1545	5620	3973	5249	3940	955	6563	1272	2916	4359	6327	1797	1758	2250	1358	3057	8692	885	3376	630	775	1353	967	3200	1820	2448	923	3327	3595	3614	3678	4333	3641	1224	1077	1263	998	1603	3910	3125	1173	3160	1680
PPP1R15A	5062	9732	12186	2226	3837	1553	1081	4011	10106	4480	5248	2138	3085	2874	3210	2509	3205	3157	3022	5393	3684	4295	4919	3727	6016	998	2174	3453	1280	4242	2617	2700	741	3659	12916	2953	3335	8151	4208	2379	1645	1736	3469	4838	4241	3766	2262	4246	3684
HSD17B14	1119	573	2737	228	3736	333	46	4821	970	889	741	366	515	466	580	531	741	1721	350	636	314	746	2403	266	799	553	955	562	309	60	839	426	1862	515	1415	1126	2155	1693	1831	2082	352	234	374	352	568	1164.5	347	629	1041
TRIP6	3961	6400	4529	2963	3848	1475	2278	8276	25308	6633	4707	3651	912	1025	862	8683	6009	2340	3343	11160	2735	6213	3914	1796	9437	549	2168	2534	4402	3171	3155	5934	1885	8262	7347	7117	7074	16924	3583	537	1335	2277	2233	3402	7997	5006.5	2422	7576	2874
ACHE	1627	103	410	72	1483	2450	2371	190	6512	351	4038	1119	38	3601	445	239	197	1185	68	129	67	767	2226	2501	1906	117	963	892	16	527	251	678	177	136	1705	519	3178	151	58	473	71	227	744	295	176	115.5	532	875	467
FTL	151154	181276	724478	163564	1116091	92157	30892	225053	420024	327268	487371	84570	205520	128653	340122	223548	400605	268368	133885	316252	86927	339504	382788	185896	495108	389983	250100	268553	376634	54550	544416	261857	526903	395455	1359170	374369	870257	648554	161085	931270	201058	53518	132809	144375	388917	313090	226644	253841	592288
SRRT	5980	5397	8945	3212	5847	2963	1957	12647	16535	9226	4263	2719	6076	2350	5702	7351	7702	3463	2499	8061	3859	4151	8447	2566	9900	1450	1609	3714	1761	1987	2813	3521	1756	11199	8469	3283	4235	6470	18148	6599	1595	1956	2233	4273	6138	4365.5	3238	5684	2549
BAX	2802	2733	4425	1243	7055	3251	498	6184	6451	3998	5168	1243	1914	2017	4014	3692	3916	2326	1818	3080	1732	3716	4813	1511	4849	2170	1476	1907	1886	2987	2884	2571	1705	9018	6977	3193	7121	5583	3981	3642	1466	964	1620	3442	4220	2048.5	1789	2676	2606
NLK	1771	2429	2151	1021	2382	584	1343	2440	2138	2271	1315	846	962	1084	1450	1877	1979	2422	1056	1135	1268	1707	2691	373	2103	582	564	903	422	499	663	946	356	1486	2258	1296	1295	2084	2602	1094	349	539	591	881	2613	1177	701	2117	1161
PIGS	10134	7505	8796	2130	7754	1168	2294	10574	5374	15076	10709	2311	8312	2419	6648	9727	5934	7575	5575	5508	5143	5913	5900	3202	6374	1226	1829	5408	1172	2425	1976	2941	799	9263	8191	5318	8791	8292	8921	3245	1980	2361	2202	2301	5115	2992	1922	6594	2845
ADAMTS2	1967	6252	6192	636	733	1811	291	1690	4935	3188	2015	1759	399	4006	1571	2067	521	2441	2022	1744	1490	4201	1789	420	3400	401	379	741	272	2338	937	2216	348	1748	6709	8958	2621	3424	9979	304	702	1426	788	1202	756	2088.5	588	2807	913
TMPRSS11E	9	5088	491	510	130	80	278	11	47	7082	15	19	48	334	6608	191	60	14	3	94	79	87	43	0	59	415	427	27	8	0	2677	1722	11	6	15	2495	318	1273	3	2643	1	165	61	21	347	7942.5	53	42	4
ATXN7L3	7743	6910	9634	3359	5347	3754	1937	6184	7709	10067	6676	2572	5203	2444	6890	7106	7268	3975	2840	6781	4377	6274	10559	2700	8025	1137	1220	2401	1095	1495	3237	2875	570	5295	6793	3973	6214	6269	35005	2797	2080	1902	2237	2313	5924	3431.5	2420	4289	2630
PGS1	2595	1739	3156	1962	1884	1001	487	2815	5916	2333	1012	1010	983	637	1443	3395	2650	804	786	2812	1394	1917	4625	630	3286	502	763	1134	547	385	676	1254	406	2846	5398	973	1622	1403	4663	584	1000	746	652	1215	2900	1548	1492	2584	1657
PSMC5	4562	9026	7661	2846	7515	1959	1409	13012	10509	9037	6872	2472	5761	2672	8151	6174	5340	4044	3487	6764	2704	4725	7375	1940	8316	1903	1472	2990	2133	1964	3225	4600	1843	8418	7911	5330	6439	7516	10272	2849	2187	2434	2833	5048	9761	5760	2830	5102	3193
UIMC1	1096	1470	1755	590	847	679	686	3631	2251	1370	1556	415	1532	501	1757	1202	1959	581	816	5374	752	1240	1283	563	2541	771	814	843	636	759	797	894	599	1684	2038	994	788	1410	2162	675	501	510	567	976	2091	1387	882	2199	1084
CETP	82	99	172	91	83	30	26	647	136	81	116	42	39	88	124	159	305	52	44	56	46	220	125	60	217	71	21	97	34	23	46	48	43	138	382	212	41	177	82	7	40	47	65	92	235	145.5	87	123	91
MMP2	16897	19416	63281	5456	4386	9214	4399	7280	29342	33855	26052	25203	1346	24117	15339	14267	3515	12523	9156	10117	9921	40446	16213	4611	35786	5619	5077	6656	2277	6962	9765	16323	3363	13630	49205	41161	12078	29567	24435	3286	3841	15093	19224	14327	9884	15202	13901	26827	17096
MT3	2	10	98	0	4	10	4	108	47	25	22	0	52	5	14	5	24	9	6	68	1	37	19	5	57	1	18	1	11	4	28	37	15	2	1	61	22	90	8	0	86	21	6	18	5	4.5	47	2	13
LPCAT2	3423	1206	3793	713	7242	257	569	1088	2453	2478	3906	943	204	839	702	586	1129	1329	970	3810	857	1621	1647	863	3370	1377	1018	617	463	551	1527	2079	1194	767	2823	2927	2825	2632	1017	707	454	1276	747	1647	1801	1949	884	1240	3230
GNAO1	1550	78	63	483	233	18	43	2308	348	291	144	379	74	154	108	29	231	176	306	361	42	425	168	120	924	27	170	68	11	32	48	45	22	74	224	249	115	57	63	66	177	84	355	248	380	136	232	291	323
OGFOD1	3060	2671	2563	1051	1664	699	790	3669	4424	2349	2323	1144	1936	1014	1911	1730	2117	1435	1469	2833	1345	2615	1399	1033	3350	924	923	1410	641	743	1281	1468	583	4048	2726	2402	1676	2403	2376	608	1114	1426	943	1104	3356	2388	1072	2615	1289
SH3BP2	2973	3032	8151	1828	3349	1363	1501	5074	6079	4093	3976	1359	825	1321	3583	3399	3090	1532	1388	5952	1744	3759	4075	2513	8234	1082	761	1589	748	1024	1280	1896	409	2538	6920	1797	1841	3474	11986	470	718	1878	1010	3204	2666	3201.5	2066	2352	2790
NOP14	1878	2280	2452	987	2412	1489	781	1862	2645	2296	1540	669	2140	796	2040	1661	3493	1165	1342	2834	1129	1547	3642	847	3365	947	801	986	470	843	924	1045	232	4986	2782	814	1848	2404	3840	1369	437	995	763	699	2005	2699.5	822	1609	1023
ADD1	14616	18608	25079	8400	13322	6561	9939	13046	13288	25081	20259	5731	8394	6649	14144	11536	16791	11194	8099	21300	11766	16281	22858	7960	21448	3320	4867	6955	2545	5016	6668	7327	1338	13448	23592	15842	22965	21247	19595	5272	2793	5454	8032	9504	16884	13667	7440	12101	8916
L2HGDH	620	600	633	484	942	756	280	1510	980	1075	530	238	878	270	612	898	1106	876	599	1083	581	530	758	264	1104	386	322	556	480	275	230	964	605	620	802	326	777	484	2659	249	229	271	163	190	841	727.5	297	506	469
TXNDC16	1301	405	978	302	1120	775	182	3844	1001	1261	659	239	368	274	235	705	863	1019	553	1663	433	949	1263	351	769	302	336	359	248	295	441	348	744	919	880	801	1203	460	4404	196	204	323	310	235	544	896.5	399	834	767
RTRAF	6223	7208	7364	2929	8477	7912	1477	13136	8435	10193	9129	2097	7370	3806	8178	11317	7516	4460	3920	7546	3472	7412	6949	2163	14309	4071	4118	4059	5527	4592	9182	9206	6822	9300	8026	8405	7528	10769	21963	4034	3229	2347	2505	4476	10821	6943.5	2966	5660	6463
NID2	426	1593	1927	354	345	473	255	788	1081	1216	491	668	1637	1865	480	1000	335	889	476	419	477	1864	795	127	1023	131	50	302	163	212	257	409	101	826	2163	2972	544	1190	2339	52	271	590	252	175	325	686.5	177	1306	208
GMCL1	3580	2449	3265	1466	2489	1194	1358	2837	3069	3722	2577	1639	1667	1395	2505	5933	2677	2083	2317	3298	2818	2870	3353	934	2610	1406	1377	1646	1394	875	1104	2017	1735	2826	2748	1929	3489	1345	4117	1340	1888	1300	922	964	2985	2407	1016	2025	2067
SF3B2	17914	16328	18890	8669	19039	7444	8795	29715	32381	30035	20865	7390	15007	8980	18510	18324	16683	12494	11823	18647	8607	13419	27702	5130	23061	4737	5724	6276	5389	6486	6755	9194	2537	22730	19686	11950	16143	18787	36683	6958	3851	8164	7004	8756	22391	14758	7499	20832	7284
KLHL42	919	2797	1980	1112	2114	1027	1217	3786	1265	1882	1152	520	1489	1564	2344	1744	2443	1178	908	1017	970	1711	3082	716	2795	362	395	916	244	364	932	747	324	2666	2827	1784	1575	1201	1627	801	546	490	562	1159	1797	1556.5	1575	1757	939
GNAS	56347	80102	95655	29823	60159	11134	22184	228072	83288	92232	80143	18879	49205	27518	59398	117389	192427	68050	32322	90916	28108	97649	165757	24715	87466	15480	33407	25367	23193	21019	40369	52703	47403	83390	81545	73752	77349	91180	98477	55244	26404	27040	29020	37537	63688	58564	37156	66569	42810
DNM1L	4227	2204	5668	1929	3130	3060	1933	7866	5874	5699	3332	1521	3870	2650	5423	5882	3815	5190	1588	3048	2860	4884	6145	2300	19188	1752	1166	3782	948	1464	3039	2795	1285	11456	5466	2683	2922	3000	5432	1073	2009	1159	1127	3026	5071	4380.5	2257	2202	2032
PTHLH	28	2468	186	16	43	717	29	45	87	186	482	18	28	351	3622	161	42	17	69	43	32	354	3761	9	3370	81	16	37	17	215	50	225	199	120	61	534	48	674	74	962	29	32	32	381	37	310	108	60	26
PHACTR3	104	2570	2007	3465	308	1228	44	23	9	1307	2956	166	60	343	57	2593	19	238	315	225	7	3207	1481	179	60	18	20	240	40	99	360	12	4	39	362	1376	425	161	19	13	21	679	96	889	2245	132	263	36	587
ERGIC2	2632	2418	4207	1239	4273	2310	1688	6057	5237	5626	3203	1091	2363	1952	5971	9005	2897	2333	1955	3562	2095	3848	3705	1392	6208	2583	1894	5383	2497	1334	5187	3798	1979	7102	3254	3173	3764	3278	4202	1917	1860	1156	1032	1377	3460	4039	2280	2857	2474
TFAP2C	2539	1144	3171	869	1239	539	886	4256	2744	1615	608	569	2608	287	1742	1567	1387	1846	1286	2006	84	834	793	262	2282	91	1116	223	462	114	199	305	507	1445	1357	720	1805	693	1249	1043	132	583	506	350	1257	2427	626	1421	609
AURKA	715	6001	1450	222	1746	1036	276	18293	2201	1201	696	151	3757	418	3215	5321	5368	825	624	735	949	1047	2345	496	2770	1148	1254	2288	846	545	1791	1998	823	7365	893	479	1156	3514	4451	2220	1572	241	212	202	588	1368.5	485	499	454
CASS4	645	215	703	462	301	104	99	379	679	581	393	336	87	273	256	323	265	726	209	288	140	849	413	287	733	315	418	321	123	73	241	268	38	556	2416	1171	602	430	291	135	119	249	554	269	537	837.5	505	1102	880
PIR	311	207	805	790	2982	343	468	10574	514	1597	398	135	5619	872	2905	438	2473	882	507	218	84	418	1923	319	3177	768	696	655	711	428	504	86	3049	442	1878	581	1333	900	547	3212	225	223	333	280	10000	1701	496	682	820
AAMDC	111	308	394	134	359	61	101	684	605	481	479	138	58	137	220	303	327	134	231	563	122	319	582	81	226	49	104	90	123	133	151	391	121	235	314	386	342	235	546	75	297	106	83	215	358	178.5	127	296	271
RFX2	1303	446	1008	300	515	199	179	773	755	1248	674	416	271	248	347	880	140	412	436	1383	290	1053	909	300	1709	82	319	414	162	248	129	308	156	705	2169	552	599	569	920	238	179	677	377	1462	555	432	385	1523	533
METTL2A	1486	3088	2508	708	2915	776	435	3514	3715	2103	1816	930	1401	584	2176	4942	1796	1029	1458	1830	1665	1554	2396	532	2082	1092	1074	862	2397	1187	2399	2126	985	3114	1619	994	2688	2199	2857	1406	1645	513	556	624	2259	2421	916	1675	1387
SULT2B1	137	442	862	187	1272	371	148	330	1036	1095	683	80	943	147	5227	468	23	1548	329	723	93	646	733	50	967	330	149	306	89	186	264	238	451	54	368	77	235	1601	46	132	510	83	161	240	386	519.5	117	45	213
ALG6	783	561	1267	413	1015	481	429	4808	948	2117	1050	400	594	395	1033	1799	715	478	493	894	533	808	1028	243	1996	320	344	649	438	648	581	764	577	1489	935	578	3339	753	2246	565	515	328	373	570	1289	952.5	507	1241	749
CNOT3	4207	2066	6743	2270	2798	2011	1275	2994	5794	4282	2768	1248	4079	1602	3935	2189	5122	2476	1800	3265	1688	2217	5347	1610	3781	453	653	1430	600	847	782	1448	541	2594	3703	1097	2124	2011	4477	1436	686	1133	1354	1535	1847	1621	1540	2543	1469
GP6	9	3	26	7	2	0	1	11	65	36	18	18	8	2	20	4	7	3	7	56	1	18	2	3	30	1	0	2	1	8	4	4	1	8	11	6	5	3	3	5	1	2	2	22	3	25.5	3	46	9
PTPN4	2162	863	1479	1180	1240	567	1485	1697	1295	2391	1657	791	1098	897	1510	1718	2256	683	1062	1757	1306	2191	1576	640	1858	1132	869	780	664	768	607	1259	387	4423	2967	1184	1024	1038	3098	444	407	575	829	897	2283	3865	1229	2521	1345
DDX18	7444	11044	9900	3007	7837	3681	3052	9363	14586	10430	7080	3433	8286	3348	7847	9980	7455	5117	4145	6586	4884	7888	8914	2836	9705	2982	3122	6663	4676	2981	5450	6817	2044	50440	7466	5302	5843	8315	16331	2386	3488	3458	2911	2388	8521	8526.5	3456	5779	5090
KHSRP	13719	10674	9503	3592	10578	5864	2686	22317	22136	11283	11113	8155	8737	4636	6954	15153	7683	6393	5398	15373	6644	11602	12333	3425	11712	1785	2308	5673	2063	3151	4753	6041	1964	38950	13512	6192	10353	10087	15064	1139	3019	5182	5826	3647	6102	6073.5	3482	10045	4347
[truncated: 18,162 more rows]
[truncated: 415 more columns]
