# Supplementary material for: Prognostic impact of the lymph node yield on survival in patients with stage I lung adenocarcinoma receiving sublobar resection
Source: Front Mol Biosci. 2026 Mar 24;13:1727569. doi: 10.3389/fmolb.2026.1727569 (PMC13053242; doi:10.3389/fmolb.2026.1727569)
Supplement: Supplementary file 4 [file DataSheet1.zip › code.R]

######################################
rm(list = ls())


library(grid)
library(cowplot)
library(readxl)
library(ggpubr)
dat <- read_excel("Protein.xlsx",row.names = 1,check.names = F)
gene <- rownames(dat)


Clinical = read_excel("Clinical.xlsx",row.names = 1,check.names = F)
Clinical <- as.data.frame(Clinical)


dat <-dat[,rownames(Clinical)]
dat <- log2(dat + 1)
dat<-t(dat)
dat<- as.data.frame(dat)


dat$group = Clinical$Group
dat$group <- factor(dat$group, levels = c("low_pre","low_post","high_pre","high_post"))


gene <- as.vector(gene)


col <- c("#5CB85C", "#F0AD4E", "#337AB7","#D9534F")
comparisons <- list(c("low_pre", "low_post"),c("high_pre", "high_post"),c("low_post", "high_post"))
plist <- list() 

for (i in 1:length(gene)) {
  bar_tmp <- dat[, c(gene[i], "group")]
  colnames(bar_tmp) <- c("Expression", "group") 
  pb1 <- ggboxplot(bar_tmp,
                   x = "group", 
                   y = "Expression", 
                   color = "group",
                   fill = NULL,
                   add = "jitter",
                   bxp.errorbar.width = 0.8,
                   width = 0.5,
                   size = 0.1,
                   font.label = list(size = 15), 
                   palette = col) +
    theme(panel.background = element_blank())
  pb1 <- pb1 + theme(axis.line = element_line(colour = "black")) + 
    theme(axis.title.x = element_blank()) 
  
  pb1 <- pb1 + theme(axis.title.y = element_blank()) + 
    theme(axis.text.x = element_text(size = 15, angle = 45, vjust = 1, hjust = 1)) 
  
  pb1 <- pb1 + theme(axis.text.y = element_text(size = 15)) + 
    ggtitle(gene[i]) + 
    theme(plot.title = element_text(hjust = 0.5, size = 15, face = "bold")) 
  
  pb1 <- pb1 + theme(legend.position = "NA")
  
  pb1 <- pb1 + stat_compare_means(method = "t.test", hide.ns = FALSE, 
                                  comparisons = comparisons,label = "p.signif",vjust=0.02,bracket.size=0.6) 
  
  plist[[i]] <- pb1
}

p1<-plot_grid(plist[[1]], plist[[2]], plist[[3]],
              plist[[4]], plist[[5]], plist[[6]],
              plist[[7]], plist[[8]], plist[[9]],
              plist[[10]], ncol = 5) 
p1
ggsave(p1, filename = 'Protein_Plot.pdf', width =10, height =10)


Clinical <- Clinical[c(1:400) ,]

Clinical=Clinical[Clinical$Vital_status%in% c('Alive','Recurrence'),]
Clinical$`Days_to_last_follow_up (days)`[is.na(Clinical$`Days_to_last_follow_up (days)`)] = 0 
Clinical$Days_to_recurrence[is.na(Clinical$Days_to_recurrence)] = 0   
Clinical$days<-ifelse(Clinical$Vital_status=='Alive',Clinical$`Days_to_last_follow_up (days)`,Clinical$Days_to_recurrence)

Clinical$mouth=round(Clinical$days/30,2) 
library(survival)
library(survminer)

survData = Surv(time=Clinical$mouth, 
                event=Clinical$Vital_status=='Recurrence')
KMfit <- survfit(survData ~Clinical$Group_of_NLNs) 
ggsurvplot(KMfit, 
               data = Clinical, 
               pval = TRUE,
               surv.median.line = "hv",  
               risk.table = TRUE,
               ncensor.plot = FALSE, 
               xlab = "Follow up time(m)", 
               xlim=c(0,60),
               break.x.by = 6, 
               palette = c("#E7B800", "#2E9FDF")
)
ggsave(filename = 'survival_plot1.pdf', width =10, height =10, device = cairo_pdf)

Clinical$Status<-as.numeric(Clinical$Status)
Clinical$Group_of_NLNs <- factor(Clinical$Group_of_NLNs, labels = c("high","low"))

cox_fit <- coxph(Surv(mouth, Status) ~ Group_of_NLNs, data = Clinical)
hr <- round(summary(cox_fit)$conf.int[1],3)
hr_lower <- round(summary(cox_fit)$conf.int[3], 3)
hr_upper <- round(summary(cox_fit)$conf.int[4], 3)

library(survival)
library(ggsurvfit)
library(patchwork)
library(ggpp)

survfit2(Surv(mouth, Status) ~ Group_of_NLNs, data = Clinical) %>%  
  ggsurvfit(linewidth = 0.8) +  
  add_risktable(risktable_height = 0.2,                 
                risktable_stats = c("{n.risk}"),                
                stats_label = list(n.risk = "No. at risk"),                
                size = 5,                
                theme =                 
                  list(                    
                    theme_risktable_default(axis.text.y.size = 14),                    
                    theme(plot.title = element_text(face = "plain")))  ) +  
  add_risktable_strata_symbol(symbol = "\U25CF", size = 20) +  
  add_censor_mark(size = 4, shape = 73) +  
  add_pvalue(location  = "annotation", x = 20, y = 0.52 , hjust = 1,              
             size = 4, caption = "Stratified log-rank {p.value}") +
  annotate("text",         
           x = 20,            
           y = 0.55,            
           label = paste("Hazard ratio,", round(hr,2), "(95% CI,", round(hr_lower,2), "-", round(hr_upper,2), ")", sep = ""),            
           size = 4,           
           hjust = 1  ) +  
  annotate("text",        
           x = 28,           
           y = 0.9,           
           label = "high",           
           size = 4.5,           
           hjust = 0  ) +  
  annotate("text",            
           x = 20,           
           y = 0.85,           
           label = "low",           
           size = 4.5,           
           hjust = 1  ) +  
  labs(title = "",        
       x = "Months",       
       y = "Recurrence-free survival, %"  ) +  
  scale_x_continuous(breaks = seq(0, 40, 4), expand = c(0.03, 0)) +  
  scale_y_continuous(breaks = seq(0, 1, 0.25), labels = seq(0, 100, 25)) +  
  scale_color_manual(values = c('#2D5662', '#F7931D')) +  
  scale_fill_manual(values = c('#2D5662', '#F7931D')) +  
  theme_classic() +  
  theme(axis.text = element_text(size = 14,color = "black"),        
        axis.title.y = element_text(size = 14,color = "black", vjust = 1),        
        axis.title.x = element_text(size = 14,color = "black"),       
        panel.grid.major.y =  element_line(color = "#DCDDDF"),       
        legend.position = "none" )
ggsave(file = "survival-plot2.pdf", width = 7, height = 5, device = cairo_pdf)


group2<-Clinical[Clinical$Group2%in%c("high_ICIs","low_ICIs"),]


survData = Surv(time=group2$mouth, 
                event=group2$Vital_status=='Recurrence')


KMfit <- survfit(survData ~group2$Group2) 

ggsurvplot(KMfit, 
           data = group2, 
           pval = TRUE, 
           surv.median.line = "hv", 
           risk.table = TRUE, 
           ncensor.plot = FALSE, 
           xlab = "Follow up time(m)", 
           xlim=c(0,60),
           break.x.by = 6, 
           palette = c("#E7B800", "#2E9FDF")
)
ggsave(file = "suevival-ICIs-plot1.pdf", width = 7, height = 5, device = cairo_pdf)


group2$Group2 <- factor(group2$Group2, labels = c("high_ICIs","low_ICIs"))
# 提取HR值和置信区间
cox_fit <- coxph(Surv(mouth, Status) ~ Group2, data = group2)
hr <- round(summary(cox_fit)$conf.int[1],3)
hr_lower <- round(summary(cox_fit)$conf.int[3], 3)
hr_upper <- round(summary(cox_fit)$conf.int[4], 3)

library(survival)
library(ggsurvfit)
library(patchwork)
library(ggpp)
# 绘制生存曲线
survfit2(Surv(mouth, Status) ~ Group2, data = group2) %>%  
  ggsurvfit(linewidth = 0.8) +  
  add_risktable(risktable_height = 0.2,                 
                risktable_stats = c("{n.risk}"),                
                stats_label = list(n.risk = "No. at risk"),                
                size = 5,                
                theme =                
                  list(                    
                    theme_risktable_default(axis.text.y.size = 14),                    
                    theme(plot.title = element_text(face = "plain")))  ) +  
  add_risktable_strata_symbol(symbol = "\U25CF", size = 20) +  
  add_censor_mark(size = 4, shape = 73) +  
  add_pvalue(location  = "annotation", x = 20, y = 0.52 , hjust = 1,              
             size = 4, caption = "Stratified log-rank {p.value}") + 
  annotate("text",         
           x = 20,            
           y = 0.55,            
           label = paste("Hazard ratio,", round(hr,2), "(95% CI,", round(hr_lower,2), "-", round(hr_upper,2), ")", sep = ""),            
           size = 4,           
           hjust = 1  ) +  
  annotate("text",           
           x = 22,           
           y = 0.75,           
           label = "high+ICIs",           
           size = 4.5,           
           hjust = 0  ) +  
  annotate("text",            
           x = 36,           
           y = 0.98,           
           label = "low+ICIs",           
           size = 4.5,           
           hjust = 1  ) +  
  labs(title = "",        
       x = "Months",       
       y = "Recurrence-free survival, %"  ) +  
  scale_x_continuous(breaks = seq(0, 40, 4), expand = c(0.03, 0)) +  
  scale_y_continuous(breaks = seq(0, 1, 0.25), labels = seq(0, 100, 25)) +  
  scale_color_manual(values = c('#2D5662', '#F7931D')) +  
  scale_fill_manual(values = c('#2D5662', '#F7931D')) +  
  theme_classic() +  
  theme(axis.text = element_text(size = 14,color = "black"),        
        axis.title.y = element_text(size = 14,color = "black", vjust = 1),        
        axis.title.x = element_text(size = 14,color = "black"),       
        panel.grid.major.y =  element_line(color = "#DCDDDF"),       
        legend.position = "none" )
ggsave(file = "suevival-ICIs-plot2.pdf", width = 7, height = 5, device = cairo_pdf)


#######################
multivariate_model <- coxph(Surv(mouth, Status == 1) ~ Age + Pathological_stage + Operation+ Group_of_NLNs+ Image_features +Tumor_differentiation,
                            data = group2)
summary(multivariate_model)


######################
Tumor_mRNA<-read.csv(file = "Tumor_mRNA_TCGA.csv")

Tumor_mRNA <- as.data.frame(Tumor_mRNA)
rownames(Tumor_mRNA) = Tumor_mRNA[,1]
Tumor_mRNA <- Tumor_mRNA[, -1]
Tumor_mRNA<-as.matrix(Tumor_mRNA)

Clinical_TCGA<-read.csv(file = "Clinical_TCGA.csv")
Clinical_TCGA <- as.data.frame(Clinical_TCGA)
rownames(Clinical_TCGA) = Clinical_TCGA[,2]
Clinical_TCGA <- Clinical_TCGA[colnames(Tumor_mRNA), ]


Tumor_mRNA<-Tumor_mRNA[,rownames(Clinical_TCGA)]

Gene = c("IL6","IL10","IL4","IFNG")

df= Tumor_mRNA[Gene,]

dim(df)
df[1:4,1:4]

mads <- apply(df,1,mad)

df <- df[rev(order(mads))[1:4],]

exprSet = sweep(df,1, apply(df,1,median,na.rm = T))

has_na <- any(is.na(exprSet))
has_nan <- any(is.nan(exprSet))
has_inf <- any(is.infinite(exprSet))


par(mfrow = c(1,2))
boxplot(df[,1:4],main = "before")
boxplot(exprSet[,1:4],main = "after")

library(ConsensusClusterPlus)
title <- "./ConsensusCluster"
results <- ConsensusClusterPlus(exprSet, 
                                maxK = 3, 
                                reps = 500, 
                                pItem = 0.8, 
                                pFeature = 1,
                                title = title, 
                                clusterAlg = "hc", 
                                distance = "pearson", 
                                seed = 123456, 
                                plot = "png")
icl = calcICL(results,
              title="test",
              plot="pdf")

results[[2]][["consensusMatrix"]][1:5,1:5]

consensusMatrix_select <- results[[2]][["consensusMatrix"]]
colnames(consensusMatrix_select) <- colnames(exprSet)
rownames(consensusMatrix_select) <- colnames(exprSet)
consensusMatrix_select[1:5,1:5]

results[[2]][["consensusTree"]]

plot(results[[2]][["consensusTree"]])

table(results[[2]]$consensusClass)

results[[2]][["consensusClass"]][1:5]

ConsensusMatrix  <- data.frame(results[[2]][["consensusMatrix"]])
ConsensusMatrix <- ConsensusMatrix[results[[2]]$consensusTree$order,
                                   results[[2]]$consensusTree$order]           

annCol <- data.frame(results = paste0("Cluster", 
                                      results[[2]][['consensusClass']]
                                      [results[[2]]$consensusTree$order]),
                     row.names = colnames(ConsensusMatrix))
head(annCol)
annColors <- list(results = c("Cluster1" = "#db6968",
                              "Cluster2" = "#459943"))

ConsensusMatrix<-as.matrix(ConsensusMatrix)


library(pheatmap)
pdf("Heatmap.pdf", width = 7, height = 6)
pheatmap(ConsensusMatrix,
                    color = colorRampPalette((c("white", "steelblue")))(100),
                    #cluster_cols = FALSE,cluster_rows = FALSE,
                    clustering_distance_cols = "correlation", clustering_method = "average",
                    border_color = NA,
                    annotation_col = annCol,
                    annotation_colors = annColors,
                    show_colnames = FALSE,
                    show_rownames = FALSE)
dev.off()


Clinical_TCGA=Clinical_TCGA[Clinical_TCGA$vital_status %in% c('Alive','Dead'),]
Clinical_TCGA$days_to_last_follow_up[is.na(Clinical_TCGA$days_to_last_follow_up)] = 0 
Clinical_TCGA$days_to_death[is.na(Clinical_TCGA$days_to_death)] = 0   
Clinical_TCGA$days<-ifelse(Clinical_TCGA$vital_status=='Alive',Clinical_TCGA$days_to_last_follow_up,Clinical_TCGA$days_to_death)

Clinical_TCGA$mouth=round(Clinical_TCGA$days/30,2)


library(tidyverse)
table(results[[2]]$consensusClass)

Cluster = results[[2]]$consensusClass
identical(names(Cluster),rownames(Clinical_TCGA))

Clinical_TCGA$Cluster = Cluster


library(survival)
library(survminer)
Clinical_TCGA<-Clinical_TCGA[Clinical_TCGA$days>90,]
survData = Surv(time=Clinical_TCGA$mouth, 
                event=Clinical_TCGA$vital_status=='Dead') 
KMfit <- survfit(survData ~ Clinical_TCGA$Cluster) 

ggsurvplot(KMfit,
           data = Clinical_TCGA, 
           pval = TRUE, 
           surv.median.line = "hv",  
           risk.table = TRUE, 
           ncensor.plot = FALSE,
           xlab = "Follow up time(m)",
           xlim=c(0,60),
           break.x.by = 4,
           palette = c("#E7B800", "#2E9FDF")
)
ggsave(file = "survival_TCGA_plot1.pdf", width = 7, height = 5, device = cairo_pdf)

exprSet<-as.matrix(exprSet)


Clinical_TCGA$status<-as.numeric(Clinical_TCGA$status)
Clinical_TCGA$Cluster <- factor(Clinical_TCGA$Cluster, labels = c("1","2"))
table(Clinical_TCGA$Cluster)


cox_fit <- coxph(Surv(mouth, status) ~ Clinical_TCGA$Cluster, data = Clinical_TCGA)
hr <- round(summary(cox_fit)$conf.int[1],3)
hr_lower <- round(summary(cox_fit)$conf.int[3], 3)
hr_upper <- round(summary(cox_fit)$conf.int[4], 3)

library(survival)
library(ggsurvfit)
library(patchwork)
library(ggpp)
survfit2(Surv(mouth, status) ~ Clinical_TCGA$Cluster, data = Clinical_TCGA) %>%  
  ggsurvfit(linewidth = 0.8) +  
  add_risktable(risktable_height = 0.2,                 
                risktable_stats = c("{n.risk}"),                
                stats_label = list(n.risk = "No. at risk"),                
                size = 5,                
                theme =   # increase font size of risk table title and y-axis label                  
                  list(                    
                    theme_risktable_default(axis.text.y.size = 14),                    
                    theme(plot.title = element_text(face = "plain")))  ) +  
  add_risktable_strata_symbol(symbol = "\U25CF", size = 20) +  
  add_censor_mark(size = 4, shape = 73) +  
  add_pvalue(location  = "annotation", x = 100, y = 0.08 , hjust = 1,              
             size = 4, caption = "Stratified log-rank {p.value}") +  
  annotate("text",             
           x = 100,            
           y = 0.12,            
           label = paste("Hazard ratio,", round(hr,2), "(95% CI,", round(hr_lower,2), "-", round(hr_upper,2), ")", sep = ""),            
           size = 4,           
           hjust = 1  ) +  
  annotate("text",             
           x = 10,           
           y = 0.5,           
           label = "Cluster 2",           
           size = 4.5,           
           hjust = 0  ) +  
  annotate("text",            
           x = 100,           
           y = 0.5,           
           label = "Cluster 1",           
           size = 4.5,           
           hjust = 1  ) +  
  labs(title = "",        
       x = "Months",       
       y = "Progression-free survival, %"  ) +  
  scale_x_continuous(breaks = seq(0, 300, 20), expand = c(0.03, 0)) +  
  scale_y_continuous(breaks = seq(0, 1, 0.25), labels = seq(0, 100, 25)) +  
  scale_color_manual(values = c('#2D5662', '#F7931D')) +  
  scale_fill_manual(values = c('#2D5662', '#F7931D')) +  
  theme_classic() +  
  theme(axis.text = element_text(size = 14,color = "black"),        
        axis.title.y = element_text(size = 14,color = "black", vjust = 1),        
        axis.title.x = element_text(size = 14,color = "black"),       
        panel.grid.major.y =  element_line(color = "#DCDDDF"),       
        legend.position = "none" )
ggsave(file = "survival_TCGA_plot2.pdf", width = 7, height = 5, device = cairo_pdf)


exp <- as.matrix(Tumor_mRNA[Gene,]) 

group = factor(Clinical_TCGA$Cluster, levels = c("1","2")) 
for (i in 1:nrow(exp)) exp[i, ] <- scale(log(unlist(exp[i, ] + 1), 2)) 


library(ComplexHeatmap)
pdf("Heatmap_protein.pdf", width = 7, height = 5)
pheatmap(exp,cluster_rows = F,cluster_cols = F,
             color=colorRampPalette(c("navy", "blue3","white", "tomato2","firebrick3"))(100),
             show_colnames = F,scale = "row",show_rownames =T,column_split = group, 
             top_annotation = HeatmapAnnotation(Cluster = anno_block(gp = gpar(fill = c("skyblue4","darkorange"),
                                                                               col="white"),height = unit(5, "mm"),
                                                                     labels = c("Cluster 1", "Cluster 2"), 
                                                                     labels_gp = gpar(col = "white", fontsize = 10))),
             border = F,
             #row_dend_reorder=T,
             show_parent_dend_line=FALSE
)
dev.off()


#########################
library(tidyverse)
library(ggplot2)
library(ggsci)
library(ggpubr)
library(ggsignif)


exp <- sweep(Tumor_mRNA,1, apply(Tumor_mRNA,1,mean,na.rm=T))
write.table(exp,"TIDE.txt",sep = "\t",quote = F)


res <- read.csv("tide.csv",row.names = 1,check.names = F)
res[1:4,1:4]
res<-res[rownames(Clinical_TCGA),]

res = merge(res,Clinical_TCGA,by = "row.names")
table(res$Responder,res$Cluster)

f = fisher.test(table(res$Cluster,res$Responder)) 
label = paste("fisher.test p value =",round(f$p.value,3))
label

library(ggplot2)
library(dplyr)
res = arrange(res,desc(TIDE))
p1 = ggplot(res, aes(x = 1:nrow(res), 
                     y = TIDE, 
                     fill = Responder)) +
  geom_bar(stat = "identity") +
  scale_fill_manual(values =  c("#f87669","#2fa1dd"))+
  xlab("patient")+
  annotate("text", x = 40, y = 1, label = label,size = 5) +  
  theme_minimal()

res$Cluster<-as.character(res$Cluster)
library(dplyr)
dat = count(res,Cluster,Responder)
dat = dat %>% group_by(Cluster) %>% 
  summarise(Responder = Responder,n = n/sum(n))
dat$Responder = factor(dat$Responder,levels = c("False","True"))
dat

library(ggplot2)
p2 = ggplot(data = dat)+
  geom_bar(aes(x = Cluster,y = n,
               fill = Responder),
           stat = "identity")+
  scale_fill_manual(values =  c("#f87669","#2fa1dd"))+
  geom_label(aes(x = Cluster,y = n,
                 label = scales::percent(n),
                 fill = Responder),
             color = "white",
             size = 4,label.size = 0,
             show.legend = F,
             position = position_fill(vjust = 0.5))+
  theme_minimal()+
  guides(label = "none")
library(patchwork)
p1+p2+ plot_layout(widths = c(3,2),guides = "collect")

colnames(res)

library(tinyarray)
dat = t(res[,c(4:5,8:9,11:15)])
p1<-draw_boxplot(dat,res$Responder)+
  facet_wrap(~rows,scales = "free")
p1
ggsave(p1, filename = 'tide-p1.pdf', width =8, height =15)

p2<-draw_boxplot(dat,res$Cluster)+
  facet_wrap(~rows,scales = "free")
p2
ggsave(p2, filename = 'tide-p2.pdf', width =8, height =15)
