# Supplementary material for: Prognostic impact of the lymph node yield on survival in patients with stage I lung adenocarcinoma receiving sublobar resection
Source: Front Mol Biosci. 2026 Mar 24;13:1727569. doi: 10.3389/fmolb.2026.1727569 (PMC13053242; doi:10.3389/fmolb.2026.1727569)
Supplement: Supplementary file 4 [file DataSheet1.zip › tide.csv]

Patient	No benefits	Responder	TIDE	IFNG	MSI Expr Sig	Merck18	CD274	CD8	CTL.flag	Dysfunction	Exclusion	MDSC	CAF	TAM M2
TCGA.38.4627	False	False	3.48	9413.81	0.00	1556.50	-500.27	-287.87	False	0.14	3.48	0.02	0.31	-0.00
TCGA.44.7662	False	False	2.99	61.15	0.00	1136.72	583.73	-33.87	False	0.11	2.99	0.04	0.25	-0.01
TCGA.86.8075	False	False	2.94	1638.48	0.00	1014.95	236.73	-440.37	False	-0.03	2.94	0.03	0.27	-0.03
TCGA.44.2665	False	False	2.92	10397.81	nan	-488.11	303.23	-452.12	False	-0.30	2.92	0.02	0.25	-0.00
TCGA.J2.8192	False	False	2.91	27833.31	0.00	7546.45	330.73	-101.87	False	0.14	2.91	0.01	0.28	-0.01
TCGA.86.8055	False	False	2.87	3614.65	0.00	3079.11	-139.27	-292.87	False	0.03	2.87	0.04	0.24	-0.01
TCGA.75.7027	True	False	2.83	-7996.19	0.00	-2483.50	-609.27	-287.37	False	-0.60	2.83	0.05	0.21	0.00
TCGA.50.8459	False	False	2.81	2410.31	0.00	-140.39	-664.27	-285.87	False	0.52	2.81	0.00	0.26	0.00
TCGA.64.1679	False	False	2.80	10689.98	0.00	3432.22	-91.27	-497.87	False	0.14	2.80	0.04	0.23	-0.01
TCGA.86.8074	False	False	2.68	13875.31	0.00	8458.17	61.73	-161.87	False	-0.45	2.68	0.05	0.23	-0.03
TCGA.91.6829	True	False	2.66	-10528.02	0.00	-4071.00	-435.27	-316.87	False	0.02	2.66	0.01	0.24	0.00
TCGA.44.8119	False	False	2.64	203.15	0.00	-249.83	-175.27	20.63	False	-0.16	2.64	0.06	0.21	-0.02
TCGA.MP.A4TK	True	False	2.63	-4172.02	0.00	-2331.17	-511.27	-245.37	False	0.36	2.63	0.02	0.22	0.00
TCGA.MP.A4TC	True	False	2.62	-1858.52	0.00	412.17	1842.73	-178.37	False	0.28	2.62	0.02	0.23	-0.01
TCGA.73.4668	True	False	2.62	-6658.69	0.00	-169.05	-317.27	-166.87	False	-0.47	2.62	0.08	0.18	-0.02
TCGA.44.8120	True	False	2.56	-3906.69	0.00	-1987.22	-429.27	-267.87	False	-0.21	2.56	0.04	0.18	0.02
TCGA.05.4430	False	False	2.49	6789.15	0.00	4591.72	-148.27	28.13	False	0.01	2.49	0.02	0.20	0.01
TCGA.93.A4JQ	False	False	2.37	1865.81	0.00	2278.06	506.73	-69.37	False	0.52	2.37	0.01	0.21	-0.00
TCGA.44.7661	False	False	2.34	13928.31	0.00	6313.33	7084.73	-32.37	False	0.26	2.34	0.05	0.18	-0.01
TCGA.97.7554	True	False	2.29	-3543.85	0.00	-1177.33	1937.73	-200.87	False	0.17	2.29	0.01	0.20	-0.00
TCGA.44.6774	True	False	2.27	-13033.85	0.00	-5696.05	-679.27	-510.37	False	0.28	2.27	0.00	0.20	0.01
TCGA.86.8279	True	False	2.18	-4011.69	0.00	-1461.44	-684.27	-496.37	False	-0.42	2.18	0.05	0.16	-0.00
TCGA.55.6642	True	False	2.01	-12090.52	1.00	-4334.89	-606.27	-99.37	False	0.23	2.01	0.01	0.18	0.01
TCGA.64.5815	True	False	1.98	-8220.85	nan	-3800.94	-544.27	-472.37	False	0.45	1.98	-0.00	0.19	0.00
TCGA.MP.A4SY	True	False	1.95	-6181.69	nan	-1417.72	417.73	-506.87	False	-0.11	1.95	0.03	0.15	-0.00
TCGA.38.4630	False	False	1.93	3002.98	0.00	1726.00	-476.27	45.63	False	-0.93	1.93	0.06	0.09	0.02
TCGA.64.5775	True	False	1.91	-13531.85	nan	-5205.61	2696.73	-501.37	False	-0.25	1.91	0.07	0.09	0.02
TCGA.50.6595	True	False	1.89	-5182.52	0.00	-872.61	1465.73	-308.87	False	0.31	1.89	0.03	0.15	-0.01
TCGA.44.2668	False	False	1.89	7608.56	0.00	3267.56	1042.73	482.38	False	0.04	1.89	0.03	0.20	-0.05
TCGA.MN.A4N4	True	False	1.80	-12180.52	0.00	-4157.33	-592.27	-271.87	False	0.20	1.80	0.01	0.15	0.01
TCGA.MP.A4TD	True	False	1.76	-13745.02	1.00	-4721.78	-721.27	-393.37	False	0.43	1.76	-0.01	0.16	0.01
TCGA.55.8096	False	False	1.75	17123.31	0.00	3771.33	-474.27	-155.87	False	-0.08	1.75	0.01	0.17	-0.01
TCGA.44.8117	True	False	1.69	-5834.19	0.00	-2963.61	195.73	-186.87	False	-0.30	1.69	0.06	0.08	0.01
TCGA.50.5933	False	False	1.69	3192.65	0.00	-2387.55	1843.73	-343.87	False	0.02	1.69	0.01	0.15	0.00
TCGA.MP.A4T8	True	False	1.69	-14614.69	nan	-5929.39	-715.27	-521.87	False	-0.43	1.69	0.05	0.08	0.02
TCGA.73.4670	True	False	1.63	-10596.35	nan	-2650.28	-467.27	-365.37	False	-0.77	1.63	0.07	0.10	-0.01
TCGA.69.7765	True	False	1.62	-2380.19	0.00	-2190.44	-491.27	-295.87	False	-0.02	1.62	-0.00	0.16	0.00
TCGA.05.4382	False	False	1.62	26470.31	0.00	13070.95	675.73	-122.37	False	-0.00	1.62	-0.01	0.17	-0.02
TCGA.55.A48Y	True	False	1.61	-10979.19	nan	-4460.83	-684.27	-414.37	False	-0.38	1.61	0.01	0.12	0.02
TCGA.55.1595	True	False	1.56	-1362.19	1.00	-1227.39	-127.27	161.63	False	-0.37	1.56	0.03	0.11	0.00
TCGA.55.8091	False	False	1.55	22056.15	1.00	9249.89	1301.73	-356.37	False	0.29	1.55	0.01	0.16	-0.03
TCGA.78.7150	True	False	1.53	-12166.85	1.00	-4718.22	-724.27	-392.87	False	-0.50	1.53	0.03	0.12	-0.01
TCGA.86.8671	False	False	1.50	17262.15	0.00	10868.83	-32.27	864.13	True	1.50	-0.53	-0.06	0.02	-0.00
TCGA.73.4658	False	False	1.50	8.81	nan	-2093.00	1180.73	-203.37	False	0.30	1.50	-0.00	0.13	0.01
TCGA.55.7816	False	False	1.49	14926.98	1.00	6608.89	13.73	317.63	False	0.39	1.49	-0.01	0.15	-0.01
TCGA.69.7973	True	False	1.45	-8162.85	0.00	-3473.17	-522.27	258.63	False	-0.43	1.45	0.04	0.08	0.00
TCGA.99.8025	True	False	1.45	-7531.19	0.00	-2689.50	-447.27	-415.87	False	-0.18	1.45	0.05	0.05	0.03
TCGA.69.7979	True	False	1.42	-5591.69	0.00	-3618.17	-319.27	-416.87	False	-0.36	1.42	0.03	0.08	0.01
TCGA.86.8278	False	False	1.41	6165.31	0.00	4059.39	140.73	-295.87	False	0.09	1.41	0.01	0.15	-0.03
TCGA.55.7576	False	False	1.31	7039.65	0.00	4660.50	-40.27	328.63	False	-0.44	1.31	0.05	0.08	-0.01
TCGA.50.6591	True	False	1.26	-17119.02	0.00	-7150.44	-838.27	-570.37	False	-0.41	1.26	0.06	0.02	0.04
TCGA.55.7726	True	False	1.23	-12479.52	1.00	-6068.33	-710.27	-515.87	False	0.10	1.23	0.02	0.09	0.01
TCGA.93.A4JN	True	False	1.23	-6182.35	0.00	-1648.28	-388.27	-422.37	False	0.47	1.23	0.02	0.11	-0.02
TCGA.97.8547	True	False	1.22	-8506.19	1.00	-3776.83	-511.27	-551.37	False	0.46	1.22	-0.01	0.11	0.01
TCGA.55.6983	True	False	1.19	-2596.69	nan	-684.39	-506.27	383.13	False	0.03	1.19	0.01	0.10	0.01
TCGA.75.7030	True	False	1.17	-11726.02	nan	-4208.17	-657.27	-276.37	False	0.58	1.17	-0.01	0.11	0.01
TCGA.05.4402	False	False	1.16	18470.48	0.00	6636.33	-252.27	-239.37	False	-0.30	1.16	0.02	0.11	-0.02
TCGA.44.6775	True	False	1.15	-2680.27	0.00	-2511.50	-401.27	-437.12	False	0.21	1.15	-0.02	0.13	0.00
TCGA.97.A4LX	False	False	1.15	15680.98	0.00	8999.61	997.73	590.13	True	1.15	-0.05	-0.07	0.11	-0.03
TCGA.99.8032	True	False	1.14	-11388.02	nan	-4563.72	-588.27	-316.87	False	-0.15	1.14	0.03	0.07	0.01
TCGA.86.8073	True	False	1.13	-244.85	0.00	3057.45	-526.27	-152.37	False	-0.62	1.13	-0.02	0.12	0.01
TCGA.44.3398	False	False	1.09	39200.15	nan	3281.83	749.73	-119.87	False	-0.19	1.09	-0.00	0.09	0.02
TCGA.MP.A4T9	True	False	1.07	-5803.85	0.00	-2488.67	335.73	-225.87	False	0.66	1.07	-0.01	0.11	0.00
TCGA.05.4398	False	False	1.06	21177.81	nan	6250.22	6909.73	361.13	False	-0.41	1.06	0.03	0.09	-0.03
TCGA.55.8204	True	False	1.00	-7195.85	1.00	-1949.22	-81.27	-177.87	False	-0.09	1.00	0.03	0.06	0.00
TCGA.44.2662	True	False	1.00	-3809.60	1.00	-2541.33	1845.23	-458.12	False	-0.24	1.00	-0.00	0.12	-0.02
TCGA.55.8614	False	False	0.99	-12095.69	0.00	-4644.00	-634.27	-374.37	False	0.40	0.99	0.02	0.06	0.02
TCGA.38.4628	False	False	0.95	12639.31	0.00	-114.00	-590.27	142.13	False	-0.61	0.95	0.00	0.05	0.03
TCGA.05.4395	False	False	0.92	1794.31	nan	420.89	-231.27	-120.87	False	-0.63	0.92	0.08	0.02	-0.02
TCGA.J2.8194	False	False	0.92	-6765.52	nan	-3231.39	-499.27	-449.37	False	-0.38	0.92	0.00	0.08	0.00
TCGA.05.4420	False	False	0.91	-11833.19	nan	-4625.17	-700.27	-250.87	False	-0.69	0.91	0.05	0.03	0.01
TCGA.MP.A4TI	False	False	0.91	11055.48	0.00	3457.83	2092.73	410.13	True	0.91	1.04	-0.01	0.13	-0.02
TCGA.55.6975	False	False	0.90	-14968.35	nan	-6298.11	-806.27	-425.87	False	0.13	0.90	0.00	0.07	0.02
TCGA.55.A57B	False	False	0.89	2276.65	0.00	746.78	-271.27	-396.87	False	0.30	0.89	0.01	0.08	-0.01
TCGA.MP.A4TJ	False	False	0.89	-1719.19	1.00	-662.17	374.73	377.13	True	0.89	-1.24	-0.06	-0.05	-0.00
TCGA.71.8520	False	False	0.88	-12376.35	0.00	-4599.61	-526.27	-507.87	False	0.33	0.88	0.00	0.09	-0.00
TCGA.73.4659	False	False	0.87	3706.98	0.00	1538.50	-111.27	-330.37	False	-0.08	0.87	0.00	0.08	-0.00
TCGA.55.8090	False	False	0.87	-1119.69	nan	608.61	1757.73	-367.87	False	0.29	0.87	0.04	0.06	-0.01
TCGA.97.7552	False	False	0.86	9689.48	1.00	7103.95	-107.27	2177.13	True	0.86	-2.15	-0.07	-0.10	-0.03
TCGA.49.6745	False	False	0.86	1627.98	nan	-940.94	3775.73	273.63	False	0.26	0.86	0.02	0.06	-0.00
TCGA.97.7553	False	False	0.85	16148.48	0.00	3929.89	253.73	479.63	True	0.85	-0.87	-0.06	-0.01	-0.01
TCGA.55.A48Z	False	False	0.84	1351.15	0.00	4270.61	190.73	-146.87	False	0.27	0.84	0.01	0.08	-0.01
TCGA.99.8028	False	False	0.83	29486.81	0.00	16924.95	1948.73	1794.13	True	0.83	1.05	-0.02	0.15	-0.03
TCGA.44.7667	False	False	0.82	-11841.02	1.00	-5372.83	-654.27	-425.87	False	-0.77	0.82	0.07	-0.03	0.03
TCGA.NJ.A55R	False	False	0.79	-10543.02	0.00	-2259.44	-464.27	-399.87	False	0.02	0.79	0.00	0.08	-0.01
TCGA.99.AA5R	False	False	0.79	-3229.19	0.00	3248.95	80.73	386.63	True	0.79	-1.00	-0.04	-0.05	-0.00
TCGA.62.8399	False	False	0.79	-10400.69	0.00	-4155.83	-291.27	-209.87	False	-0.10	0.79	0.04	0.03	0.00
TCGA.44.7670	False	False	0.75	-6816.52	0.00	-185.72	-319.27	3.63	False	-0.47	0.75	0.05	0.03	-0.00
TCGA.44.6777	False	False	0.75	12433.48	0.00	5775.11	45.73	-327.87	False	0.55	0.75	-0.02	0.11	0.00
TCGA.49.4501	False	False	0.75	22153.48	0.00	8716.22	-158.27	78.13	False	-0.16	0.75	0.00	0.06	0.00
TCGA.55.8089	False	False	0.74	52422.81	0.00	19904.83	1321.73	2300.63	True	0.74	-0.09	-0.02	0.07	-0.06
TCGA.44.2659	False	False	0.73	19301.81	0.00	10195.67	-291.27	891.63	False	-0.06	0.73	0.00	0.05	0.01
TCGA.44.2657	False	False	0.73	14680.48	0.00	3502.95	-552.27	848.63	True	0.73	-1.83	-0.06	-0.13	0.01
TCGA.L9.A444	False	False	0.72	10720.65	0.00	5817.89	748.73	1265.63	True	0.72	-1.80	-0.04	-0.11	-0.01
TCGA.75.5122	False	False	0.71	57982.48	0.00	15817.61	1366.73	4679.63	True	0.71	-1.74	-0.06	-0.10	-0.00
TCGA.86.6851	False	False	0.71	62289.31	0.00	18882.89	700.73	1466.63	True	0.71	-0.85	-0.03	-0.01	-0.04
TCGA.MP.A4T4	False	False	0.71	13625.98	0.00	6931.67	2632.73	927.13	True	0.71	0.20	0.00	0.04	-0.02
TCGA.55.8207	False	False	0.69	3430.98	0.00	-2149.39	-368.27	-135.87	False	0.05	0.69	-0.01	0.08	-0.01
TCGA.55.8208	False	False	0.69	23316.15	0.00	7086.72	1393.73	686.63	True	0.69	0.40	-0.07	0.14	-0.03
TCGA.44.7672	False	False	0.68	11891.65	0.00	5677.89	246.73	177.13	True	0.68	2.11	0.01	0.21	-0.02
TCGA.05.4417	False	False	0.68	-7294.69	1.00	-2513.28	-515.27	-105.37	False	0.34	0.68	-0.02	0.08	0.01
TCGA.J2.A4AD	False	False	0.67	-13329.52	1.00	-4654.61	-592.27	-425.37	False	-0.58	0.67	0.02	0.02	0.02
TCGA.49.AAR4	False	False	0.66	-10417.19	0.00	-2365.89	42.73	2708.63	True	0.66	-0.72	-0.01	-0.06	0.01
TCGA.50.5946	False	False	0.65	-10976.35	0.00	-4675.22	-604.27	-228.87	False	-0.95	0.65	0.08	-0.05	0.02
TCGA.78.8648	False	False	0.65	-3747.02	0.00	-1147.39	-488.27	389.63	True	0.65	1.80	-0.04	0.21	0.00
TCGA.93.8067	False	False	0.64	-1588.52	0.00	-1215.50	-533.27	-402.37	False	-0.53	0.64	0.03	0.04	-0.02
TCGA.69.7978	False	False	0.64	25442.98	0.00	14277.17	3864.73	1073.63	True	0.64	0.80	-0.01	0.13	-0.04
TCGA.99.7458	False	False	0.62	14663.48	1.00	5759.00	1765.73	875.63	False	-0.06	0.62	-0.00	0.08	-0.01
TCGA.55.8505	False	False	0.62	-15502.35	nan	-5980.11	-788.27	-528.87	False	0.11	0.62	0.00	0.05	0.00
TCGA.86.6562	False	False	0.61	-11945.19	0.00	-4057.44	-466.27	-499.37	False	0.02	0.61	-0.00	0.05	0.01
TCGA.44.6778	False	False	0.60	6940.31	0.00	4111.72	414.73	332.13	True	0.60	-2.39	-0.08	-0.13	-0.00
TCGA.69.A59K	False	False	0.59	-4211.52	1.00	-1759.44	4503.73	54.13	False	-0.01	0.59	0.02	0.04	-0.01
TCGA.55.8299	False	False	0.59	7405.65	0.00	5862.61	558.73	1506.13	True	0.59	2.26	0.00	0.24	-0.04
TCGA.91.6847	False	False	0.57	-14105.52	0.00	-5647.94	-511.27	-277.87	False	-0.99	0.57	0.08	-0.05	0.02
TCGA.50.5072	False	False	0.54	-9907.35	nan	-3318.17	-546.27	-441.87	False	-0.68	0.54	0.04	0.01	0.01
TCGA.86.8054	False	False	0.53	-13515.85	nan	-5554.89	-620.27	-410.37	False	-0.88	0.53	0.07	-0.04	0.02
TCGA.55.6971	False	False	0.53	-5171.19	1.00	-2558.67	-435.27	366.13	True	0.53	-1.64	-0.05	-0.10	0.00
TCGA.05.4405	False	False	0.53	-12011.85	0.00	-5526.11	-491.27	-345.37	False	0.28	0.53	-0.02	0.06	0.02
TCGA.55.8511	False	False	0.51	-5082.19	1.00	-1788.55	1100.73	-40.87	False	0.27	0.51	-0.01	0.06	-0.00
TCGA.91.A4BC	False	False	0.47	-8886.02	0.00	-1553.33	-553.27	2674.13	True	0.47	0.10	-0.00	0.00	0.01
TCGA.69.7974	False	False	0.47	11489.98	0.00	4644.39	2726.73	33.13	False	0.25	0.47	0.01	0.06	-0.02
TCGA.44.4112	False	False	0.46	4030.81	nan	-3515.83	-481.27	-273.12	False	-0.63	0.46	0.02	0.00	0.02
TCGA.86.7953	False	False	0.46	-1273.85	0.00	-1322.17	-489.27	-95.37	False	-0.21	0.46	0.00	0.05	-0.01
TCGA.86.7711	False	False	0.44	-5031.69	0.00	-1372.22	-261.27	-53.87	False	-0.49	0.44	-0.03	0.12	-0.05
TCGA.55.A493	False	False	0.44	-3052.35	0.00	-977.11	2122.73	48.63	False	0.40	0.44	0.03	0.02	-0.00
TCGA.55.A490	False	False	0.44	-7232.69	0.00	-5748.50	-737.27	-415.37	False	-0.00	0.44	0.03	-0.01	0.02
TCGA.55.8301	False	False	0.43	24787.81	0.00	11961.78	1638.73	581.13	True	0.43	-0.09	0.01	0.02	-0.04
TCGA.53.7626	False	False	0.43	25063.81	0.00	12100.17	-28.27	1142.63	True	0.43	0.30	-0.02	0.08	-0.03
TCGA.62.8398	False	False	0.42	-7509.52	nan	-2160.11	-197.27	-296.87	False	-0.12	0.42	0.03	0.04	-0.02
TCGA.95.7948	False	False	0.42	8164.65	nan	2220.00	-777.27	-340.37	False	-0.47	0.42	0.03	-0.02	0.02
TCGA.49.6743	False	False	0.41	-9654.35	0.00	-3912.78	-185.27	-293.87	False	-0.23	0.41	-0.01	0.06	-0.00
TCGA.MN.A4N1	False	False	0.40	-15042.35	0.00	-5845.28	-560.27	-532.87	False	-0.18	0.40	0.04	-0.03	0.03
TCGA.44.7671	False	False	0.38	-12428.19	1.00	-3323.89	-711.27	-459.37	False	-0.03	0.38	-0.01	0.03	0.01
TCGA.62.A46V	False	False	0.38	-9666.69	nan	-4213.39	-644.27	-559.37	False	-0.22	0.38	-0.00	0.03	0.02
TCGA.55.8205	False	False	0.37	36956.31	0.00	12538.67	4996.73	1714.63	True	0.37	0.05	-0.01	0.05	-0.03
TCGA.44.6145	False	False	0.36	4793.65	0.00	1056.00	117.73	771.13	True	0.36	-0.33	-0.03	0.03	-0.03
TCGA.97.8172	False	False	0.35	6092.15	0.00	3745.95	-361.27	476.13	False	0.43	0.35	-0.04	0.06	0.01
TCGA.50.6593	False	False	0.35	-7596.52	1.00	-3129.55	-277.27	-499.87	False	0.37	0.35	-0.02	0.02	0.03
TCGA.49.AARO	False	False	0.35	-6757.19	0.00	-760.33	-12.27	-218.87	False	0.63	0.35	-0.00	0.03	0.01
TCGA.91.6848	False	False	0.35	-8779.85	0.00	-3688.72	871.73	-110.37	False	0.11	0.35	0.01	0.02	0.01
TCGA.95.7944	False	False	0.34	15134.15	0.00	7295.72	732.73	2477.13	True	0.34	0.98	0.05	0.06	-0.02
TCGA.49.4494	False	False	0.33	14894.81	nan	2842.61	-42.27	433.63	False	-0.33	0.33	0.03	0.00	-0.01
TCGA.44.A479	False	False	0.33	-550.69	0.00	-692.33	-150.27	498.13	True	0.33	0.09	-0.03	0.05	0.00
TCGA.73.4675	False	False	0.32	-3522.02	1.00	-1357.78	-756.27	-413.37	False	0.04	0.32	-0.00	0.03	-0.00
TCGA.97.8174	False	False	0.31	2498.31	0.00	3684.22	-400.27	-77.37	False	0.18	0.31	-0.01	0.04	0.00
TCGA.69.7980	False	False	0.30	10030.15	0.00	2536.11	339.73	376.13	True	0.30	0.74	0.01	0.08	-0.03
TCGA.MN.A4N5	False	False	0.30	2172.15	0.00	2861.06	1521.73	448.13	True	0.30	-0.71	0.01	-0.05	-0.03
TCGA.05.4415	False	False	0.30	-9425.35	nan	-3406.94	-515.27	12.13	False	-0.72	0.30	0.07	-0.05	0.00
TCGA.55.8203	False	False	0.29	-1870.85	0.00	206.45	-189.27	386.13	False	-0.19	0.29	0.02	0.01	-0.00
TCGA.50.5049	False	False	0.29	24981.81	0.00	5525.61	-217.27	1759.63	True	0.29	-0.29	-0.05	0.02	0.00
TCGA.44.2661	False	False	0.27	45974.65	1.00	13445.00	-191.27	790.13	True	0.27	-0.70	-0.03	-0.04	0.01
TCGA.L9.A443	False	False	0.27	-9995.02	1.00	-4133.28	-507.27	-127.37	False	-0.15	0.27	0.01	0.00	0.01
TCGA.97.7937	False	False	0.27	-10048.52	0.00	-4399.61	-710.27	-519.37	False	-0.70	0.27	0.02	-0.02	0.02
TCGA.78.7537	False	False	0.26	-5908.19	0.00	-1489.89	-716.27	-139.37	False	0.10	0.26	-0.00	0.02	0.00
TCGA.55.6978	False	False	0.25	27061.48	0.00	11259.72	4710.73	2405.63	True	0.25	2.55	0.03	0.24	-0.02
TCGA.91.6831	False	False	0.25	-11031.52	1.00	-4506.00	-578.27	-294.87	False	-0.09	0.25	0.02	-0.01	0.02
TCGA.73.4676	False	False	0.25	-8584.69	nan	-5013.17	93.73	-291.37	False	-0.56	0.25	0.03	-0.03	0.02
TCGA.35.3615	False	False	0.23	4282.98	nan	743.72	-578.27	-201.37	False	-0.41	0.23	0.01	-0.01	0.02
TCGA.78.7542	False	False	0.23	3683.48	nan	8051.61	5276.73	-85.87	False	-0.04	0.23	0.06	-0.01	-0.04
TCGA.69.7763	False	False	0.21	-11090.85	nan	-3634.78	-607.27	-417.87	False	0.38	0.21	-0.00	0.02	0.00
TCGA.NJ.A4YQ	False	False	0.20	-3183.52	1.00	-390.28	-367.27	615.63	True	0.20	-1.75	-0.04	-0.11	-0.01
TCGA.44.3396	False	False	0.20	27534.81	0.00	9785.06	2650.73	1386.63	True	0.20	2.28	0.02	0.22	-0.02
TCGA.49.AAR9	False	False	0.20	-11425.19	0.00	-3723.72	-710.27	-370.87	False	-0.23	0.20	0.03	-0.02	0.00
TCGA.83.5908	False	False	0.19	27527.48	0.00	11567.78	8367.73	2375.63	True	0.19	0.43	0.04	0.05	-0.05
TCGA.55.7911	False	False	0.19	868.48	nan	196.50	801.73	563.13	True	0.19	-1.72	-0.00	-0.13	-0.03
TCGA.05.4397	False	False	0.18	23056.31	0.00	10537.61	-358.27	-172.37	False	-0.94	0.18	0.01	0.03	-0.03
TCGA.50.5045	False	False	0.18	34673.65	1.00	2734.33	464.73	568.63	True	0.18	0.87	-0.01	0.07	0.01
TCGA.38.4626	False	False	0.17	21780.31	0.00	10818.22	1074.73	65.13	False	0.27	0.17	-0.03	0.06	-0.01
TCGA.49.4510	False	False	0.16	4302.98	nan	-806.61	-526.27	-251.37	False	0.00	0.16	0.01	0.00	0.01
TCGA.55.7994	False	False	0.16	29252.48	0.00	16667.72	5254.73	1183.13	True	0.16	-0.94	-0.00	-0.05	-0.04
TCGA.55.7995	False	False	0.16	20458.31	0.00	9494.00	622.73	1924.13	True	0.16	-0.68	-0.04	0.01	-0.03
TCGA.05.4426	False	False	0.15	-482.02	nan	4465.50	2007.73	-326.37	False	0.01	0.15	0.01	0.02	-0.03
TCGA.95.7562	False	False	0.14	16181.65	nan	5368.45	-387.27	-104.87	False	-0.78	0.14	0.03	-0.01	-0.01
TCGA.55.8092	False	False	0.14	19304.65	0.00	18156.11	-141.27	1501.13	True	0.14	-0.08	-0.00	0.03	-0.03
TCGA.73.4662	False	False	0.14	11307.15	0.00	6085.00	931.73	433.63	False	-0.26	0.14	-0.00	0.02	-0.01
TCGA.55.6982	False	False	0.14	-6058.02	0.00	-1872.33	-581.27	-444.37	False	0.30	0.14	-0.02	0.04	-0.00
TCGA.62.8402	False	False	0.13	9546.65	0.00	7019.61	324.73	530.63	True	0.13	-1.54	-0.00	-0.12	-0.03
TCGA.73.7498	False	False	0.12	-5565.85	0.00	64.72	-612.27	-261.87	False	0.06	0.12	-0.00	0.01	0.01
TCGA.86.7954	False	False	0.10	47952.65	0.00	14783.45	447.73	401.13	True	0.10	-0.26	-0.01	0.04	-0.05
TCGA.86.7713	False	False	0.10	-10506.52	0.00	-4467.72	-544.27	-426.37	False	-0.64	0.10	0.03	-0.03	-0.00
TCGA.95.A4VN	False	False	0.09	3966.15	1.00	2490.11	7750.73	533.63	True	0.09	-0.78	0.01	-0.07	-0.01
TCGA.78.7161	False	False	0.09	-14468.19	0.00	-5521.39	-741.27	-400.37	False	0.06	0.09	0.00	0.01	-0.01
TCGA.L9.A8F4	False	False	0.09	-959.85	0.00	-1216.94	-358.27	534.63	True	0.09	0.01	0.02	-0.05	0.03
TCGA.64.5778	False	False	0.07	28741.15	0.00	12519.06	330.73	1580.13	True	0.07	-1.47	-0.00	-0.13	-0.01
TCGA.97.8177	False	False	0.07	36914.65	0.00	13663.61	-472.27	29.63	False	0.08	0.07	-0.03	0.04	-0.01
TCGA.93.7347	False	False	0.07	16587.81	0.00	9447.50	-361.27	1187.13	False	0.59	0.07	-0.02	0.03	0.01
TCGA.49.AARE	False	False	0.06	-11523.19	0.00	-3725.50	-669.27	-237.87	False	-0.01	0.06	0.00	-0.01	0.01
TCGA.MP.A4TA	False	False	0.05	4112.65	0.00	2736.67	-457.27	161.13	True	0.05	-0.14	0.01	-0.00	-0.03
TCGA.75.6214	False	False	0.05	-5598.35	0.00	822.95	101.73	-349.37	False	-0.42	0.05	0.04	-0.02	-0.02
TCGA.L9.A5IP	False	False	0.05	-14095.85	1.00	-5082.83	-233.27	-221.87	False	-0.29	0.05	0.03	0.00	-0.03
TCGA.44.2655	False	False	0.05	29037.81	nan	9686.50	-501.27	-238.37	False	-0.28	0.05	-0.00	0.00	0.00
TCGA.95.8039	False	False	0.05	21873.48	0.00	10228.83	207.73	-242.37	False	0.19	0.05	0.00	0.01	-0.02
TCGA.78.7167	False	False	0.04	-13253.69	0.00	-4547.67	-803.27	-364.87	False	-0.07	0.04	-0.00	0.00	0.00
TCGA.86.7955	False	False	0.03	-14834.02	nan	-5565.89	-710.27	-369.37	False	-1.00	0.03	0.07	-0.07	0.00
TCGA.78.7539	False	False	0.03	25823.81	0.00	15598.17	-26.27	952.13	True	0.03	-0.74	-0.01	-0.04	-0.02
TCGA.50.5931	False	False	0.03	-16493.52	nan	-6708.39	-817.27	-441.87	False	-0.47	0.03	0.02	-0.06	0.03
TCGA.78.7146	False	False	0.03	-7638.69	nan	-3939.94	10.73	-265.87	False	-0.89	0.03	0.03	-0.03	-0.00
TCGA.55.8097	False	False	0.02	1261.65	0.00	2237.67	-577.27	-278.87	False	0.08	0.02	-0.01	-0.01	0.01
TCGA.78.7535	False	False	0.02	-315.52	1.00	1549.28	-663.27	-433.37	False	0.18	0.02	0.02	-0.02	0.00
TCGA.86.8076	False	False	0.02	21872.48	nan	6566.39	-316.27	1290.13	True	0.02	0.09	0.00	0.00	0.00
TCGA.78.7166	False	False	0.02	-13508.85	nan	-4866.89	-695.27	-420.37	False	-0.49	0.02	0.05	-0.06	0.01
TCGA.55.6987	False	False	0.01	34313.31	1.00	12501.11	1809.73	2968.13	True	0.01	0.17	-0.02	0.06	-0.03
TCGA.49.6744	False	False	0.01	6033.65	0.00	4720.61	-409.27	331.13	False	0.84	0.01	-0.05	0.07	-0.01
TCGA.69.8253	False	True	-0.00	-7849.52	1.00	-1373.83	-600.27	-365.87	False	-0.01	-0.00	0.00	0.00	-0.00
TCGA.49.4486	False	True	-0.01	-4662.35	nan	-3474.55	-725.27	-339.37	False	-0.30	-0.01	0.01	-0.02	0.01
TCGA.44.7660	False	True	-0.01	-11540.19	0.00	-4181.89	-234.27	-214.37	False	-0.49	-0.01	0.01	-0.02	0.01
TCGA.86.8359	False	True	-0.01	-13079.52	1.00	-4661.55	-695.27	951.13	True	-0.01	-0.56	0.01	-0.05	-0.00
TCGA.50.5044	False	True	-0.01	-13248.52	nan	-4120.44	360.73	-244.37	False	0.42	-0.01	0.02	-0.04	0.02
TCGA.75.5147	False	True	-0.02	16104.31	nan	5172.11	-306.27	-32.37	False	-0.71	-0.02	0.01	-0.01	-0.01
TCGA.55.7281	False	True	-0.02	5280.81	0.00	-1839.22	-642.27	-205.37	False	0.52	-0.02	-0.01	0.00	0.01
TCGA.97.A4M5	False	True	-0.03	-3481.85	0.00	-668.33	-289.27	-354.87	False	0.67	-0.03	-0.03	0.03	0.00
TCGA.78.7158	False	True	-0.03	-557.69	nan	-2951.67	-607.27	-495.37	False	-0.94	-0.03	0.05	-0.11	0.04
TCGA.64.5781	False	True	-0.03	-6825.69	nan	-2070.89	-465.27	876.13	True	-0.03	-0.05	0.02	-0.03	-0.01
TCGA.93.7348	False	True	-0.03	-9773.69	1.00	-3799.55	-651.27	-348.37	False	0.19	-0.03	-0.02	0.02	0.00
TCGA.L9.A743	False	True	-0.03	3740.31	0.00	2870.83	68.73	270.63	False	1.30	-0.03	-0.04	0.09	-0.05
TCGA.49.4505	False	True	-0.03	50491.81	0.00	14865.39	685.73	848.13	True	-0.03	0.44	0.02	0.04	-0.02
TCGA.97.8171	False	True	-0.03	18560.81	nan	5055.17	-790.27	-557.37	False	-0.43	-0.03	0.02	-0.05	0.02
TCGA.67.3772	False	True	-0.03	35713.81	nan	6799.45	-741.27	-336.87	False	-0.17	-0.03	-0.01	-0.02	0.02
TCGA.78.7536	False	True	-0.03	3083.48	nan	-1082.39	-475.27	-6.87	False	-0.82	-0.03	0.04	-0.04	0.00
TCGA.05.4244	False	True	-0.07	68.15	nan	-54.22	1114.73	-282.37	False	-0.31	-0.07	0.01	0.01	-0.02
TCGA.44.3919	False	True	-0.07	19128.31	0.00	10344.72	717.73	606.13	False	0.28	-0.07	-0.01	0.02	-0.02
TCGA.64.5774	False	True	-0.07	-15599.35	nan	-6385.83	-646.27	-29.37	False	-0.21	-0.07	0.04	-0.03	0.01
TCGA.86.8280	False	True	-0.08	16946.98	0.00	10729.83	-93.27	-23.87	False	0.52	-0.08	-0.03	0.03	-0.01
TCGA.49.4512	False	True	-0.08	-7833.02	0.99	-4300.05	-718.27	-547.37	False	0.60	-0.08	-0.03	-0.01	0.02
TCGA.78.7633	False	True	-0.09	-12614.35	0.00	-3157.44	-684.27	-506.37	False	-0.04	-0.09	-0.01	0.00	0.00
TCGA.05.4434	False	True	-0.10	39753.48	0.00	20121.78	2485.73	491.63	True	-0.10	0.90	0.02	0.09	-0.03
TCGA.86.8281	False	True	-0.11	-12389.69	0.00	-4354.61	-743.27	-382.87	False	-0.21	-0.11	-0.02	-0.01	0.01
TCGA.73.4677	False	True	-0.12	-1190.19	nan	1973.00	-443.27	64.63	False	-0.11	-0.12	-0.01	-0.00	-0.00
TCGA.97.7941	False	True	-0.12	-4509.19	nan	1961.17	-577.27	-149.87	False	0.56	-0.12	0.00	-0.02	0.00
TCGA.05.4250	False	True	-0.13	9269.15	1.00	2764.06	2310.73	1310.13	True	-0.13	1.15	0.05	0.07	-0.02
TCGA.05.4249	False	True	-0.13	6887.81	0.00	3565.67	-336.27	-302.37	False	-0.29	-0.13	-0.01	-0.01	0.01
TCGA.50.5944	False	True	-0.14	3260.31	0.00	-1714.94	-707.27	-478.87	False	0.35	-0.14	-0.04	0.01	0.02
TCGA.62.8395	False	True	-0.16	-10132.52	nan	-3785.17	-783.27	-395.37	False	0.20	-0.16	-0.02	-0.01	0.01
TCGA.75.7025	False	True	-0.16	11332.15	0.00	6429.56	-466.27	39.13	False	0.54	-0.16	-0.02	0.01	-0.00
TCGA.38.4629	False	True	-0.16	28986.31	nan	11994.72	1790.73	895.13	True	-0.16	1.16	0.02	0.10	-0.01
TCGA.97.8179	False	True	-0.16	-3336.69	0.00	-3348.00	-530.27	-387.87	False	-0.18	-0.16	-0.01	-0.01	0.01
TCGA.05.4389	False	True	-0.17	15277.48	0.00	2455.89	38.73	1744.13	True	-0.17	-0.44	-0.02	-0.02	0.01
TCGA.05.5425	False	True	-0.17	11258.81	0.00	4395.67	-340.27	644.63	True	-0.17	-1.44	-0.02	-0.11	0.00
TCGA.53.7624	False	True	-0.17	-582.69	0.00	1682.28	226.73	-283.87	False	-0.27	-0.17	0.05	-0.04	-0.02
TCGA.55.8087	False	True	-0.17	-2775.85	1.00	-826.39	-676.27	-461.87	False	-0.17	-0.17	-0.01	-0.01	0.01
TCGA.64.1681	False	True	-0.17	11841.65	0.00	6765.78	-515.27	-467.87	False	0.24	-0.17	-0.01	0.01	-0.02
TCGA.78.7162	False	True	-0.17	-1188.35	0.00	3090.78	-504.27	146.13	False	0.09	-0.17	-0.01	-0.01	0.01
TCGA.05.4403	False	True	-0.17	12428.15	nan	10722.22	-292.27	-222.87	False	0.24	-0.17	-0.01	0.01	-0.01
TCGA.44.A4SS	False	True	-0.19	715.81	0.00	1682.17	-358.27	131.63	False	0.36	-0.19	-0.04	0.04	-0.02
TCGA.4B.A93V	False	True	-0.19	-12483.02	nan	-4825.72	1441.73	-375.87	False	-0.05	-0.19	0.01	-0.05	0.01
TCGA.55.7570	False	True	-0.20	-14235.35	1.00	-5759.22	-685.27	184.63	False	-0.82	-0.20	0.03	-0.07	0.02
TCGA.MP.A5C7	False	True	-0.20	-13205.19	1.00	-4502.28	-753.27	-542.37	False	-0.04	-0.20	-0.01	-0.02	0.00
TCGA.44.A47G	False	True	-0.20	6239.31	0.00	4432.06	422.73	434.63	False	0.68	-0.20	-0.01	0.03	-0.02
TCGA.50.6592	False	True	-0.21	5402.65	0.00	2219.17	-239.27	740.13	True	-0.21	0.28	-0.00	0.07	-0.04
TCGA.50.6594	False	True	-0.21	-9594.85	nan	-4676.67	6107.73	-526.37	False	0.05	-0.21	-0.00	-0.04	0.02
TCGA.64.1678	False	True	-0.22	-16711.19	nan	-6989.28	-838.27	-469.87	False	-0.62	-0.22	0.03	-0.10	0.04
TCGA.69.8255	False	True	-0.22	12829.48	nan	7084.11	-36.27	2858.63	True	-0.22	-0.14	0.01	-0.02	-0.01
TCGA.49.4507	False	True	-0.22	17506.65	nan	14857.61	-510.27	2348.13	True	-0.22	0.51	0.06	-0.00	-0.02
TCGA.73.4666	False	True	-0.22	42714.65	1.00	13497.11	5434.73	2339.63	True	-0.22	0.29	0.03	0.03	-0.03
TCGA.95.7039	False	True	-0.23	-12591.85	1.00	-4810.22	-363.27	-334.37	False	0.20	-0.23	0.00	-0.05	0.03
TCGA.55.5899	False	True	-0.23	-9125.19	0.00	-2435.44	-567.27	-254.87	False	0.00	-0.23	-0.02	-0.02	0.01
TCGA.78.7145	False	True	-0.23	-9635.35	nan	-4946.11	-416.27	-541.37	False	-0.63	-0.23	0.02	-0.04	-0.00
TCGA.97.8175	False	True	-0.23	137.48	0.00	1175.22	824.73	-445.37	False	-0.12	-0.23	0.01	-0.02	-0.02
TCGA.67.6215	False	True	-0.24	-1402.85	nan	503.83	-540.27	-458.87	False	-0.10	-0.24	-0.00	-0.02	-0.01
TCGA.MP.A4TE	False	True	-0.24	-17296.69	0.00	-7118.61	-756.27	-495.87	False	-0.04	-0.24	0.01	-0.03	0.01
TCGA.55.7914	False	True	-0.24	-8494.19	1.00	-1420.05	-225.27	40.13	False	-0.34	-0.24	-0.00	-0.05	0.03
TCGA.55.6969	False	True	-0.24	2558.81	0.00	3747.50	-34.27	441.63	True	-0.24	2.25	0.03	0.18	0.00
TCGA.78.7159	False	True	-0.25	-13649.02	nan	-5384.55	-659.27	-193.37	False	-0.33	-0.25	0.01	-0.04	0.01
TCGA.L9.A50W	False	True	-0.26	6368.15	0.00	4456.95	-721.27	-461.37	False	0.35	-0.26	-0.01	-0.02	-0.00
TCGA.44.7669	False	True	-0.26	2071.48	0.00	1070.28	-130.27	80.63	False	-0.73	-0.26	0.02	-0.05	0.00
TCGA.91.6836	False	True	-0.26	-12148.19	0.00	-5060.61	464.73	-276.87	False	-0.96	-0.26	0.06	-0.08	-0.01
TCGA.MP.A4SV	False	True	-0.28	-2187.02	0.00	-305.05	199.73	359.13	True	-0.28	-0.73	0.03	-0.10	0.00
TCGA.35.4123	False	True	-0.28	19306.15	nan	3854.28	2617.73	4662.63	True	-0.28	0.37	0.03	-0.00	-0.00
TCGA.05.4432	False	True	-0.28	2433.65	0.00	2804.17	-222.27	314.63	True	-0.28	0.59	0.02	0.04	-0.00
TCGA.55.6970	False	True	-0.29	9271.15	nan	2577.95	77.73	127.13	False	-0.76	-0.29	0.00	-0.02	-0.01
TCGA.50.8460	False	True	-0.29	-1101.52	1.00	-345.28	-603.27	-295.87	False	0.26	-0.29	-0.02	-0.01	-0.00
TCGA.64.5779	False	True	-0.29	-14878.02	1.00	-5948.94	-724.27	-226.37	False	0.08	-0.29	-0.00	-0.04	0.02
TCGA.55.8506	False	True	-0.29	-8893.02	1.00	-3898.00	-443.27	-373.87	False	0.32	-0.29	-0.01	-0.01	-0.00
TCGA.97.A4M3	False	True	-0.30	-11968.35	nan	-4897.05	-710.27	-477.37	False	0.06	-0.30	-0.01	-0.01	-0.01
TCGA.50.6673	False	True	-0.30	-10220.52	0.00	-4761.00	-724.27	-510.87	False	0.00	-0.30	-0.01	-0.03	0.01
TCGA.78.7149	False	True	-0.30	-14465.52	nan	-4364.22	-822.27	-454.87	False	-0.04	-0.30	-0.00	-0.04	0.01
TCGA.69.8254	False	True	-0.31	10010.31	0.00	5922.11	64.73	32.63	False	0.08	-0.31	-0.00	-0.01	-0.02
TCGA.NJ.A4YP	False	True	-0.31	5455.65	nan	3801.67	-182.27	226.13	True	-0.31	3.11	0.05	0.23	0.01
TCGA.L4.A4E5	False	True	-0.31	-11855.35	0.00	-4226.94	14.73	-324.87	False	-0.26	-0.31	0.03	-0.08	0.02
TCGA.L9.A7SV	False	True	-0.31	-12132.35	0.00	-4598.22	-673.27	-350.87	False	-0.73	-0.31	0.03	-0.11	0.04
TCGA.71.6725	False	True	-0.32	6540.65	0.00	5995.83	-641.27	-573.37	False	-0.14	-0.32	0.01	-0.05	0.01
TCGA.80.5608	False	True	-0.33	-5464.19	0.00	-1752.11	-482.27	-56.37	False	0.01	-0.33	0.00	-0.02	-0.01
TCGA.50.6590	False	True	-0.33	4508.31	0.00	1915.83	1737.73	127.13	False	0.20	-0.33	0.01	-0.03	-0.01
TCGA.86.8672	False	True	-0.33	-4411.02	nan	-1922.33	-320.27	77.63	False	0.23	-0.33	-0.00	-0.03	0.00
TCGA.95.7567	False	True	-0.34	2334.48	0.00	521.28	11.73	185.13	True	-0.34	0.94	0.06	0.03	-0.01
TCGA.05.4418	False	True	-0.36	5829.31	nan	4696.39	215.73	444.13	True	-0.36	0.11	0.04	0.00	-0.03
TCGA.35.4122	False	True	-0.36	34078.65	nan	6919.22	521.73	680.13	True	-0.36	-0.25	0.00	-0.04	0.01
TCGA.05.4425	False	True	-0.37	1826.65	nan	1249.33	-256.27	-355.37	False	0.24	-0.37	-0.01	-0.02	0.00
TCGA.99.8033	False	True	-0.39	24871.98	1.00	10588.89	634.73	754.63	True	-0.39	0.78	0.06	0.06	-0.05
TCGA.95.A4VP	False	True	-0.40	-11254.85	0.00	-3279.22	-495.27	-54.37	False	0.39	-0.40	-0.00	-0.04	0.00
TCGA.44.2656	False	True	-0.40	41606.06	nan	13966.11	3210.23	2139.13	True	-0.40	-0.58	-0.03	-0.00	-0.03
TCGA.55.1594	False	True	-0.40	-8657.52	0.00	-3478.50	-375.27	342.13	False	-0.61	-0.40	-0.00	-0.06	0.02
TCGA.50.5939	False	True	-0.41	-9294.52	nan	-2600.67	-364.27	-511.87	False	0.32	-0.41	-0.01	-0.02	-0.01
TCGA.97.7547	False	True	-0.42	-2408.19	0.00	-1478.11	-440.27	-383.87	False	0.04	-0.42	-0.01	-0.03	0.00
TCGA.05.5428	False	True	-0.42	-5731.02	nan	-6520.39	-654.27	-417.37	False	-0.70	-0.42	0.01	-0.09	0.04
TCGA.75.5125	False	True	-0.43	4076.98	1.00	-0.50	4779.73	-2.87	False	-0.01	-0.43	0.00	-0.04	-0.00
TCGA.MP.A4TH	False	True	-0.44	-729.19	0.00	1125.28	-446.27	70.13	False	0.30	-0.44	-0.01	-0.03	0.00
TCGA.49.6761	False	True	-0.44	-9833.69	nan	-3503.67	579.73	-140.87	False	-0.07	-0.44	0.02	-0.08	0.02
TCGA.86.8673	False	True	-0.44	-14304.35	0.00	-5678.61	-766.27	-187.37	False	-0.02	-0.44	0.01	-0.06	0.01
TCGA.55.8510	False	True	-0.45	1380.81	0.00	-850.61	4.73	30.63	False	0.88	-0.45	-0.05	-0.00	0.01
TCGA.38.6178	False	True	-0.45	-8348.85	0.00	-3529.05	-757.27	-517.37	False	0.24	-0.45	-0.01	-0.04	0.00
TCGA.73.7499	False	True	-0.46	48995.48	0.00	8839.83	-167.27	1986.13	True	-0.46	-0.64	0.01	-0.06	-0.01
TCGA.44.2666	False	True	-0.47	-10271.94	nan	-2704.11	-24.77	-248.87	False	-0.50	-0.47	0.01	-0.08	0.02
TCGA.62.8394	False	True	-0.47	2378.65	0.00	4231.50	-566.27	-265.87	False	0.08	-0.47	0.01	-0.04	-0.01
TCGA.55.A492	False	True	-0.47	-15139.35	nan	-5132.61	-797.27	-490.37	False	0.04	-0.47	-0.02	-0.03	0.01
TCGA.75.6205	False	True	-0.48	2101.98	1.00	880.28	-108.27	38.13	False	0.62	-0.48	-0.02	-0.03	0.01
TCGA.50.5932	False	True	-0.48	-11788.19	0.00	-3532.33	-688.27	-495.87	False	-0.11	-0.48	-0.00	-0.05	0.00
TCGA.NJ.A7XG	False	True	-0.49	-8620.85	nan	-2707.67	-710.27	-528.37	False	0.05	-0.49	-0.00	-0.04	-0.01
TCGA.05.4390	False	True	-0.49	-15489.35	nan	-6670.61	-675.27	-451.37	False	-0.18	-0.49	0.00	-0.07	0.02
TCGA.44.A4SU	False	True	-0.49	-9070.85	0.00	-3242.67	-449.27	-386.37	False	0.12	-0.49	-0.00	-0.04	0.00
TCGA.75.6211	False	True	-0.50	-15357.02	0.00	-6422.83	-783.27	-352.87	False	-0.17	-0.50	-0.01	-0.06	0.03
TCGA.49.4506	False	True	-0.50	-1040.35	nan	284.50	-599.27	1780.13	True	-0.50	0.49	0.04	-0.02	0.01
TCGA.86.8056	False	True	-0.50	974.15	0.00	-277.55	-239.27	-210.37	False	-0.45	-0.50	-0.03	-0.01	-0.01
TCGA.38.4625	False	True	-0.50	21019.65	nan	9145.11	10752.73	520.63	True	-0.50	1.50	0.07	0.08	-0.02
TCGA.44.A47B	False	True	-0.51	-8131.35	1.00	-3532.55	-666.27	151.13	False	-0.04	-0.51	-0.01	-0.05	0.00
TCGA.55.A494	False	True	-0.51	-17195.69	0.00	-6650.05	-807.27	-415.37	False	-0.26	-0.51	0.02	-0.08	0.02
TCGA.55.1592	False	True	-0.51	8036.81	0.00	3072.06	-208.27	-274.37	False	-0.66	-0.51	-0.05	0.00	0.00
TCGA.55.8616	False	True	-0.52	-12021.69	nan	-5363.94	-297.27	-326.87	False	-0.08	-0.52	0.01	-0.09	0.03
TCGA.55.A491	False	True	-0.52	-3629.19	0.00	-1615.67	-192.27	-216.37	False	0.25	-0.52	-0.01	-0.05	0.02
TCGA.50.7109	False	True	-0.53	-9045.19	1.00	-3394.05	-652.27	-21.37	False	-0.38	-0.53	-0.00	-0.06	0.01
TCGA.50.5066	False	True	-0.53	13876.81	nan	-3236.94	-512.27	559.63	False	-0.30	-0.53	-0.00	-0.08	0.02
TCGA.78.7155	False	True	-0.54	-14715.52	0.00	-6581.00	-718.27	-340.87	False	-0.81	-0.54	0.03	-0.11	0.03
TCGA.78.7154	False	True	-0.55	-11942.19	0.00	-5027.61	-707.27	-402.87	False	-0.47	-0.55	0.01	-0.08	0.02
TCGA.50.8457	False	True	-0.55	4060.31	1.00	1905.22	-578.27	138.13	False	0.57	-0.55	-0.03	-0.03	0.02
TCGA.93.A4JO	False	True	-0.56	-2694.35	0.00	315.17	-212.27	208.63	False	0.56	-0.56	-0.01	-0.05	0.01
TCGA.NJ.A4YG	False	True	-0.56	-1942.52	nan	-193.67	-492.27	-411.87	False	0.23	-0.56	-0.01	-0.06	0.02
TCGA.64.1676	False	True	-0.57	6044.15	nan	1128.39	721.73	-91.87	False	-0.57	-0.57	0.00	-0.07	0.00
TCGA.55.8615	False	True	-0.57	-15816.35	1.00	-6592.89	-809.27	-554.87	False	-0.04	-0.57	0.01	-0.08	0.02
TCGA.50.5942	False	True	-0.58	-9162.69	nan	-3501.44	-700.27	-306.87	False	0.16	-0.58	-0.01	-0.07	0.02
TCGA.55.6980	False	True	-0.59	-4109.02	0.00	188.06	-535.27	-430.87	False	0.54	-0.59	-0.03	-0.03	0.00
TCGA.55.8085	False	True	-0.60	22036.98	0.00	8335.89	-402.27	570.13	True	-0.60	-0.25	0.01	-0.03	-0.01
TCGA.55.8094	False	True	-0.60	-14573.35	0.00	-4812.05	-782.27	-534.87	False	-0.41	-0.60	0.03	-0.09	0.01
TCGA.44.3917	False	True	-0.61	-7710.85	nan	-6079.39	-634.27	-171.87	False	-0.72	-0.61	-0.00	-0.09	0.03
TCGA.50.5936	False	True	-0.61	-14016.19	nan	-5744.33	-733.27	-499.87	False	0.06	-0.61	-0.01	-0.06	0.01
TCGA.55.6985	False	True	-0.62	-5640.52	0.00	-2553.78	-324.27	-199.37	False	0.41	-0.62	-0.02	-0.04	-0.00
TCGA.86.8674	False	True	-0.62	-14930.19	1.00	-6130.00	-741.27	-524.37	False	-0.12	-0.62	-0.01	-0.04	0.00
TCGA.44.6779	False	True	-0.62	-2471.35	nan	-1996.61	-352.27	203.63	False	0.46	-0.62	-0.01	-0.03	-0.01
TCGA.97.7546	False	True	-0.63	3893.48	0.99	-698.11	120.73	14.63	False	0.13	-0.63	-0.03	-0.03	0.00
TCGA.05.4427	False	True	-0.64	-4132.52	1.00	-2787.72	857.73	-205.87	False	-0.30	-0.64	0.01	-0.07	0.00
TCGA.78.8662	False	True	-0.64	-16388.19	nan	-6934.55	-799.27	-489.37	False	-0.41	-0.64	0.01	-0.12	0.04
TCGA.75.6207	False	True	-0.65	-10278.02	nan	-4441.00	2024.73	-401.37	False	-0.63	-0.65	0.05	-0.14	0.03
TCGA.44.3918	False	True	-0.65	32377.98	nan	7172.67	4212.73	859.38	True	-0.65	-0.27	-0.02	0.02	-0.02
TCGA.55.7574	False	True	-0.65	-10994.85	1.00	-3634.61	-611.27	73.63	False	0.72	-0.65	-0.04	-0.03	0.01
TCGA.97.A4M7	False	True	-0.66	15345.15	0.00	8195.28	-58.27	-105.37	False	0.84	-0.66	-0.03	-0.02	-0.00
TCGA.44.6147	False	True	-0.66	-5606.94	0.00	-1942.22	-707.77	-293.87	False	-0.02	-0.66	-0.03	-0.04	0.01
TCGA.49.AAQV	False	True	-0.67	1552.81	0.00	1387.11	40.73	-93.37	False	-0.24	-0.67	0.01	-0.06	-0.02
TCGA.49.AAR2	False	True	-0.68	-12290.85	0.00	-3697.33	-769.27	-294.37	False	0.21	-0.68	-0.00	-0.06	-0.00
TCGA.95.A4VK	False	True	-0.68	-10396.69	1.00	-3444.78	-615.27	-116.37	False	0.17	-0.68	0.01	-0.07	0.01
TCGA.55.7283	False	True	-0.68	3797.81	nan	-93.78	-584.27	-147.87	False	-0.14	-0.68	0.00	-0.08	0.02
TCGA.49.6767	False	True	-0.70	-2390.35	0.00	-459.61	310.73	106.13	False	-0.09	-0.70	0.02	-0.09	0.01
TCGA.55.7227	False	True	-0.71	-1662.69	nan	-951.61	97.73	-308.37	False	0.67	-0.71	-0.03	-0.05	0.01
TCGA.95.8494	False	True	-0.71	-10139.19	nan	-3683.94	-136.27	-531.87	False	0.17	-0.71	0.02	-0.09	0.01
TCGA.53.A4EZ	False	True	-0.71	-13175.85	0.00	-3998.61	-516.27	-291.37	False	-0.49	-0.71	-0.01	-0.06	0.01
TCGA.62.A46P	False	True	-0.71	-15901.52	1.00	-5975.05	-799.27	-493.37	False	0.12	-0.71	-0.01	-0.06	0.01
TCGA.05.4422	False	True	-0.71	28886.81	0.00	9420.17	-268.27	1939.13	False	-0.23	-0.71	-0.01	-0.06	-0.00
TCGA.05.5429	False	True	-0.72	-15330.19	nan	-6278.17	-833.27	-496.87	False	-0.12	-0.72	0.00	-0.09	0.02
TCGA.97.A4M0	False	True	-0.72	4451.65	0.00	3188.50	-273.27	268.63	False	0.20	-0.72	-0.01	-0.05	-0.01
TCGA.44.6148	False	True	-0.73	-8872.19	nan	-3241.28	-616.27	-137.37	False	0.46	-0.73	-0.04	-0.04	0.02
TCGA.55.8621	False	True	-0.73	6133.65	0.00	4310.39	375.73	-151.37	False	0.91	-0.73	-0.04	-0.03	-0.00
TCGA.62.A46Y	False	True	-0.74	4597.15	nan	1380.45	584.73	-26.87	False	0.12	-0.74	-0.02	-0.05	-0.00
TCGA.86.8358	False	True	-0.74	-13706.35	0.00	-5662.61	-682.27	-286.87	False	-0.05	-0.74	-0.00	-0.08	0.02
TCGA.64.1680	False	True	-0.74	11948.15	nan	271.22	-740.27	-490.87	False	-0.05	-0.74	-0.00	-0.07	0.01
TCGA.78.7540	False	True	-0.75	-8593.85	1.00	859.11	-485.27	-411.37	False	0.31	-0.75	-0.01	-0.04	-0.01
TCGA.S2.AA1A	False	True	-0.76	-6550.52	0.00	-1745.72	-582.27	-143.37	False	0.47	-0.76	-0.02	-0.06	0.01
TCGA.86.A4D0	False	True	-0.77	-13704.35	nan	-5936.94	-600.27	-378.87	False	-1.07	-0.77	0.03	-0.13	0.03
TCGA.05.4424	False	True	-0.78	-3153.02	0.00	-638.44	-598.27	-135.37	False	-0.03	-0.78	-0.04	-0.04	0.01
TCGA.91.8499	False	True	-0.78	-7774.19	nan	-3524.05	-656.27	-326.37	False	-0.75	-0.78	0.02	-0.13	0.04
TCGA.49.4490	False	True	-0.78	-12137.35	1.00	-4420.22	-806.27	-487.37	False	0.31	-0.78	-0.01	-0.09	0.02
TCGA.95.7043	False	True	-0.78	-16752.85	0.00	-7006.17	-840.27	-438.37	False	-0.02	-0.78	-0.02	-0.07	0.02
TCGA.78.7148	False	True	-0.78	-10697.69	nan	-3504.61	-701.27	5.63	False	-0.08	-0.78	-0.01	-0.07	0.00
TCGA.38.4631	False	True	-0.80	-13400.19	0.00	-5485.89	-796.27	-394.87	False	-0.28	-0.80	-0.00	-0.08	0.01
TCGA.78.7147	False	True	-0.80	7905.48	0.00	5211.28	-611.27	-33.87	False	-0.17	-0.80	0.02	-0.09	-0.01
TCGA.50.5930	False	True	-0.81	-13896.85	nan	-5801.50	-800.27	-321.87	False	0.24	-0.81	-0.02	-0.07	0.02
TCGA.55.8206	False	True	-0.81	25332.98	0.00	8229.39	-271.27	-395.37	False	0.34	-0.81	-0.05	-0.02	0.00
TCGA.69.7760	False	True	-0.81	-12405.85	nan	-5970.17	-714.27	-544.87	False	-0.56	-0.81	0.02	-0.09	-0.00
TCGA.78.7163	False	True	-0.81	305.31	nan	2410.83	-121.27	-192.37	False	-0.03	-0.81	0.00	-0.07	-0.01
TCGA.NJ.A4YI	False	True	-0.81	-8604.19	1.00	-4602.11	91.73	-549.37	False	0.50	-0.81	-0.03	-0.06	0.01
TCGA.78.7220	False	True	-0.82	-10506.35	1.00	-4068.17	-611.27	-151.37	False	-0.69	-0.82	0.00	-0.08	0.00
TCGA.44.6776	False	True	-0.83	-15010.19	nan	-6018.17	-773.27	-488.37	False	0.10	-0.83	-0.02	-0.06	0.01
TCGA.91.A4BD	False	True	-0.84	-8517.85	nan	-4149.67	-714.27	-506.37	False	0.19	-0.84	-0.02	-0.07	0.01
TCGA.55.7815	False	True	-0.85	-12236.35	nan	-6269.39	-580.27	-460.87	False	-0.08	-0.85	-0.03	-0.06	0.01
TCGA.55.8512	False	True	-0.85	-13904.85	nan	-4680.22	-600.27	-281.37	False	0.34	-0.85	-0.02	-0.06	0.00
TCGA.44.5643	False	True	-0.86	-10982.69	nan	-4390.61	-711.27	-229.87	False	-0.33	-0.86	0.02	-0.12	0.02
TCGA.75.6206	False	True	-0.87	-10343.02	0.00	-4210.22	-748.27	-485.87	False	0.27	-0.87	-0.04	-0.05	0.02
TCGA.55.7903	False	True	-0.87	-4604.19	nan	-2414.83	867.73	-24.37	False	-0.51	-0.87	0.05	-0.13	-0.01
TCGA.NJ.A4YF	False	True	-0.88	-16074.52	nan	-6760.50	-809.27	-498.37	False	-0.16	-0.88	0.01	-0.10	0.02
TCGA.49.AAR3	False	True	-0.88	-3151.52	0.00	-1491.44	844.73	520.13	False	0.52	-0.88	-0.02	-0.07	0.00
TCGA.49.4487	False	True	-0.88	-9483.35	1.00	-3746.83	-602.27	177.13	False	0.15	-0.88	-0.01	-0.09	0.02
TCGA.67.3773	False	True	-0.88	3537.65	nan	-233.61	-472.27	-261.37	False	0.19	-0.88	-0.02	-0.09	0.02
TCGA.55.6712	False	True	-0.88	1923.98	nan	2174.56	-42.27	505.63	False	0.49	-0.88	-0.00	-0.07	-0.00
TCGA.35.5375	False	True	-0.89	-11030.52	nan	-5603.44	-573.27	-176.37	False	-0.36	-0.89	-0.00	-0.11	0.02
TCGA.O1.A52J	False	True	-0.90	10939.98	0.00	8436.89	-542.27	-450.87	False	0.51	-0.90	-0.03	-0.04	-0.00
TCGA.78.7153	False	True	-0.90	-10499.69	nan	-4064.83	-828.27	-300.37	False	-0.37	-0.90	0.01	-0.12	0.03
TCGA.93.A4JP	False	True	-0.90	13479.81	0.00	8222.89	-71.27	-368.87	False	0.52	-0.90	-0.04	-0.03	-0.02
TCGA.55.6543	False	True	-0.90	-7336.02	nan	-2333.39	-270.27	-459.87	False	0.12	-0.90	-0.02	-0.06	-0.00
TCGA.78.8655	False	True	-0.91	-5304.85	1.00	-2392.05	-590.27	-151.87	False	0.31	-0.91	-0.02	-0.07	0.01
TCGA.91.8496	False	True	-0.91	13975.48	nan	-852.50	-516.27	-393.37	False	0.11	-0.91	-0.02	-0.07	0.01
TCGA.44.5644	False	True	-0.91	-16852.19	1.00	-7010.50	-813.27	-459.37	False	-0.21	-0.91	0.01	-0.11	0.02
TCGA.55.8302	False	True	-0.92	-5138.19	1.00	-1478.39	2442.73	-259.37	False	0.57	-0.92	0.01	-0.09	-0.01
TCGA.55.8508	False	True	-0.92	-12238.19	1.00	-5536.78	-748.27	-459.37	False	0.30	-0.92	-0.01	-0.09	0.01
TCGA.86.8668	False	True	-0.92	-4981.69	0.00	-2954.67	-633.27	-431.37	False	0.83	-0.92	-0.03	-0.06	0.01
TCGA.44.6146	False	True	-0.93	-14847.77	nan	-4858.11	-750.27	-480.12	False	0.15	-0.93	-0.03	-0.06	0.01
TCGA.91.6830	False	True	-0.93	-9054.52	1.00	-2533.44	-525.27	-190.37	False	0.13	-0.93	-0.02	-0.06	0.01
TCGA.L4.A4E6	False	True	-0.94	12688.98	0.00	4660.83	-268.27	-327.87	False	0.72	-0.94	-0.07	-0.02	0.00
TCGA.MP.A4T7	False	True	-0.95	-7404.85	nan	-3155.44	-582.27	-361.87	False	0.08	-0.95	0.01	-0.10	-0.00
TCGA.49.AARR	False	True	-0.95	-4128.35	1.00	-1596.44	-248.27	-69.37	False	0.89	-0.95	-0.05	-0.05	0.01
TCGA.55.6981	False	True	-0.95	-14129.35	1.00	-5833.72	-603.27	-557.87	False	0.19	-0.95	-0.01	-0.09	0.02
TCGA.62.A471	False	True	-0.96	-14394.35	nan	-4747.50	-658.27	-302.37	False	-0.39	-0.96	0.01	-0.09	-0.02
TCGA.05.5715	False	True	-0.96	-12129.69	0.00	-5774.55	-757.27	-472.87	False	0.20	-0.96	-0.04	-0.06	0.01
TCGA.50.5051	False	True	-0.97	-15590.69	nan	-6811.50	-740.27	-458.37	False	0.09	-0.97	-0.01	-0.09	0.01
TCGA.55.8620	False	True	-0.97	-10247.69	0.00	-4286.72	-586.27	-143.37	False	-0.02	-0.97	-0.02	-0.09	0.01
TCGA.55.7907	False	True	-0.98	-8052.69	1.00	-3826.50	-595.27	-215.37	False	0.15	-0.98	-0.02	-0.09	0.02
TCGA.55.8507	False	True	-0.98	-11776.69	0.00	-4408.78	-676.27	-433.87	False	0.10	-0.98	-0.01	-0.10	0.02
TCGA.78.7156	False	True	-0.98	-15053.02	nan	-5521.78	-791.27	-477.37	False	-0.28	-0.98	-0.02	-0.10	0.03
TCGA.67.6217	False	True	-0.99	10290.48	0.00	397.11	-591.27	45.63	False	0.26	-0.99	-0.02	-0.07	0.00
TCGA.75.5146	False	True	-0.99	-8727.35	nan	-3979.00	-773.27	-325.87	False	-0.01	-0.99	-0.03	-0.09	0.03
TCGA.91.6840	False	True	-0.99	-9050.69	0.00	-3150.33	-728.27	-155.37	False	0.17	-0.99	-0.01	-0.09	0.01
TCGA.67.3774	False	True	-0.99	-3357.35	1.00	-1697.39	-599.27	-309.37	False	0.28	-0.99	-0.03	-0.06	0.00
TCGA.67.6216	False	True	-1.01	-4687.52	nan	-1825.22	-325.27	-243.37	False	0.38	-1.01	-0.02	-0.08	-0.01
TCGA.38.4632	False	True	-1.02	-3286.02	nan	-3900.44	-261.27	-245.87	False	-0.32	-1.02	-0.00	-0.13	0.04
TCGA.44.7659	False	True	-1.03	-12588.85	nan	-5128.94	-591.27	-452.37	False	0.22	-1.03	-0.02	-0.08	0.01
TCGA.97.8176	False	True	-1.03	-13241.35	nan	-5361.72	-792.27	-441.37	False	-0.21	-1.03	-0.00	-0.12	0.02
TCGA.69.7761	False	True	-1.03	10662.81	0.00	5675.45	-264.27	557.13	False	0.31	-1.03	-0.02	-0.04	-0.03
TCGA.55.6968	False	True	-1.05	-3877.19	0.00	-2782.28	-143.27	-96.87	False	-0.02	-1.05	-0.02	-0.09	0.01
TCGA.62.A46O	False	True	-1.06	-14468.19	nan	-6310.44	-732.27	-524.37	False	-0.71	-1.06	0.01	-0.12	0.01
TCGA.86.A4P7	False	True	-1.09	-6510.85	0.00	-809.28	-424.27	141.63	False	0.80	-1.09	-0.05	-0.05	-0.00
TCGA.49.4488	False	True	-1.11	-8566.69	nan	-3997.05	-434.27	-88.37	False	-0.29	-1.11	-0.00	-0.12	0.02
TCGA.86.A4JF	False	True	-1.13	8590.98	1.00	3758.06	908.73	-147.37	False	0.05	-1.13	-0.00	-0.09	-0.02
TCGA.97.8552	False	True	-1.13	1171.31	0.00	411.83	-596.27	-397.37	False	0.51	-1.13	-0.04	-0.08	0.01
TCGA.64.1677	False	True	-1.15	-11449.02	nan	-5047.05	-523.27	-357.87	False	-0.33	-1.15	0.01	-0.16	0.03
TCGA.97.A4M1	False	True	-1.15	9185.15	1.00	4298.56	-388.27	-326.87	False	0.50	-1.15	-0.03	-0.09	0.01
TCGA.55.1596	False	True	-1.15	-9872.02	0.00	-2874.89	-698.27	-354.37	False	-0.25	-1.15	0.00	-0.11	-0.00
TCGA.62.A46S	False	True	-1.16	-8990.19	0.00	-3529.72	-542.27	-313.87	False	-0.14	-1.16	-0.03	-0.07	-0.00
TCGA.86.7701	False	True	-1.16	-14047.52	nan	-5980.17	-651.27	-190.87	False	0.19	-1.16	-0.02	-0.10	0.02
TCGA.49.AAR0	False	True	-1.17	-3577.85	0.00	261.72	-556.27	-220.87	False	0.48	-1.17	-0.04	-0.08	0.01
TCGA.05.4396	False	True	-1.17	-13144.02	nan	-5480.39	-787.27	-525.87	False	-0.03	-1.17	-0.02	-0.09	0.01
TCGA.44.A47A	False	True	-1.18	572.15	nan	60.17	-355.27	-385.37	False	0.23	-1.18	-0.01	-0.11	0.01
TCGA.MP.A4TF	False	True	-1.19	-12462.85	1.00	-4325.00	249.73	-411.87	False	-0.03	-1.19	0.01	-0.12	-0.00
TCGA.MP.A4SW	False	True	-1.19	2660.98	1.00	769.56	-412.27	-331.37	False	0.48	-1.19	-0.03	-0.08	-0.00
TCGA.50.5068	False	True	-1.21	14451.81	nan	-1611.67	-682.27	102.63	False	-0.24	-1.21	-0.02	-0.13	0.03
TCGA.86.A4P8	False	True	-1.21	4078.98	0.00	3675.33	-10.27	558.63	False	0.79	-1.21	-0.06	-0.04	-0.01
TCGA.97.A4M6	False	True	-1.22	11894.31	0.00	7506.50	-206.27	-217.87	False	0.63	-1.22	-0.04	-0.05	-0.02
TCGA.J2.A4AG	False	True	-1.24	-597.52	nan	-1721.44	-417.27	-221.37	False	0.52	-1.24	-0.03	-0.08	-0.00
TCGA.73.A9RS	False	True	-1.25	-14975.35	nan	-6233.50	-541.27	-410.37	False	-0.05	-1.25	-0.01	-0.12	0.01
TCGA.50.5055	False	True	-1.25	-689.35	nan	-344.05	-695.27	300.13	False	0.58	-1.25	-0.04	-0.11	0.03
TCGA.78.7160	False	True	-1.25	-4366.02	1.00	-1189.22	-414.27	447.13	False	0.03	-1.25	-0.05	-0.07	0.00
TCGA.55.7573	False	True	-1.27	1056.98	1.00	1110.67	-643.27	-326.87	False	0.46	-1.27	-0.04	-0.08	0.01
TCGA.55.6979	False	True	-1.27	5601.15	0.00	968.61	870.73	264.13	False	0.61	-1.27	-0.05	-0.07	-0.00
TCGA.95.7947	False	True	-1.28	10875.15	0.00	3036.11	-183.27	-26.37	False	-0.31	-1.28	-0.01	-0.10	-0.01
TCGA.91.6835	False	True	-1.30	7598.81	0.00	4571.22	91.73	1331.13	False	0.70	-1.30	-0.07	-0.04	-0.01
TCGA.86.8669	False	True	-1.30	-12745.85	1.00	-4541.89	-632.27	-366.87	False	0.11	-1.30	-0.03	-0.10	0.01
TCGA.97.7938	False	True	-1.31	-8338.02	1.00	-4299.44	-243.27	-267.87	False	-0.24	-1.31	-0.04	-0.09	0.01
TCGA.78.8640	False	True	-1.31	-11200.85	0.00	-4757.55	-666.27	-309.87	False	-0.16	-1.31	-0.01	-0.14	0.02
TCGA.49.AARQ	False	True	-1.32	-9468.85	0.00	-2976.39	-658.27	-97.87	False	0.00	-1.32	-0.00	-0.13	0.00
TCGA.55.6972	False	True	-1.32	-17078.85	nan	-7463.28	-847.27	-547.87	False	-0.18	-1.32	-0.02	-0.14	0.03
TCGA.78.8660	False	True	-1.33	-6449.02	1.00	-2391.22	-121.27	71.13	False	0.34	-1.33	-0.03	-0.12	0.02
TCGA.67.3771	False	True	-1.34	-4552.19	0.00	-3337.94	-593.27	-198.37	False	-0.10	-1.34	-0.04	-0.09	0.00
TCGA.NJ.A55O	False	True	-1.35	-9909.85	nan	-3245.55	-238.27	-448.87	False	0.37	-1.35	-0.03	-0.10	0.01
TCGA.86.8585	False	True	-1.35	-6750.19	1.00	-2944.28	-413.27	-38.87	False	0.23	-1.35	-0.02	-0.13	0.02
TCGA.75.6203	False	True	-1.35	4409.48	0.00	3685.50	-480.27	-333.37	False	0.71	-1.35	-0.05	-0.08	0.01
TCGA.55.6986	False	True	-1.36	-8050.85	nan	-3912.00	-621.27	-444.87	False	-0.01	-1.36	-0.00	-0.16	0.03
TCGA.49.AARN	False	True	-1.37	-11685.52	1.00	-3893.83	-502.27	-389.37	False	0.48	-1.37	-0.01	-0.12	0.00
TCGA.55.7725	False	True	-1.38	-5715.35	nan	-3353.83	-489.27	-318.37	False	-0.12	-1.38	-0.02	-0.14	0.02
TCGA.75.6212	False	True	-1.38	270.65	nan	-229.33	-646.27	-518.87	False	0.41	-1.38	-0.04	-0.10	0.01
TCGA.55.A4DF	False	True	-1.39	2732.48	0.00	2048.83	678.73	153.13	False	-0.32	-1.39	-0.01	-0.10	-0.02
TCGA.05.5423	False	True	-1.39	19818.48	nan	-2564.44	-622.27	-318.37	False	-0.16	-1.39	-0.03	-0.13	0.03
TCGA.69.8453	False	True	-1.41	10988.65	0.00	5736.06	-331.27	-58.87	False	1.17	-1.41	-0.06	-0.06	-0.02
TCGA.55.6984	False	True	-1.43	-16114.85	nan	-6566.72	-736.27	-508.87	False	0.16	-1.43	-0.00	-0.14	0.00
TCGA.55.7910	False	True	-1.44	-16778.85	nan	-7116.05	-751.27	-541.87	False	-0.00	-1.44	-0.01	-0.13	0.01
TCGA.91.7771	False	True	-1.44	729.31	1.00	-721.83	-522.27	228.63	False	0.04	-1.44	-0.05	-0.09	0.01
TCGA.44.5645	False	True	-1.45	5268.90	1.00	838.03	-520.77	-360.62	False	0.28	-1.45	-0.05	-0.11	0.02
TCGA.91.6849	False	True	-1.48	-11905.85	nan	-4760.50	-768.27	-342.87	False	0.21	-1.48	-0.04	-0.10	0.01
TCGA.69.7764	False	True	-1.48	-12757.85	0.00	-5077.50	-726.27	-209.87	False	0.06	-1.48	-0.03	-0.13	0.02
TCGA.NJ.A55A	False	True	-1.55	-10500.52	nan	-4933.33	-578.27	-299.87	False	0.38	-1.55	-0.04	-0.13	0.02
TCGA.50.5935	False	True	-1.56	-118.52	0.00	1093.95	-631.27	-327.37	False	0.14	-1.56	-0.03	-0.13	0.01
TCGA.50.6597	False	True	-1.57	-10028.52	0.00	-1900.11	-712.27	-407.37	False	0.32	-1.57	-0.02	-0.13	0.01
TCGA.55.A48X	False	True	-1.59	-2832.19	0.00	-776.50	-374.27	-56.87	False	0.78	-1.59	-0.04	-0.11	0.01
TCGA.53.7813	False	True	-1.59	-14523.52	nan	-6529.05	-737.27	-174.37	False	-0.18	-1.59	-0.02	-0.15	0.02
TCGA.55.A4DG	False	True	-1.59	-4945.52	0.00	-462.00	-599.27	-71.37	False	0.02	-1.59	-0.04	-0.13	0.02
TCGA.55.7724	False	True	-1.60	-8086.85	nan	-4793.28	-578.27	-336.87	False	0.09	-1.60	-0.05	-0.12	0.02
TCGA.80.5611	False	True	-1.63	1660.15	1.00	980.00	-500.27	-420.87	False	-0.07	-1.63	-0.03	-0.11	-0.01
TCGA.78.7143	False	True	-1.63	2438.48	0.00	-904.94	-339.27	-405.87	False	-0.16	-1.63	-0.01	-0.14	0.00
TCGA.MP.A4T6	False	True	-1.68	-195.69	0.00	-143.55	-500.27	-197.87	False	0.49	-1.68	-0.02	-0.13	-0.01
TCGA.50.5941	False	True	-1.70	18178.98	0.00	7259.06	169.73	465.63	False	0.64	-1.70	-0.04	-0.09	-0.02
TCGA.49.6742	False	True	-1.74	-13837.69	nan	-5342.17	-761.27	-483.87	False	-0.00	-1.74	-0.01	-0.15	0.00
TCGA.91.8497	False	True	-1.76	-3478.35	1.00	-637.72	-591.27	-389.37	False	0.78	-1.76	-0.06	-0.12	0.02
TCGA.62.A46R	False	True	-1.77	-7699.02	1.00	-3798.39	-343.27	-37.87	False	-0.17	-1.77	-0.04	-0.13	0.00
TCGA.62.A472	False	True	-1.77	-12086.69	nan	-5220.33	-192.27	-247.37	False	-0.02	-1.77	-0.02	-0.16	0.02
TCGA.55.7728	False	True	-1.77	9569.98	0.00	2511.89	10.73	-47.37	False	0.86	-1.77	-0.07	-0.07	-0.02
TCGA.05.5420	False	True	-1.78	25349.81	nan	411.67	-219.27	94.63	False	0.06	-1.78	-0.05	-0.12	0.00
TCGA.55.7727	False	True	-1.79	-8457.35	nan	-4700.61	-564.27	-358.37	False	-0.14	-1.79	-0.03	-0.15	0.02
TCGA.38.A44F	False	True	-1.80	-1156.35	1.00	559.39	-458.27	-201.37	False	0.86	-1.80	-0.05	-0.11	-0.01
TCGA.62.A470	False	True	-1.80	-15697.02	nan	-7043.39	-754.27	-546.87	False	0.13	-1.80	-0.04	-0.15	0.02
TCGA.49.4514	False	True	-1.80	-13127.85	nan	-4809.11	-797.27	-216.37	False	-0.13	-1.80	-0.01	-0.18	0.02
TCGA.55.8619	False	True	-1.84	-319.69	0.00	2063.22	-459.27	37.13	False	1.43	-1.84	-0.07	-0.10	-0.00
TCGA.05.4384	False	True	-1.84	-11248.02	nan	-5093.28	-697.27	-462.87	False	0.34	-1.84	-0.06	-0.12	0.02
TCGA.55.8514	False	True	-1.85	-11150.35	1.00	-3623.05	-578.27	-530.87	False	0.44	-1.85	-0.02	-0.16	0.00
TCGA.80.5607	False	True	-1.86	-7806.02	nan	-2612.61	-618.27	-60.37	False	0.25	-1.86	-0.01	-0.16	0.00
TCGA.86.7714	False	True	-1.88	-9082.85	nan	-4513.00	-758.27	-522.37	False	0.21	-1.88	-0.04	-0.15	0.02
TCGA.75.7031	False	True	-1.91	-11236.19	nan	-4706.50	-710.27	-193.37	False	-0.04	-1.91	-0.02	-0.17	0.02
TCGA.78.7152	False	True	-1.92	-11714.19	nan	-5006.72	-786.27	-294.87	False	0.23	-1.92	-0.02	-0.19	0.03
TCGA.05.4433	False	True	-1.94	-8335.52	0.00	-1339.11	-634.27	-194.37	False	0.40	-1.94	-0.05	-0.11	-0.02
TCGA.38.7271	False	True	-1.97	-1511.69	1.00	880.56	-493.27	638.63	False	0.87	-1.97	-0.07	-0.13	0.02
TCGA.67.3770	False	True	-1.98	10046.81	nan	1507.89	-733.27	-420.37	False	0.20	-1.98	-0.05	-0.17	0.03
TCGA.75.5126	False	True	-1.98	3603.48	nan	1692.11	3138.73	51.13	False	0.62	-1.98	-0.05	-0.13	-0.00
TCGA.97.A4M2	False	True	-1.99	10122.81	0.00	2670.11	12.73	178.13	False	0.88	-1.99	-0.08	-0.10	0.00
TCGA.62.8397	False	True	-2.05	-11399.69	nan	-3038.00	-798.27	-555.87	False	0.47	-2.05	-0.05	-0.16	0.02
TCGA.91.6828	False	True	-2.07	-7081.52	1.00	-3808.33	-561.27	-213.37	False	0.21	-2.07	-0.05	-0.14	0.01
TCGA.86.A456	False	True	-2.13	-3657.52	0.00	850.72	146.73	-325.37	False	0.46	-2.13	-0.05	-0.11	-0.04
TCGA.J2.A4AE	False	True	-2.16	1626.31	nan	1915.06	-331.27	-229.37	False	0.30	-2.16	-0.04	-0.14	-0.02
TCGA.05.4410	False	True	-2.22	5694.48	0.00	3568.61	-463.27	-0.37	False	0.49	-2.22	-0.05	-0.16	0.00
TCGA.55.8513	False	True	-2.63	-5314.35	1.00	-2838.17	-410.27	-486.37	False	0.96	-2.63	-0.10	-0.15	0.00
TCGA.62.A46U	False	True	-2.68	43921.98	0.00	13463.56	2572.73	207.13	False	0.63	-2.68	-0.10	-0.09	-0.05
