# Supplementary material for: Prognostic impact of the lymph node yield on survival in patients with stage I lung adenocarcinoma receiving sublobar resection
Source: Front Mol Biosci. 2026 Mar 24;13:1727569. doi: 10.3389/fmolb.2026.1727569 (PMC13053242; doi:10.3389/fmolb.2026.1727569)
Supplement: Supplementary file 4 [file DataSheet1.zip › Clinical.xlsx]

## Sheet: Sheet1
Sample	Sex	Age	Pathological_stage	Operation_time (h)	Intraoperative_blood_loss (ml)	Postoperative_hospital_stay (days)	Pleural_effusion_drainage_volume (ml)	Thoracic_drainage_tube_retention_time (days)	Operation	Position	Days_to_last_follow_up (days)	Number_of_Nodes	Group_of_NLNs	Detection_time	Group	Days_to_recurrence	Vital_status	Status	Immunotherapy	Group2	Smoking_history	Image_features	Tumor_differentiation	PD_1_inhibitors	PD-L1
A1	M	62	IA	3.33	100	5	740	3	seg	L	1126	6	high	pre	high_pre		Alive	0	N	high_N	Yes	pure solid	G2	NR	negative
A2	F	65	IB	3.33	100	4	770	3	seg	R	847	4	high	pre	high_pre		Alive	0	ICIs	high_ICIs	No	pure solid	G3	Sintilimab	low positive
A3	M	67	IA	3.83	50	4	1120	4	seg	R	979	4	high	pre	high_pre		Alive	0	N	high_N	Yes	GGN	G1	NR	negative
A4	F	64	IA	2.67	200	7	890	5	seg	L	849	10	high	pre	high_pre		Alive	0	ICIs	high_ICIs	No	pure solid	G3	Sintilimab	low positive
A5	F	63	IB	2.33	150	6	910	5	seg	R	1007	5	high	pre	high_pre	869	Recurrence	1	N	high_N	No	GGN	G1	NR	negative
A6	F	61	IB	4.17	300	5	650	3	seg	L	819	6	high	pre	high_pre		Alive	0	N	high_N	No	pure solid	G1	NR	negative
A7	F	58	IB	3.5	150	5	730	5	seg	L	910	7	high	pre	high_pre		Alive	0	N	high_N	No	pure solid	G1	NR	negative
A8	M	68	IA	2.83	150	7	820	5	seg	L	1037	4	high	pre	high_pre		Alive	0	N	high_N	No	pure solid	G1	NR	negative
A9	F	74	IA	4.16	30	7	1000	6	seg	R	1095	2	low	pre	low_pre		Alive	0	N	low_N	No	GGN	G1	NR	negative
A10	F	59	IA	3.33	50	5	530	4	seg	L	1159	5	high	pre	high_pre		Alive	0	N	high_N	Yes	pure solid	G1	NR	negative
A11	M	69	IA	3.5	50	7	1180	6	seg	L	1104	8	high	pre	high_pre	987	Recurrence	1	N	high_N	Yes	pure solid	G2	NR	negative
A12	F	64	IA	1.5	150	8	800	7	wed	L	987	1	low	pre	low_pre		Alive	0	N	low_N	No	GGN	G1	NR	negative
A13	M	72	IB	2.67	80	5	390	3	seg	L	1097	1	low	pre	low_pre		Alive	0	ICIs	low_ICIs	Yes	GGN	G2	Sintilimab	high positive
A14	M	64	IB	3.5	50	8	1310	7	seg	L	832	8	high	pre	high_pre		Alive	0	ICIs	high_ICIs	Yes	GGN	G2	Sintilimab	low positive
A15	M	57	IA	2.67	30	8	1240	7	seg	L	869	5	high	pre	high_pre		Alive	0	N	high_N	Yes	GGN	G1	NR	negative
A16	F	69	IB	2.17	50	6	1340	5	seg	L	901	5	high	pre	high_pre		Alive	0	ICIs	high_ICIs	No	pure solid	G3	Sintilimab	low positive
A17	M	67	IA	3	250	6	870	5	seg	L	1002	5	high	pre	high_pre		Alive	0	N	high_N	Yes	pure solid	G1	NR	negative
A18	M	58	IA	2	150	8	1080	6	seg	L	1029	3	high	pre	high_pre	675	Recurrence	1	N	high_N	No	pure solid	G2	NR	negative
A19	M	71	IB	2.5	150	5	790	4	seg	L	861	1	low	pre	low_pre		Alive	0	ICIs	low_ICIs	Yes	pure solid	G2	Sintilimab	low positive
A20	F	51	IA	3.5	250	4	620	4	seg	R	962	4	high	pre	high_pre		Alive	0	N	high_N	No	GGN	G1	NR	negative
A21	F	47	IB	3	250	7	860	6	seg	R	1111	4	high	pre	high_pre		Alive	0	ICIs	high_ICIs	No	GGN	G2	Sintilimab	high positive
A22	M	71	IB	1.5	300	7	1070	6	wed	L	895	2	low	pre	low_pre		Alive	0	ICIs	low_ICIs	Yes	pure solid	G3	Sintilimab	low positive
A23	M	64	IA	2.5	250	6	980	5	seg	L	854	6	high	pre	high_pre		Alive	0	ICIs	high_ICIs	Yes	pure solid	G2	Sintilimab	low positive
A24	F	55	IA	2.5	150	8	970	6	seg	R	986	1	high	pre	high_pre		Alive	0	N	high_N	No	GGN	G1	NR	negative
A25	M	53	IB	3.17	300	6	1000	4	seg	L	931	6	high	pre	high_pre		Alive	0	ICIs	high_ICIs	No	GGN	G2	Sintilimab	low positive
A26	M	55	IA	4	150	7	870	5	seg	R	966	4	high	pre	high_pre		Alive	0	N	high_N	Yes	GGN	G1	NR	negative
A27	M	75	IB	3	50	6	820	4	seg	L	869	5	high	pre	high_pre		Alive	0	ICIs	high_ICIs	Yes	pure solid	G3	Sintilimab	low positive
A28	F	60	IB	3	80	8	860	7	seg	L	979	3	low	pre	low_pre	518	Recurrence	1	N	low_N	No	pure solid	G2	NR	negative
A29	F	61	IA	3	150	5	1220	4	seg	R	951	13	high	pre	high_pre		Alive	0	N	high_N	No	pure solid	G1	NR	negative
A30	F	71	IA	2.83	50	8	820	6	seg	L	951	3	low	pre	low_pre		Alive	0	N	low_N	No	pure solid	G1	NR	negative
A31	F	52	IA	2	50	6	810	5	wed	R	936	0	low	pre	low_pre	807	Recurrence	1	N	low_N	No	pure solid	G2	NR	negative
A32	M	58	IB	3.17	30	6	810	5	seg	L	996	1	low	pre	low_pre		Alive	0	ICIs	low_ICIs	No	pure solid	G3	Sintilimab	low positive
A33	M	66	IB	2.5	250	7	980	6	seg	R	860	7	high	pre	high_pre	780	Recurrence	1	ICIs	high_ICIs	Yes	pure solid	G3	Sintilimab	low positive
A34	M	48	IB	3.33	50	8	992	7	seg	L	1007	5	high	pre	high_pre	650	Recurrence	1	ICIs	high_ICIs	Yes	pure solid	G2	Sintilimab	low positive
A35	M	77	IB	2.17	30	5	740	5	seg	R	860	7	high	pre	high_pre		Alive	0	N	high_N	No	pure solid	G1	NR	negative
A36	F	58	IB	2	200	6	1040	4	wed	R	993	1	low	pre	low_pre		Alive	0	ICIs	low_ICIs	No	pure solid	G3	Sintilimab	low positive
A37	F	51	IB	3.5	150	4	610	3	seg	L	1044	3	low	pre	low_pre		Alive	0	ICIs	low_ICIs	No	pure solid	G3	Sintilimab	low positive
A38	F	64	IA	3	150	5	690	3	seg	L	952	7	high	pre	high_pre		Alive	0	N	high_N	No	GGN	G1	NR	negative
A39	M	55	IA	2.5	200	6	1280	4	seg	L	1010	7	high	pre	high_pre	945	Recurrence	1	N	high_N	Yes	GGN	G1	NR	negative
A40	M	61	IA	2	80	11	1310	9	seg	L	1163	5	high	pre	high_pre		Alive	0	ICIs	high_ICIs	No	pure solid	G3	Sintilimab	low positive
A41	F	59	IA	2.5	250	4	200	3	seg	R	1085	3	low	pre	low_pre		Alive	0	N	low_N	No	GGN	G1	NR	negative
A42	F	61	IB	3.33	200	4	680	3	seg	L	1098	2	low	pre	low_pre	870	Recurrence	1	N	low_N	No	GGN	G1	NR	negative
A43	F	54	IB	2.83	200	4	700	3	seg	L	827	1	low	pre	low_pre		Alive	0	ICIs	low_ICIs	No	pure solid	G3	Sintilimab	low positive
A44	M	58	IB	3.33	50	5	900	4	seg	R	845	7	high	pre	high_pre		Alive	0	ICIs	high_ICIs	Yes	pure solid	G3	Sintilimab	low positive
A45	M	63	IA	3	50	6	900	4	seg	L	1144	4	high	pre	high_pre		Alive	0	N	high_N	Yes	pure solid	G1	NR	negative
A46	M	55	IB	2.33	200	3	840	4	wed	L	1037	1	low	pre	low_pre		Alive	0	ICIs	low_ICIs	Yes	GGN	G2	Sintilimab	low positive
A47	M	74	IB	3.83	200	5	680	3	seg	R	981	1	low	pre	low_pre		Alive	0	ICIs	low_ICIs	Yes	pure solid	G3	Sintilimab	low positive
A48	F	50	IA	2	80	7	990	6	wed	L	693	2	low	pre	low_pre		Alive	0	ICIs	low_ICIs	No	GGN	G2	Sintilimab	low positive
A49	F	66	IB	2.83	200	5	860	4	seg	L	1027	2	low	pre	low_pre		Alive	0	ICIs	low_ICIs	No	pure solid	G3	Sintilimab	high positive
A50	F	57	IB	3	300	6	870	5	seg	L	1029	3	low	pre	low_pre		Alive	0	ICIs	low_ICIs	No	pure solid	G3	Sintilimab	low positive
A51	F	62	IA	3.17	250	11	890	9	seg	R	1148	2	high	pre	high_pre		Alive	0	N	high_N	No	pure solid	G1	NR	negative
A52	M	65	IA	4	50	7	1020	5	seg	R	1082	1	low	pre	low_pre	863	Recurrence	1	N	low_N	Yes	pure solid	G2	NR	negative
A53	F	52	IA	2.5	150	4	780	3	seg	L	922	1	low	pre	low_pre		Alive	0	N	low_N	Yes	pure solid	G1	NR	negative
A54	M	64	IB	2.5	80	5	590	5	seg	L	1027	6	high	pre	high_pre	785	Recurrence	1	ICIs	high_ICIs	Yes	pure solid	G3	Sintilimab	low positive
A55	F	68	IA	3	150	7	800	5	seg	L	952	5	high	pre	high_pre		Alive	0	N	high_N	No	pure solid	G1	NR	negative
A56	F	61	IA	2.5	50	5	450	3	seg	L	899	2	low	pre	low_pre		Alive	0	N	low_N	No	GGN	G1	NR	negative
A57	M	58	IB	2.5	50	7	820	5	seg	R	1102	3	low	pre	low_pre		Alive	0	ICIs	low_ICIs	Yes	GGN	G2	Sintilimab	low positive
A58	M	58	IA	1.83	50	6	930	5	wed	R	873	0	low	pre	low_pre		Alive	0	N	low_N	Yes	GGN	G1	NR	negative
A59	F	64	IA	2.17	250	7	800	6	seg	R	1037	0	high	pre	high_pre		Alive	0	N	high_N	No	pure solid	G1	NR	negative
A60	F	59	IB	3.33	300	6	1000	4	seg	L	1098	1	low	pre	low_pre	863	Recurrence	1	N	low_N	Yes	pure solid	G2	NR	negative
A61	F	69	IA	3.5	300	5	370	3	seg	R	1103	2	low	pre	low_pre		Alive	0	N	low_N	No	GGN	G1	NR	negative
A62	M	74	IA	3.17	50	5	700	3	seg	L	1153	1	low	pre	low_pre	920	Recurrence	1	N	low_N	Yes	GGN	G1	NR	negative
A63	M	72	IA	3.33	300	5	320	3	seg	L	1006	2	low	pre	low_pre		Alive	0	ICIs	low_ICIs	Yes	pure solid	G2	Sintilimab	low positive
A64	F	64	IB	2.83	200	3	1080	4	seg	R	1033	2	low	pre	low_pre		Alive	0	ICIs	low_ICIs	No	GGN	G2	Sintilimab	high positive
A65	M	77	IB	3.17	150	5	580	3	seg	L	892	4	high	pre	high_pre	652	Recurrence	1	ICIs	high_ICIs	No	pure solid	G3	Sintilimab	low positive
A66	M	59	IA	2.33	250	7	1020	6	seg	L	910	7	high	pre	high_pre		Alive	0	N	high_N	No	pure solid	G1	NR	negative
A67	F	63	IB	3.67	30	6	860	5	seg	L	954	2	low	pre	low_pre		Alive	0	ICIs	low_ICIs	No	pure solid	G3	Sintilimab	low positive
A68	F	58	IB	3.17	100	5	740	3	seg	R	985	1	low	pre	low_pre		Alive	0	N	low_N	No	GGN	G1	NR	negative
A69	M	71	IA	2.5	50	7	850	5	seg	L	936	1	low	pre	low_pre		Alive	0	N	low_N	Yes	GGN	G1	NR	negative
A70	M	51	IB	3	50	4	250	3	seg	L	825	1	low	pre	low_pre		Alive	0	N	low_N	No	GGN	G1	NR	negative
A71	M	67	IA	3.5	200	4	660	3	seg	R	966	4	high	pre	high_pre		Alive	0	N	high_N	No	pure solid	G1	NR	negative
A72	M	72	IA	4.5	200	5	740	3	seg	L	1000	5	high	pre	high_pre		Alive	0	N	high_N	Yes	pure solid	G1	NR	negative
A73	M	73	IB	3.5	250	4	400	3	seg	L	937	1	low	pre	low_pre		Alive	0	ICIs	low_ICIs	Yes	pure solid	G3	Sintilimab	low positive
A74	M	75	IA	3	100	6	1080	5	seg	R	918	8	high	pre	high_pre		Alive	0	N	high_N	No	pure solid	G1	NR	negative
A75	F	73	IB	2.5	250	4	630	4	seg	L	931	5	high	pre	high_pre		Alive	0	ICIs	high_ICIs	No	pure solid	G3	Sintilimab	low positive
A76	F	55	IB	3.5	300	6	840	4	seg	L	947	1	low	pre	low_pre		Alive	0	N	low_N	No	pure solid	G1	NR	negative
A77	M	49	IB	3.83	150	5	790	3	seg	L	913	3	low	pre	low_pre		Alive	0	ICIs	low_ICIs	Yes	pure solid	G3	Sintilimab	low positive
A78	F	50	IA	2.17	150	7	980	5	seg	L	959	7	high	pre	high_pre		Alive	0	ICIs	high_ICIs	No	pure solid	G3	Sintilimab	low positive
A79	F	61	IB	3	250	6	860	4	seg	R	903	8	high	pre	high_pre	854	Recurrence	1	N	high_N	No	pure solid	G2	NR	negative
A80	M	72	IB	3	250	8	940	6	seg	L	1159	5	high	pre	high_pre		Alive	0	N	high_N	No	pure solid	G1	NR	negative
A81	F	52	IB	2.83	300	10	1050	8	seg	L	897	5	high	pre	high_pre		Alive	0	ICIs	high_ICIs	No	pure solid	G3	Sintilimab	low positive
A82	F	58	IA	3.17	300	4	560	4	seg	R	872	4	high	pre	high_pre	710	Recurrence	1	N	high_N	No	pure solid	G2	NR	negative
A83	M	56	IB	2.5	50	7	890	6	seg	L	1095	1	low	pre	low_pre		Alive	0	ICIs	low_ICIs	No	pure solid	G3	Sintilimab	low positive
A84	F	61	IA	3	50	5	640	3	seg	R	902	2	low	pre	low_pre	615	Recurrence	1	N	low_N	Yes	pure solid	G2	NR	negative
A85	M	77	IB	1.5	250	8	980	6	wed	L	1122	2	low	pre	low_pre		Alive	0	ICIs	low_ICIs	Yes	pure solid	G2	Sintilimab	low positive
A86	M	78	IA	3.33	250	5	710	3	seg	R	873	7	high	pre	high_pre		Alive	0	N	high_N	Yes	GGN	G1	NR	negative
A87	F	62	IB	3.17	150	7	830	6	seg	R	861	1	low	pre	low_pre		Alive	0	N	low_N	No	GGN	G1	NR	negative
A88	F	74	IA	2.5	80	8	960	6	seg	R	962	3	low	pre	low_pre	512	Recurrence	1	N	low_N	No	GGN	G1	NR	negative
A89	M	55	IB	3.33	300	5	780	5	seg	R	990	6	high	pre	high_pre		Alive	0	ICIs	high_ICIs	No	GGN	G2	Sintilimab	low positive
A90	F	61	IB	4	250	7	1010	5	seg	L	903	8	high	pre	high_pre		Alive	0	N	high_N	No	GGN	G1	NR	negative
A91	F	59	IB	3.5	150	5	690	3	seg	R	943	5	high	pre	high_pre		Alive	0	ICIs	high_ICIs	No	pure solid	G3	Sintilimab	low positive
A92	M	61	IA	2.33	250	7	950	5	seg	L	937	5	high	pre	high_pre	747	Recurrence	1	ICIs	high_ICIs	Yes	pure solid	G3	Sintilimab	low positive
A93	M	54	IA	3.5	150	6	870	4	seg	R	854	7	high	pre	high_pre		Alive	0	N	high_N	No	pure solid	G1	NR	negative
A94	F	58	IB	3	250	4	490	3	seg	R	1015	4	high	pre	high_pre		Alive	0	ICIs	high_ICIs	Yes	pure solid	G3	Sintilimab	high positive
A95	F	73	IA	3.33	150	7	840	6	seg	L	872	4	high	pre	high_pre		Alive	0	N	high_N	No	GGN	G1	NR	negative
A96	M	55	IA	2.83	100	6	940	4	seg	R	818	6	high	pre	high_pre		Alive	0	N	high_N	No	pure solid	G1	NR	negative
A97	F	44	IB	1.83	30	8	800	7	wed	L	1147	2	low	pre	low_pre		Alive	0	N	low_N	No	pure solid	G1	NR	negative
A98	M	50	IB	3.33	80	4	380	3	seg	L	908	1	low	pre	low_pre		Alive	0	N	low_N	Yes	pure solid	G1	NR	negative
A99	M	63	IB	1.83	300	7	1060	6	wed	R	1020	1	low	pre	low_pre		Alive	0	ICIs	low_ICIs	Yes	pure solid	G3	Sintilimab	low positive
A100	M	57	IB	2.33	250	6	800	5	seg	R	972	6	high	pre	high_pre		Alive	0	N	high_N	Yes	pure solid	G1	NR	negative
A101	M	59	IA	3	80	7	900	5	seg	R	1029	3	low	pre	low_pre		Alive	0	N	low_N	Yes	pure solid	G1	NR	negative
A102	M	69	IB	3.33	200	5	540	3	seg	R	891	4	high	pre	high_pre		Alive	0	ICIs	high_ICIs	No	pure solid	G2	Sintilimab	low positive
A103	F	72	IB	2.33	150	8	900	6	wed	R	1027	2	low	pre	low_pre		Alive	0	ICIs	low_ICIs	No	GGN	G2	Sintilimab	high positive
A104	F	53	IB	3.83	300	6	840	4	seg	R	1155	6	high	pre	high_pre	953	Recurrence	1	ICIs	high_ICIs	No	GGN	G2	Sintilimab	low positive
A105	F	76	IA	4	250	5	640	4	seg	L	981	8	high	pre	high_pre		Alive	0	N	high_N	No	GGN	G1	NR	negative
A106	F	58	IA	2.17	50	5	440	3	wed	R	1015	0	low	pre	low_pre		Alive	0	N	low_N	No	GGN	G1	NR	negative
A107	F	74	IB	2.33	150	7	970	6	seg	L	952	5	high	pre	high_pre		Alive	0	ICIs	high_ICIs	No	pure solid	G3	Sintilimab	low positive
A108	M	56	IA	3.83	100	6	800	4	seg	R	956	8	high	pre	high_pre		Alive	0	N	high_N	Yes	pure solid	G1	NR	negative
A109	F	68	IA	3.5	150	4	730	3	seg	R	972	5	high	pre	high_pre		Alive	0	N	high_N	No	pure solid	G1	NR	negative
A110	F	63	IA	3	300	5	210	3	seg	R	899	2	low	pre	low_pre		Alive	0	N	low_N	No	pure solid	G1	NR	negative
A111	F	64	IB	3.33	250	3	380	3	seg	L	903	7	high	pre	high_pre		Alive	0	ICIs	high_ICIs	No	pure solid	G3	Sintilimab	low positive
A112	M	60	IB	2.17	200	5	320	3	wed	L	1006	0	low	pre	low_pre	580	Recurrence	1	N	low_N	Yes	pure solid	G2	NR	negative
A113	M	56	IB	3.5	150	5	610	3	seg	R	1120	7	high	pre	high_pre		Alive	0	ICIs	high_ICIs	No	GGN	G2	Sintilimab	high positive
A114	F	52	IB	3	50	8	860	7	seg	R	881	1	low	pre	low_pre		Alive	0	ICIs	low_ICIs	No	pure solid	G2	Sintilimab	low positive
A115	F	54	IA	2.33	100	5	710	3	seg	R	1155	5	high	pre	high_pre	856	Recurrence	1	ICIs	high_ICIs	No	pure solid	G3	Sintilimab	low positive
A116	F	50	IB	3.33	200	8	800	6	seg	R	1036	7	high	pre	high_pre		Alive	0	ICIs	high_ICIs	No	GGN	G2	Sintilimab	high positive
A117	M	63	IA	2.67	50	6	1030	5	seg	R	936	2	low	pre	low_pre		Alive	0	ICIs	low_ICIs	Yes	pure solid	G3	Sintilimab	low positive
A118	M	76	IB	2.67	300	6	870	4	seg	R	986	3	low	pre	low_pre		Alive	0	ICIs	low_ICIs	Yes	pure solid	G3	Sintilimab	low positive
A119	M	78	IB	4	50	5	690	3	seg	R	977	3	low	pre	low_pre		Alive	0	N	low_N	Yes	GGN	G1	NR	negative
A120	F	56	IB	3	150	5	730	5	seg	L	1016	6	high	pre	high_pre		Alive	0	ICIs	high_ICIs	No	pure solid	G3	Sintilimab	low positive
A121	M	75	IA	3.83	250	5	700	3	seg	R	1033	4	high	pre	high_pre		Alive	0	N	high_N	Yes	pure solid	G1	NR	negative
A122	M	72	IB	2.67	250	8	1280	7	seg	L	854	6	high	pre	high_pre		Alive	0	ICIs	high_ICIs	No	pure solid	G3	Sintilimab	low positive
A123	M	59	IB	2.33	250	5	760	4	seg	R	1036	7	high	pre	high_pre		Alive	0	ICIs	high_ICIs	Yes	pure solid	G3	Sintilimab	high positive
A124	F	56	IA	3.33	150	6	1230	5	seg	R	1036	6	high	pre	high_pre		Alive	0	N	high_N	No	GGN	G1	NR	negative
A125	F	62	IA	1.5	80	8	890	6	wed	R	973	0	low	pre	low_pre		Alive	0	N	low_N	No	pure solid	G1	NR	negative
A126	F	64	IB	2.83	150	5	700	4	seg	L	1048	8	high	pre	high_pre	688	Recurrence	1	N	high_N	No	pure solid	G2	NR	negative
A127	M	69	IB	3.17	200	5	760	5	seg	L	835	6	high	pre	high_pre		Alive	0	N	high_N	No	pure solid	G1	NR	negative
A128	M	72	IA	2.33	100	6	1350	5	seg	L	1148	8	high	pre	high_pre		Alive	0	N	high_N	Yes	GGN	G1	NR	negative
A129	F	51	IA	3.33	200	7	1000	6	seg	R	1048	3	low	pre	low_pre	786	Recurrence	1	N	low_N	No	GGN	G1	NR	negative
A130	F	74	IB	1.83	150	3	760	3	wed	L	1126	1	low	pre	low_pre		Alive	0	ICIs	low_ICIs	No	pure solid	G3	Sintilimab	low positive
A131	F	52	IA	2.5	200	8	1070	6	seg	L	835	3	low	pre	low_pre	735	Recurrence	1	N	low_N	No	GGN	G1	NR	negative
A132	M	56	IB	2.5	50	8	880	7	seg	L	931	2	low	pre	low_pre		Alive	0	ICIs	low_ICIs	Yes	pure solid	G3	Sintilimab	low positive
A133	F	55	IA	4.5	200	8	930	7	seg	R	903	8	high	pre	high_pre		Alive	0	N	high_N	No	GGN	G1	NR	negative
A134	M	59	IB	2.67	150	5	730	5	seg	R	1155	7	high	pre	high_pre	869	Recurrence	1	ICIs	high_ICIs	Yes	pure solid	G2	Sintilimab	low positive
A135	F	69	IA	3	50	5	640	3	seg	R	993	2	low	pre	low_pre		Alive	0	N	low_N	No	pure solid	G1	NR	negative
A136	M	57	IA	2.33	150	8	1160	6	seg	L	1065	9	high	pre	high_pre		Alive	0	N	high_N	Yes	pure solid	G1	NR	negative
A137	M	61	IB	3.33	30	8	800	6	seg	L	1155	3	low	pre	low_pre		Alive	0	ICIs	low_ICIs	No	GGN	G2	Sintilimab	low positive
A138	F	49	IB	4	50	8	970	7	seg	R	833	3	low	pre	low_pre		Alive	0	ICIs	low_ICIs	No	pure solid	G3	Sintilimab	low positive
A139	M	70	IA	2.67	150	6	1230	4	seg	R	918	6	high	pre	high_pre		Alive	0	N	high_N	Yes	pure solid	G1	NR	negative
A140	M	63	IB	2.83	250	11	920	10	seg	R	953	10	high	pre	high_pre	786	Recurrence	1	ICIs	high_ICIs	Yes	pure solid	G3	Sintilimab	low positive
A141	F	61	IB	2.83	30	6	910	4	seg	L	1033	2	low	pre	low_pre		Alive	0	ICIs	low_ICIs	No	pure solid	G2	Sintilimab	high positive
A142	M	49	IB	2.67	50	8	940	7	seg	R	906	3	low	pre	low_pre		Alive	0	ICIs	low_ICIs	Yes	pure solid	G3	Sintilimab	low positive
A143	M	58	IA	2.5	250	5	650	3	seg	L	1095	6	high	pre	high_pre		Alive	0	N	high_N	Yes	GGN	G1	NR	low positive
A144	M	73	IB	2.17	250	5	660	3	wed	R	1127	1	low	pre	low_pre		Alive	0	ICIs	low_ICIs	Yes	pure solid	G3	Sintilimab	low positive
A145	F	62	IB	2.5	100	6	880	4	seg	R	1110	2	low	pre	low_pre		Alive	0	ICIs	low_ICIs	No	pure solid	G3	Sintilimab	high positive
A146	M	73	IA	2.33	50	4	700	4	seg	R	889	6	high	pre	high_pre		Alive	0	N	high_N	No	pure solid	G1	NR	low positive
A147	F	56	IA	3.33	30	11	1030	10	seg	L	832	8	high	pre	high_pre		Alive	0	N	high_N	No	pure solid	G1	NR	negative
A148	M	58	IB	2.67	30	5	750	5	seg	L	1054	4	high	pre	high_pre		Alive	0	N	high_N	Yes	pure solid	G1	NR	negative
A149	M	64	IA	2.5	50	4	760	3	seg	R	1020	2	low	pre	low_pre		Alive	0	N	low_N	Yes	GGN	G1	NR	negative
A150	F	67	IA	2.33	50	7	1350	6	seg	R	1044	2	high	pre	high_pre		Alive	0	N	high_N	No	GGN	G1	NR	negative
A151	M	66	IA	3	30	4	630	4	seg	L	1031	5	high	pre	high_pre		Alive	0	N	high_N	Yes	pure solid	G1	NR	negative
A152	M	65	IA	1.5	80	4	710	3	wed	L	893	0	low	pre	low_pre		Alive	0	N	low_N	Yes	GGN	G1	NR	negative
A153	F	73	IA	2.5	100	4	680	3	seg	R	1060	2	low	pre	low_pre	798	Recurrence	1	N	low_N	No	GGN	G1	NR	negative
A154	F	65	IA	2.5	100	8	930	7	seg	R	990	6	high	pre	high_pre	960	Recurrence	1	N	high_N	No	GGN	G1	NR	negative
A155	F	56	IB	2.5	250	6	860	4	seg	R	947	3	low	pre	low_pre	895	Recurrence	1	ICIs	low_ICIs	No	GGN	G2	Sintilimab	low positive
A156	M	75	IA	2.83	50	5	590	5	seg	R	990	4	high	pre	high_pre		Alive	0	N	high_N	No	pure solid	G1	NR	negative
A157	M	65	IA	4	200	6	910	5	seg	L	1085	3	low	pre	low_pre		Alive	0	N	low_N	Yes	GGN	G1	NR	negative
A158	M	67	IA	3.5	100	5	550	4	seg	R	946	5	high	pre	high_pre		Alive	0	N	high_N	Yes	GGN	G1	NR	negative
A159	F	63	IA	3	150	8	940	7	seg	R	903	8	high	pre	high_pre		Alive	0	N	high_N	No	GGN	G1	NR	negative
A160	M	64	IA	4.17	250	6	810	5	seg	R	998	3	low	pre	low_pre		Alive	0	N	low_N	No	pure solid	G1	NR	negative
A161	M	61	IA	3.33	80	7	910	6	seg	R	897	2	low	pre	low_pre	698	Recurrence	1	N	low_N	Yes	pure solid	G2	NR	negative
A162	F	67	IB	3.17	100	6	940	5	seg	R	1021	4	high	pre	high_pre		Alive	0	N	high_N	No	pure solid	G1	NR	negative
A163	M	69	IA	3.5	250	5	600	4	seg	L	1095	2	low	pre	low_pre		Alive	0	N	low_N	Yes	GGN	G1	NR	negative
A164	M	66	IA	1.83	300	4	590	3	wed	R	951	0	low	pre	low_pre		Alive	0	N	low_N	No	GGN	G1	NR	negative
A165	F	60	IA	3.5	50	5	740	3	seg	R	858	3	low	pre	low_pre		Alive	0	N	low_N	No	pure solid	G1	NR	negative
A166	M	63	IA	3.5	250	6	990	5	seg	L	1044	2	low	pre	low_pre	959	Recurrence	1	N	low_N	Yes	GGN	G1	NR	negative
A167	M	65	IA	3.17	30	7	1070	5	seg	L	897	5	high	pre	high_pre		Alive	0	N	high_N	Yes	pure solid	G1	NR	negative
A168	F	62	IA	1.5	250	4	640	3	wed	R	1098	0	low	pre	low_pre	591	Recurrence	1	N	low_N	No	GGN	G1	NR	negative
A169	M	66	IA	3	50	5	680	3	seg	R	966	1	low	pre	low_pre		Alive	0	N	low_N	No	GGN	G1	NR	negative
A170	F	57	IA	2.33	50	5	680	3	seg	R	1049	8	high	pre	high_pre		Alive	0	N	high_N	No	GGN	G1	NR	negative
A171	M	76	IB	2.5	300	7	800	6	seg	R	1134	1	low	pre	low_pre		Alive	0	ICIs	low_ICIs	Yes	pure solid	G3	Sintilimab	low positive
A172	F	55	IB	3.17	200	6	870	4	seg	L	1104	8	high	pre	high_pre		Alive	0	N	high_N	No	pure solid	G1	NR	negative
A173	F	53	IA	2.33	200	8	830	7	seg	R	1027	6	high	pre	high_pre		Alive	0	N	high_N	No	GGN	G1	NR	negative
A174	M	67	IB	2.5	50	5	660	4	seg	R	1029	3	low	pre	low_pre		Alive	0	ICIs	low_ICIs	Yes	GGN	G2	Sintilimab	low positive
A175	F	60	IB	3.5	50	4	640	4	seg	L	1111	4	high	pre	high_pre		Alive	0	N	high_N	No	GGN	G1	NR	negative
A176	M	76	IB	2.17	250	7	900	5	wed	L	1038	1	low	pre	low_pre	972	Recurrence	1	ICIs	low_ICIs	No	pure solid	G3	Sintilimab	high positive
A177	F	52	IA	3.67	300	7	920	5	seg	L	1162	5	high	pre	high_pre		Alive	0	N	high_N	No	pure solid	G1	NR	negative
A178	F	49	IA	2.83	300	5	690	3	seg	R	818	4	high	pre	high_pre	678	Recurrence	1	N	high_N	No	pure solid	G2	NR	high positive
A179	M	69	IA	3	80	7	870	5	seg	R	1148	2	low	pre	low_pre	878	Recurrence	1	N	low_N	Yes	pure solid	G2	NR	negative
A180	M	64	IB	2.33	300	8	810	6	wed	R	1029	3	low	pre	low_pre		Alive	0	N	low_N	Yes	pure solid	G1	NR	negative
A181	F	62	IB	2.67	150	4	740	3	seg	R	817	3	low	pre	low_pre		Alive	0	ICIs	low_ICIs	No	pure solid	G3	Sintilimab	low positive
A182	F	64	IA	1.5	150	5	770	3	wed	L	1002	0	low	pre	low_pre	678	Recurrence	1	N	low_N	No	GGN	G1	NR	negative
A183	F	78	IB	3	100	4	770	3	seg	L	1030	2	low	pre	low_pre		Alive	0	ICIs	low_ICIs	No	GGN	G2	Sintilimab	low positive
A184	M	63	IB	2.33	100	4	650	3	wed	R	947	0	low	pre	low_pre		Alive	0	N	low_N	Yes	GGN	G1	NR	negative
A185	M	69	IA	3.67	300	5	630	4	seg	R	895	7	high	pre	high_pre	841	Recurrence	1	N	high_N	No	pure solid	G2	NR	negative
A186	F	56	IA	3.5	50	7	1350	6	seg	R	1111	4	high	pre	high_pre		Alive	0	N	high_N	No	pure solid	G1	NR	low positive
A187	M	58	IA	2.67	80	5	700	3	seg	L	944	6	high	pre	high_pre		Alive	0	N	high_N	Yes	pure solid	G1	NR	negative
A188	M	59	IA	2.83	250	4	620	3	seg	R	1015	3	low	pre	low_pre	716	Recurrence	1	N	low_N	Yes	pure solid	G2	NR	negative
A189	F	67	IA	2.33	150	6	810	5	seg	R	1012	8	high	pre	high_pre		Alive	0	N	high_N	No	pure solid	G1	NR	negative
A190	M	66	IA	2.83	50	7	820	5	seg	R	855	6	high	pre	high_pre		Alive	0	N	high_N	Yes	GGN	G1	NR	negative
A191	F	56	IA	2.67	80	8	810	7	seg	R	1045	4	high	pre	high_pre		Alive	0	N	high_N	No	GGN	G1	NR	negative
A192	F	78	IA	3.83	50	6	930	5	seg	L	987	1	low	pre	low_pre	457	Recurrence	1	N	low_N	No	GGN	G1	NR	negative
A193	M	69	IA	1.83	50	5	710	3	wed	L	879	0	low	pre	low_pre		Alive	0	N	low_N	Yes	GGN	G1	NR	negative
A194	M	63	IA	3	250	6	800	4	seg	L	986	1	low	pre	low_pre		Alive	0	N	low_N	Yes	pure solid	G1	NR	negative
A195	F	60	IA	2.67	250	7	1310	5	seg	R	832	8	high	pre	high_pre	547	Recurrence	1	N	high_N	No	pure solid	G2	NR	low positive
A196	M	70	IB	2.33	300	8	960	6	wed	R	895	3	low	pre	low_pre		Alive	0	ICIs	low_ICIs	Yes	pure solid	G3	Sintilimab	low positive
A197	M	79	IA	2.33	50	8	1190	6	seg	R	1033	11	high	pre	high_pre	678	Recurrence	1	N	high_N	Yes	pure solid	G2	NR	negative
A198	M	63	IA	2.5	300	7	930	6	seg	L	889	6	high	pre	high_pre		Alive	0	N	high_N	Yes	GGN	G1	NR	negative
A199	M	75	IB	1.83	150	8	820	7	wed	L	1098	1	low	pre	low_pre		Alive	0	ICIs	low_ICIs	Yes	pure solid	G3	Sintilimab	low positive
A200	M	71	IA	2.5	300	4	600	3	seg	L	878	8	high	pre	high_pre	594	Recurrence	1	N	high_N	Yes	pure solid	G2	NR	negative
A201	F	64	IA	2.33	100	7	880	6	seg	R	1054	4	high	pre	high_pre		Alive	0	N	high_N	No	pure solid	G1	NR	negative
A202	M	60	IB	2.83	150	7	1290	6	seg	L	1031	5	high	pre	high_pre		Alive	0	ICIs	high_ICIs	No	pure solid	G3	Sintilimab	high positive
A203	M	57	IA	3.17	250	8	1050	7	seg	R	933	11	high	pre	high_pre		Alive	0	N	high_N	Yes	GGN	G1	NR	negative
A204	M	67	IB	3	50	7	1150	5	seg	L	856	5	high	pre	high_pre		Alive	0	ICIs	high_ICIs	Yes	GGN	G2	Sintilimab	low positive
A205	F	54	IB	3.33	80	8	820	7	seg	L	1016	3	low	pre	low_pre	869	Recurrence	1	N	low_N	No	pure solid	G2	NR	negative
A206	F	58	IB	3	150	5	930	4	seg	R	913	13	high	pre	high_pre		Alive	0	ICIs	high_ICIs	No	pure solid	G3	Sintilimab	high positive
A207	F	69	IA	2.5	80	8	800	6	seg	L	990	2	low	pre	low_pre		Alive	0	N	low_N	No	GGN	G1	NR	negative
A208	F	53	IA	1	50	8	990	7	wed	R	969	3	low	pre	low_pre		Alive	0	N	low_N	No	GGN	G1	NR	negative
A209	M	56	IA	3.5	50	7	850	6	seg	L	946	2	low	pre	low_pre		Alive	0	N	low_N	No	pure solid	G1	NR	low positive
A210	M	67	IA	3.83	300	8	1030	6	seg	R	998	12	high	pre	high_pre		Alive	0	N	high_N	Yes	pure solid	G1	NR	low positive
A211	M	54	IA	4	50	8	1350	6	seg	L	1095	11	high	pre	high_pre	987	Recurrence	1	N	high_N	Yes	pure solid	G2	NR	high positive
A212	M	68	IA	2.83	50	4	680	4	seg	R	860	7	high	pre	high_pre		Alive	0	ICIs	high_ICIs	No	pure solid	G3	Sintilimab	high positive
A213	F	63	IA	2.17	150	7	830	6	wed	R	998	3	low	pre	low_pre		Alive	0	ICIs	low_ICIs	No	pure solid	G3	Sintilimab	low positive
A214	F	62	IB	3.83	200	4	690	3	seg	L	1044	3	low	pre	low_pre		Alive	0	ICIs	low_ICIs	No	GGN	G2	Sintilimab	low positive
A215	F	57	IA	2.5	150	4	750	3	seg	L	952	7	high	pre	high_pre		Alive	0	N	high_N	No	GGN	G1	NR	negative
A216	M	56	IA	2.33	200	7	1220	6	seg	L	864	4	high	pre	high_pre		Alive	0	N	high_N	Yes	GGN	G1	NR	negative
A217	M	59	IB	3	50	8	1150	7	seg	L	1036	6	high	pre	high_pre		Alive	0	ICIs	high_ICIs	No	pure solid	G3	Sintilimab	low positive
A218	F	62	IA	3.33	250	5	330	3	seg	R	1085	3	low	pre	low_pre	675	Recurrence	1	N	low_N	No	pure solid	G2	NR	negative
A219	F	50	IB	2.5	250	5	790	3	seg	L	1098	2	low	pre	low_pre		Alive	0	N	low_N	No	pure solid	G1	NR	negative
A220	F	55	IA	2.83	200	4	230	3	seg	L	827	1	low	pre	low_pre		Alive	0	N	low_N	No	pure solid	G1	NR	low positive
A221	M	60	IB	2	50	4	970	4	seg	R	893	7	high	pre	high_pre		Alive	0	ICIs	high_ICIs	Yes	pure solid	G3	Sintilimab	low positive
A222	M	57	IA	3.5	80	9	850	7	seg	L	1148	8	high	pre	high_pre		Alive	0	N	high_N	Yes	pure solid	G1	NR	negative
A223	M	63	IA	2.17	150	4	960	4	wed	L	1037	0	low	pre	low_pre		Alive	0	N	low_N	Yes	GGN	G1	NR	low positive
A224	M	63	IA	3	250	4	740	3	seg	L	1126	6	high	pre	high_pre		Alive	0	N	high_N	Yes	pure solid	G1	NR	negative
A225	F	69	IB	2.5	150	5	450	3	seg	R	847	4	high	pre	high_pre		Alive	0	N	high_N	No	pure solid	G1	NR	low positive
A226	M	75	IA	3.33	50	5	1240	5	seg	R	979	4	high	pre	high_pre		Alive	0	N	high_N	Yes	pure solid	G1	NR	negative
A227	F	55	IA	2.5	250	7	830	6	seg	L	1012	8	high	pre	high_pre		Alive	0	N	high_N	No	pure solid	G1	NR	low positive
A228	F	52	IB	2.5	250	7	1230	5	seg	R	1007	5	high	pre	high_pre	518	Recurrence	1	N	high_N	No	pure solid	G2	NR	negative
A229	F	47	IB	3	100	5	690	3	seg	L	819	6	high	pre	high_pre		Alive	0	N	high_N	No	GGN	G1	NR	negative
A230	F	59	IB	2.83	200	5	700	4	seg	L	910	7	high	pre	high_pre		Alive	0	N	high_N	No	GGN	G1	NR	negative
A231	M	69	IA	2.33	150	7	1210	6	seg	L	979	4	high	pre	high_pre	807	Recurrence	1	N	high_N	No	pure solid	G2	NR	negative
A232	F	70	IA	2.67	50	8	910	6	seg	R	1159	2	low	pre	low_pre		Alive	0	N	low_N	No	GGN	G1	NR	negative
A233	F	53	IA	2.67	30	4	460	4	seg	L	1159	5	high	pre	high_pre	780	Recurrence	1	N	high_N	Yes	pure solid	G2	NR	negative
A234	M	68	IA	2.67	80	7	990	6	seg	L	861	10	high	pre	high_pre	650	Recurrence	1	N	high_N	Yes	pure solid	G2	NR	negative
A235	F	52	IA	2.17	250	6	1050	4	wed	L	1095	0	low	pre	low_pre		Alive	0	N	low_N	No	GGN	G1	NR	negative
A236	M	71	IB	2.83	50	4	370	3	seg	L	1097	1	low	pre	low_pre		Alive	0	ICIs	low_ICIs	Yes	pure solid	G3	Sintilimab	low positive
A237	M	52	IA	2	80	7	990	5	seg	L	1147	7	high	pre	high_pre		Alive	0	N	high_N	Yes	GGN	G1	NR	low positive
A238	M	56	IA	3.5	50	6	880	4	seg	L	1122	4	high	pre	high_pre		Alive	0	N	high_N	Yes	pure solid	G1	NR	negative
A239	F	69	IB	2.5	30	8	990	6	seg	L	962	4	high	pre	high_pre	945	Recurrence	1	ICIs	high_ICIs	No	pure solid	G3	Sintilimab	low positive
A240	M	70	IA	3.5	200	8	860	7	seg	L	1155	7	high	pre	high_pre		Alive	0	N	high_N	Yes	GGN	G1	NR	negative
A241	M	56	IA	3.33	100	7	820	6	seg	L	948	6	high	pre	high_pre		Alive	0	N	high_N	No	pure solid	G1	NR	negative
A242	M	70	IB	2.83	200	4	410	4	seg	L	861	1	low	pre	low_pre	870	Recurrence	1	ICIs	low_ICIs	Yes	pure solid	G3	Sintilimab	low positive
A243	F	58	IA	2.33	300	4	360	4	seg	R	962	4	high	pre	high_pre		Alive	0	N	high_N	No	GGN	G1	NR	negative
A244	F	53	IB	3.33	100	8	940	6	seg	R	1033	5	high	pre	high_pre		Alive	0	ICIs	high_ICIs	No	pure solid	G3	Sintilimab	high positive
A245	M	67	IB	1.83	250	6	980	5	wed	L	881	1	low	pre	low_pre		Alive	0	ICIs	low_ICIs	Yes	pure solid	G2	Sintilimab	low positive
A246	M	63	IB	2	300	7	890	5	seg	L	854	6	high	pre	high_pre		Alive	0	ICIs	high_ICIs	Yes	pure solid	G2	Sintilimab	low positive
A247	M	60	IB	2.83	50	4	350	3	seg	L	825	1	low	pre	low_pre		Alive	0	N	low_N	No	GGN	G1	NR	negative
A248	M	71	IA	3.5	150	3	670	3	seg	R	966	4	high	pre	high_pre		Alive	0	N	high_N	No	pure solid	G1	NR	negative
A249	M	69	IA	3.17	250	5	570	3	seg	L	1000	5	high	pre	high_pre		Alive	0	N	high_N	Yes	pure solid	G1	NR	negative
A250	M	78	IB	3.17	100	5	280	3	seg	L	1158	1	low	pre	low_pre		Alive	0	ICIs	low_ICIs	Yes	pure solid	G3	Sintilimab	low positive
A251	M	73	IA	3.17	100	7	970	6	seg	R	951	13	high	pre	high_pre		Alive	0	N	high_N	No	pure solid	G1	NR	negative
A252	F	70	IA	2.83	200	5	430	5	seg	L	931	5	high	pre	high_pre	863	Recurrence	1	N	high_N	No	GGN	G1	NR	low positive
A253	F	52	IB	2.83	300	8	950	6	seg	L	993	0	low	pre	low_pre		Alive	0	N	low_N	No	GGN	G1	NR	negative
A254	M	60	IA	2.5	150	4	640	3	seg	L	1113	3	low	pre	low_pre	785	Recurrence	1	ICIs	low_ICIs	Yes	pure solid	G3	Sintilimab	low positive
A255	F	63	IB	3	150	8	910	6	seg	L	1010	7	high	pre	high_pre		Alive	0	ICIs	high_ICIs	No	pure solid	G3	Sintilimab	low positive
A256	F	64	IB	3.33	150	6	1010	5	seg	R	903	8	high	pre	high_pre		Alive	0	N	high_N	No	pure solid	G1	NR	negative
A257	M	65	IB	3	100	6	1060	5	seg	L	833	8	high	pre	high_pre		Alive	0	N	high_N	No	pure solid	G1	NR	negative
A258	F	62	IA	2.83	150	8	1040	6	seg	L	1145	7	high	pre	high_pre		Alive	0	N	high_N	No	pure solid	G1	NR	low positive
A259	F	64	IA	3	250	4	470	4	seg	R	872	4	high	pre	high_pre		Alive	0	N	high_N	No	GGN	G1	NR	negative
A260	M	63	IA	2.83	30	7	820	5	seg	L	906	3	low	pre	low_pre	863	Recurrence	1	N	low_N	No	GGN	G1	NR	high positive
A261	F	54	IA	2.83	50	4	710	3	seg	R	902	2	low	pre	low_pre		Alive	0	N	low_N	Yes	pure solid	G1	NR	negative
A262	M	74	IB	2.17	250	6	870	4	wed	L	1020	0	low	pre	low_pre	920	Recurrence	1	N	low_N	Yes	GGN	G1	NR	high positive
A263	M	70	IA	2.83	200	5	670	3	seg	R	873	7	high	pre	high_pre		Alive	0	N	high_N	Yes	GGN	G1	NR	negative
A264	F	53	IB	3.17	300	8	840	6	seg	R	1144	2	low	pre	low_pre	865	Recurrence	1	N	low_N	No	pure solid	G2	NR	negative
A265	F	69	IA	3.33	30	8	910	7	seg	R	1002	2	low	pre	low_pre	652	Recurrence	1	N	low_N	No	GGN	G1	NR	negative
A266	M	61	IA	2.33	100	5	650	5	seg	R	990	6	high	pre	high_pre		Alive	0	N	high_N	No	GGN	G1	NR	low positive
A267	F	64	IB	2	200	7	870	5	seg	L	903	8	high	pre	high_pre		Alive	0	N	high_N	No	GGN	G1	NR	negative
A268	F	62	IB	2.67	150	4	640	3	seg	R	943	5	high	pre	high_pre		Alive	0	N	high_N	No	pure solid	G1	NR	negative
A269	M	63	IB	3	200	8	910	6	seg	L	1037	9	high	pre	high_pre		Alive	0	ICIs	high_ICIs	Yes	pure solid	G3	Sintilimab	high positive
A270	M	68	IA	2.5	150	4	290	3	seg	R	981	1	low	pre	low_pre		Alive	0	N	low_N	Yes	GGN	G1	NR	negative
A271	F	56	IA	2	30	8	840	6	wed	L	1027	2	low	pre	low_pre		Alive	0	N	low_N	No	pure solid	G1	NR	negative
A272	F	66	IA	2.83	200	4	800	4	seg	L	1027	2	low	pre	low_pre		Alive	0	N	low_N	No	pure solid	G1	NR	high positive
A273	F	61	IA	2.5	300	8	980	6	seg	L	1098	1	low	pre	low_pre		Alive	0	N	low_N	No	pure solid	G1	NR	negative
A274	F	62	IA	2.67	150	8	920	7	seg	R	994	3	high	pre	high_pre		Alive	0	N	high_N	No	pure solid	G1	NR	negative
A275	M	65	IA	2.5	80	8	800	6	seg	R	933	2	low	pre	low_pre		Alive	0	N	low_N	Yes	pure solid	G1	NR	negative
A276	F	67	IA	2.5	250	4	440	3	seg	L	922	1	low	pre	low_pre		Alive	0	N	low_N	Yes	pure solid	G1	NR	negative
A277	M	73	IA	3	30	5	740	5	seg	L	1027	6	high	pre	high_pre		Alive	0	N	high_N	Yes	GGN	G1	NR	negative
A278	F	64	IB	2.83	150	6	990	4	seg	L	952	5	high	pre	high_pre		Alive	0	ICIs	high_ICIs	No	pure solid	G3	Sintilimab	high positive
A279	F	76	IA	3.67	50	5	550	3	seg	L	899	2	low	pre	low_pre	854	Recurrence	1	N	low_N	No	pure solid	G2	NR	negative
A280	M	55	IA	3	80	8	840	7	seg	R	818	3	low	pre	low_pre		Alive	0	N	low_N	Yes	pure solid	G1	NR	negative
A281	M	51	IA	1.5	50	8	830	6	wed	R	931	2	low	pre	low_pre		Alive	0	N	low_N	Yes	pure solid	G1	NR	negative
A282	F	62	IA	3.5	100	6	890	5	seg	R	1045	4	high	pre	high_pre	710	Recurrence	1	N	high_N	No	pure solid	G2	NR	negative
A283	F	64	IB	2.5	250	6	870	5	seg	L	1098	1	low	pre	low_pre		Alive	0	N	low_N	Yes	pure solid	G1	NR	negative
A284	F	68	IA	3.5	150	4	680	3	seg	R	1103	2	low	pre	low_pre	615	Recurrence	1	N	low_N	No	GGN	G1	NR	negative
A285	M	67	IA	3	80	4	670	3	seg	L	1153	1	low	pre	low_pre		Alive	0	N	low_N	Yes	GGN	G1	NR	negative
A286	M	75	IA	3.67	250	4	620	3	seg	L	1006	2	low	pre	low_pre		Alive	0	N	low_N	Yes	pure solid	G1	NR	negative
A287	F	59	IA	2.5	250	5	840	5	seg	R	933	2	low	pre	low_pre		Alive	0	N	low_N	No	GGN	G1	NR	negative
A288	M	69	IB	2.67	200	5	600	3	seg	L	892	4	high	pre	high_pre	512	Recurrence	1	ICIs	high_ICIs	No	pure solid	G3	Sintilimab	low positive
A289	M	57	IA	2	100	9	920	7	seg	L	972	6	high	pre	high_pre		Alive	0	N	high_N	No	GGN	G1	NR	negative
A290	F	63	IB	3.83	50	7	840	6	seg	L	947	1	low	pre	low_pre		Alive	0	ICIs	low_ICIs	No	GGN	G2	Sintilimab	low positive
A291	F	60	IB	2.67	300	3	440	3	seg	R	985	1	low	pre	low_pre		Alive	0	N	low_N	No	pure solid	G1	NR	negative
A292	M	73	IA	2.67	50	8	800	7	seg	L	819	0	low	pre	low_pre	747	Recurrence	1	N	low_N	Yes	GGN	G1	NR	negative
A293	M	65	IB	3	250	7	820	6	seg	R	903	3	low	pre	low_pre		Alive	0	N	low_N	Yes	pure solid	G1	NR	negative
A294	M	68	IB	3.17	30	5	740	3	seg	R	977	3	low	pre	low_pre		Alive	0	N	low_N	Yes	GGN	G1	NR	negative
A295	F	64	IA	2.33	300	5	390	5	seg	L	1016	6	high	pre	high_pre		Alive	0	N	high_N	No	GGN	G1	NR	negative
A296	M	69	IA	3.33	100	4	690	3	seg	R	1033	4	high	pre	high_pre		Alive	0	N	high_N	Yes	pure solid	G1	NR	negative
A297	M	69	IB	3.5	150	7	870	5	seg	L	969	7	high	pre	high_pre		Alive	0	ICIs	high_ICIs	No	pure solid	G3	Sintilimab	low positive
A298	M	59	IA	3.83	100	3	560	4	seg	R	1036	7	high	pre	high_pre		Alive	0	N	high_N	Yes	pure solid	G1	NR	low positive
A299	F	53	IA	2	250	7	1030	5	seg	R	1036	6	high	pre	high_pre		Alive	0	N	high_N	No	pure solid	G1	NR	negative
A300	F	60	IA	1.83	50	6	980	4	wed	R	973	0	low	pre	low_pre		Alive	0	N	low_N	No	GGN	G1	NR	negative
A301	F	57	IB	2	200	5	500	4	seg	L	1048	8	high	pre	high_pre		Alive	0	N	high_N	No	GGN	G1	NR	negative
A302	M	67	IB	3.33	150	4	750	4	seg	L	835	6	high	pre	high_pre		Alive	0	N	high_N	No	pure solid	G1	NR	negative
A303	M	66	IA	3	150	7	800	5	seg	L	1148	8	high	pre	high_pre		Alive	0	N	high_N	Yes	pure solid	G1	NR	negative
A304	F	64	IA	2.67	150	7	870	6	seg	R	872	2	low	pre	low_pre	953	Recurrence	1	N	low_N	No	GGN	G1	NR	negative
A305	F	70	IA	2.17	150	5	620	3	wed	L	1126	0	low	pre	low_pre		Alive	0	N	low_N	No	GGN	G1	NR	low positive
A306	F	53	IA	3.5	150	7	860	6	seg	L	854	3	low	pre	low_pre		Alive	0	N	low_N	No	pure solid	G1	NR	negative
A307	M	55	IA	3	50	7	930	6	seg	L	818	3	low	pre	low_pre		Alive	0	N	low_N	Yes	GGN	G1	NR	low positive
A308	F	63	IA	2.33	200	8	860	6	seg	R	1155	6	high	pre	high_pre		Alive	0	N	high_N	No	GGN	G1	NR	negative
A309	M	62	IB	3.67	200	5	550	5	seg	R	1155	7	high	pre	high_pre		Alive	0	N	high_N	Yes	GGN	G1	NR	low positive
A310	F	69	IA	3.5	50	4	230	3	seg	R	993	2	low	pre	low_pre		Alive	0	N	low_N	No	GGN	G1	NR	negative
A311	M	60	IA	2	250	7	840	5	seg	L	1002	4	high	pre	high_pre		Alive	0	N	high_N	Yes	pure solid	G1	NR	negative
A312	M	64	IB	2.5	30	7	810	6	seg	L	1141	3	low	pre	low_pre	580	Recurrence	1	ICIs	low_ICIs	No	pure solid	G3	Sintilimab	low positive
A313	F	63	IB	3.83	50	7	860	5	seg	R	994	3	low	pre	low_pre		Alive	0	ICIs	low_ICIs	No	pure solid	G2	Sintilimab	low positive
A314	M	65	IA	3.83	250	8	910	6	seg	R	956	8	high	pre	high_pre		Alive	0	N	high_N	Yes	pure solid	G1	NR	negative
A315	F	64	IB	2.5	200	5	410	3	seg	R	1015	4	high	pre	high_pre	856	Recurrence	1	ICIs	high_ICIs	Yes	GGN	G2	Sintilimab	low positive
A316	F	66	IA	2	150	8	800	7	seg	L	981	8	high	pre	high_pre		Alive	0	N	high_N	No	pure solid	G1	NR	negative
A317	M	64	IA	3	150	7	930	5	seg	R	818	6	high	pre	high_pre		Alive	0	N	high_N	No	pure solid	G1	NR	negative
A318	F	59	IB	1.83	30	7	820	6	wed	L	986	3	low	pre	low_pre		Alive	0	N	low_N	No	pure solid	G1	NR	negative
A319	M	56	IB	2.5	50	4	410	3	seg	L	908	1	low	pre	low_pre		Alive	0	N	low_N	Yes	pure solid	G1	NR	negative
A320	M	54	IB	1.83	200	6	880	4	wed	R	1065	1	low	pre	low_pre		Alive	0	ICIs	low_ICIs	Yes	pure solid	G3	Sintilimab	low positive
A321	M	52	IB	3.17	150	6	890	5	seg	R	972	6	high	pre	high_pre		Alive	0	N	high_N	Yes	pure solid	G1	NR	negative
A322	M	63	IA	4	50	8	870	7	seg	R	959	2	low	pre	low_pre		Alive	0	N	low_N	Yes	pure solid	G1	NR	negative
A323	M	65	IB	2.83	150	4	360	3	seg	R	951	4	high	pre	high_pre		Alive	0	ICIs	high_ICIs	No	pure solid	G2	Sintilimab	low positive
A324	F	67	IB	1.5	150	7	910	5	wed	R	819	1	low	pre	low_pre		Alive	0	ICIs	low_ICIs	No	pure solid	G3	Sintilimab	low positive
A325	F	60	IB	2.83	200	6	880	4	seg	R	1155	6	high	pre	high_pre		Alive	0	N	high_N	No	pure solid	G1	NR	low positive
A326	F	69	IA	2	100	5	710	5	seg	L	981	8	high	pre	high_pre	688	Recurrence	1	N	high_N	No	GGN	G1	NR	negative
A327	F	60	IA	1.5	30	5	390	3	wed	R	1015	0	low	pre	low_pre		Alive	0	N	low_N	No	GGN	G1	NR	negative
A328	F	65	IA	2.83	200	6	940	5	seg	L	959	5	high	pre	high_pre		Alive	0	N	high_N	No	pure solid	G1	NR	low positive
A329	M	63	IA	2.67	150	8	970	7	seg	R	846	11	high	pre	high_pre	786	Recurrence	1	N	high_N	Yes	pure solid	G2	NR	negative
A330	F	78	IA	2.5	150	5	650	3	seg	R	972	5	high	pre	high_pre		Alive	0	N	high_N	No	GGN	G1	NR	negative
A331	F	64	IA	3	250	4	420	3	seg	R	899	2	low	pre	low_pre	735	Recurrence	1	N	low_N	No	GGN	G1	NR	negative
A332	F	55	IB	2	100	5	450	3	seg	L	903	7	high	pre	high_pre		Alive	0	ICIs	high_ICIs	No	pure solid	G3	Sintilimab	low positive
A333	M	60	IB	1.5	200	3	490	2	wed	L	1006	0	low	pre	low_pre		Alive	0	N	low_N	Yes	pure solid	G1	NR	negative
A334	M	64	IB	3.5	150	4	790	3	seg	R	1120	7	high	pre	high_pre	869	Recurrence	1	ICIs	high_ICIs	No	GGN	G2	Sintilimab	low positive
A335	F	63	IA	3.17	50	8	870	7	seg	R	1160	2	low	pre	low_pre		Alive	0	N	low_N	No	GGN	G1	NR	negative
A336	F	59	IB	3.33	150	3	400	3	seg	R	1155	5	high	pre	high_pre		Alive	0	ICIs	high_ICIs	No	pure solid	G3	Sintilimab	high positive
A337	F	54	IB	3.67	300	9	900	7	seg	R	1148	4	high	pre	high_pre		Alive	0	ICIs	high_ICIs	No	GGN	G2	Sintilimab	low positive
A338	M	50	IA	4	80	6	930	5	seg	R	846	2	low	pre	low_pre		Alive	0	N	low_N	Yes	pure solid	G1	NR	negative
A339	F	58	IA	3.5	80	5	740	3	seg	R	858	3	low	pre	low_pre		Alive	0	N	low_N	No	GGN	G1	NR	negative
A340	M	54	IA	3	150	6	850	4	seg	L	1044	2	low	pre	low_pre	786	Recurrence	1	N	low_N	Yes	pure solid	G2	NR	negative
A341	M	66	IA	2.5	80	6	880	4	seg	L	897	5	high	pre	high_pre		Alive	0	N	high_N	Yes	pure solid	G1	NR	negative
A342	F	53	IA	1.83	200	4	670	3	wed	R	1098	0	low	pre	low_pre		Alive	0	N	low_N	No	GGN	G1	NR	negative
A343	M	66	IA	2.5	30	5	670	3	seg	R	966	1	low	pre	low_pre		Alive	0	N	low_N	No	GGN	G1	NR	negative
A344	F	52	IB	2	80	5	490	3	seg	R	1049	8	high	pre	high_pre	799	Recurrence	1	ICIs	high_ICIs	No	pure solid	G2	Sintilimab	low positive
A345	M	65	IB	2.67	250	6	900	4	seg	R	1119	1	low	pre	low_pre		Alive	0	ICIs	low_ICIs	Yes	pure solid	G3	Sintilimab	low positive
A346	F	60	IB	2.5	250	7	920	6	seg	L	1036	7	high	pre	high_pre		Alive	0	ICIs	high_ICIs	No	GGN	G2	Sintilimab	high positive
A347	F	64	IB	2.83	150	8	1020	7	seg	R	1110	4	high	pre	high_pre		Alive	0	ICIs	high_ICIs	No	pure solid	G3	Sintilimab	high positive
A348	M	66	IB	3.5	30	4	380	4	seg	R	1029	3	low	pre	low_pre		Alive	0	ICIs	low_ICIs	Yes	pure solid	G3	Sintilimab	high positive
A349	F	63	IB	2.83	80	4	700	4	seg	L	1111	4	high	pre	high_pre		Alive	0	N	high_N	No	GGN	G1	NR	negative
A350	M	67	IB	2	250	8	820	6	wed	L	1048	3	low	pre	low_pre		Alive	0	ICIs	low_ICIs	No	GGN	G2	Sintilimab	low positive
A351	F	62	IA	2.67	250	7	1140	5	seg	L	1160	5	high	pre	high_pre		Alive	0	N	high_N	No	pure solid	G1	NR	negative
A352	F	57	IB	2.83	150	5	530	3	seg	R	818	4	high	pre	high_pre		Alive	0	ICIs	high_ICIs	No	pure solid	G3	Sintilimab	low positive
A353	M	68	IA	2.67	50	6	810	5	seg	R	1148	2	low	pre	low_pre	798	Recurrence	1	N	low_N	Yes	GGN	G1	NR	negative
A354	M	58	IB	2	300	7	1070	6	wed	R	918	3	low	pre	low_pre	960	Recurrence	1	N	low_N	Yes	GGN	G1	NR	negative
A355	F	50	IA	2.67	200	4	550	3	seg	R	817	3	low	pre	low_pre	895	Recurrence	1	ICIs	low_ICIs	No	pure solid	G3	Sintilimab	low positive
A356	F	63	IA	2.17	200	5	640	3	wed	L	1002	0	low	pre	low_pre		Alive	0	N	low_N	No	pure solid	G1	NR	negative
A357	F	79	IB	2.5	150	4	500	3	seg	L	1132	2	low	pre	low_pre		Alive	0	ICIs	low_ICIs	No	pure solid	G3	Sintilimab	low positive
A358	M	61	IB	2.33	250	3	280	2	wed	R	947	0	low	pre	low_pre		Alive	0	N	low_N	Yes	GGN	G1	NR	negative
A359	M	70	IA	2.83	200	5	700	4	seg	R	895	7	high	pre	high_pre		Alive	0	N	high_N	No	GGN	G1	NR	negative
A360	F	59	IB	3.33	50	7	1150	6	seg	R	1033	4	high	pre	high_pre		Alive	0	ICIs	high_ICIs	No	pure solid	G3	Sintilimab	high positive
A361	F	57	IA	3	50	6	830	4	seg	L	1033	2	low	pre	low_pre	698	Recurrence	1	N	low_N	No	pure solid	G2	NR	high positive
A362	M	64	IA	4	50	8	910	7	seg	R	962	3	low	pre	low_pre		Alive	0	N	low_N	Yes	GGN	G1	NR	negative
A363	M	63	IB	3.5	200	4	740	3	seg	L	1095	6	high	pre	high_pre		Alive	0	ICIs	high_ICIs	Yes	pure solid	G3	Sintilimab	high positive
A364	M	69	IA	2.33	250	5	660	3	wed	R	1127	0	low	pre	low_pre		Alive	0	N	low_N	Yes	GGN	G1	NR	low positive
A365	F	64	IA	3	300	7	1000	5	seg	R	1110	2	low	pre	low_pre		Alive	0	N	low_N	No	pure solid	G1	NR	high positive
A366	M	69	IB	3.17	50	5	550	4	seg	R	889	6	high	pre	high_pre	959	Recurrence	1	ICIs	high_ICIs	No	pure solid	G3	Sintilimab	low positive
A367	F	56	IA	2.83	80	8	1300	6	seg	L	1110	2	high	pre	high_pre		Alive	0	N	high_N	No	pure solid	G1	NR	negative
A368	M	52	IB	2	30	4	630	4	seg	L	1054	4	high	pre	high_pre	591	Recurrence	1	ICIs	high_ICIs	Yes	GGN	G2	Sintilimab	low positive
A369	M	58	IA	3.5	50	5	600	3	seg	R	1020	2	low	pre	low_pre		Alive	0	N	low_N	Yes	GGN	G1	NR	negative
A370	F	67	IA	3.17	50	8	810	6	seg	R	889	6	high	pre	high_pre		Alive	0	N	high_N	No	GGN	G1	NR	negative
A371	M	69	IA	3	80	5	680	4	seg	L	1031	5	high	pre	high_pre		Alive	0	N	high_N	Yes	GGN	G1	NR	negative
A372	M	72	IA	2	80	5	750	3	wed	L	893	0	low	pre	low_pre		Alive	0	N	low_N	Yes	pure solid	G1	NR	negative
A373	F	66	IA	2.5	300	4	650	3	seg	R	1060	2	low	pre	low_pre		Alive	0	N	low_N	No	pure solid	G1	NR	negative
A374	F	70	IA	3.83	100	8	1200	6	seg	R	1031	5	high	pre	high_pre		Alive	0	N	high_N	No	GGN	G1	NR	negative
A375	F	64	IB	2.83	300	7	960	6	seg	R	1041	3	low	pre	low_pre		Alive	0	ICIs	low_ICIs	No	pure solid	G3	Sintilimab	low positive
A376	M	69	IA	4.5	50	5	750	4	seg	R	990	4	high	pre	high_pre	972	Recurrence	1	N	high_N	No	pure solid	G2	NR	negative
A377	M	65	IA	4.17	300	7	890	6	seg	L	946	2	low	pre	low_pre		Alive	0	N	low_N	Yes	GGN	G1	NR	negative
A378	M	68	IA	2.67	200	4	750	4	seg	R	946	5	high	pre	high_pre	678	Recurrence	1	N	high_N	Yes	GGN	G1	NR	negative
A379	F	60	IB	2	300	7	1120	5	seg	R	962	8	high	pre	high_pre	878	Recurrence	1	ICIs	high_ICIs	No	pure solid	G2	Sintilimab	low positive
A380	M	63	IA	3	250	6	1010	4	seg	R	998	3	low	pre	low_pre		Alive	0	N	low_N	No	pure solid	G1	NR	negative
A381	M	58	IA	2.5	50	6	890	5	seg	R	1099	1	low	pre	low_pre		Alive	0	N	low_N	Yes	pure solid	G1	NR	negative
A382	F	70	IB	2.83	300	8	950	7	seg	R	1099	1	high	pre	high_pre	678	Recurrence	1	N	high_N	No	GGN	G1	NR	negative
A383	M	50	IA	2.83	250	7	930	6	seg	R	1095	2	high	pre	high_pre		Alive	0	N	high_N	No	GGN	G1	NR	negative
A384	M	67	IA	3	200	4	400	4	seg	L	1095	2	low	pre	low_pre		Alive	0	N	low_N	Yes	GGN	G1	NR	negative
A385	M	69	IA	1.33	100	5	580	3	wed	R	951	0	low	pre	low_pre	841	Recurrence	1	N	low_N	No	GGN	G1	NR	negative
A386	M	60	IA	2.67	250	8	900	7	seg	R	901	9	high	pre	high_pre		Alive	0	N	high_N	Yes	pure solid	G1	NR	low positive
A387	F	61	IB	2	250	8	830	6	seg	R	1104	8	high	pre	high_pre		Alive	0	ICIs	high_ICIs	No	pure solid	G3	Sintilimab	high positive
A388	M	75	IB	1.83	150	8	830	7	wed	R	986	1	low	pre	low_pre	916	Recurrence	1	ICIs	low_ICIs	Yes	pure solid	G3	Sintilimab	high positive
A389	M	78	IA	3.67	50	6	960	4	seg	R	998	6	high	pre	high_pre		Alive	0	N	high_N	Yes	pure solid	G1	NR	negative
A390	M	63	IA	3	150	6	920	4	seg	L	864	4	high	pre	high_pre		Alive	0	N	high_N	Yes	GGN	G1	NR	negative
A391	M	61	IA	3.5	80	5	430	3	seg	L	944	6	high	pre	high_pre		Alive	0	N	high_N	Yes	pure solid	G1	NR	negative
A392	M	79	IB	1.67	300	7	950	5	wed	L	901	1	low	pre	low_pre	867	Recurrence	1	ICIs	low_ICIs	Yes	pure solid	G3	Sintilimab	low positive
A393	M	60	IA	3.67	200	4	540	3	seg	R	1015	3	low	pre	low_pre		Alive	0	N	low_N	Yes	pure solid	G1	NR	negative
A394	M	76	IA	3	250	5	590	3	seg	L	878	8	high	pre	high_pre		Alive	0	N	high_N	Yes	pure solid	G1	NR	negative
A395	F	65	IA	2	150	6	850	4	seg	R	1012	8	high	pre	high_pre	547	Recurrence	1	N	high_N	No	pure solid	G2	NR	negative
A396	M	66	IA	3	50	8	1240	6	seg	R	1029	12	high	pre	high_pre		Alive	0	N	high_N	Yes	pure solid	G1	NR	negative
A397	F	55	IA	2	50	7	1220	6	seg	R	1111	4	high	pre	high_pre	678	Recurrence	1	N	high_N	No	GGN	G1	NR	negative
A398	F	69	IA	3.5	30	8	950	6	seg	L	895	3	low	pre	low_pre		Alive	0	N	low_N	No	GGN	G1	NR	negative
A399	M	70	IA	1.83	80	4	730	3	wed	L	879	0	low	pre	low_pre		Alive	0	N	low_N	Yes	pure solid	G1	NR	negative
A400	M	60	IA	2.5	250	6	820	5	seg	L	986	1	low	pre	low_pre	594	Recurrence	1	N	low_N	Yes	pure solid	G2	NR	negative
B1	M	62	IA	3.33	100	5	740	3	seg	L	1126	6	high	post	high_post		Alive	0	N	high_N	Yes	pure solid	G2	NR	negative
B2	F	65	IB	3.33	100	4	770	3	seg	R	847	4	high	post	high_post		Alive	0	ICIs	high_ICIs	No	pure solid	G3	Sintilimab	low positive
B3	M	67	IA	3.83	50	4	1120	4	seg	R	979	4	high	post	high_post		Alive	0	N	high_N	Yes	GGN	G1	NR	negative
B4	F	64	IA	2.67	200	7	890	5	seg	L	849	10	high	post	high_post		Alive	0	ICIs	high_ICIs	No	pure solid	G3	Sintilimab	low positive
B5	F	63	IB	2.33	150	6	910	5	seg	R	1007	5	high	post	high_post	869	Recurrence	1	N	high_N	No	GGN	G1	NR	negative
B6	F	61	IB	4.17	300	5	650	3	seg	L	819	6	high	post	high_post		Alive	0	N	high_N	No	pure solid	G1	NR	negative
B7	F	58	IB	3.5	150	5	730	5	seg	L	910	7	high	post	high_post		Alive	0	N	high_N	No	pure solid	G1	NR	negative
B8	M	68	IA	2.83	150	7	820	5	seg	L	1037	4	high	post	high_post		Alive	0	N	high_N	No	pure solid	G1	NR	negative
B9	F	74	IA	4.16	30	7	1000	6	seg	R	1095	2	low	post	low_post		Alive	0	N	low_N	No	GGN	G1	NR	negative
B10	F	59	IA	3.33	50	5	530	4	seg	L	1159	5	high	post	high_post		Alive	0	N	high_N	Yes	pure solid	G1	NR	negative
B11	M	69	IA	3.5	50	7	1180	6	seg	L	1104	8	high	post	high_post	987	Recurrence	1	N	high_N	Yes	pure solid	G2	NR	negative
B12	F	64	IA	1.5	150	8	800	7	wed	L	987	1	low	post	low_post		Alive	0	N	low_N	No	GGN	G1	NR	negative
B13	M	72	IB	2.67	80	5	390	3	seg	L	1097	1	low	post	low_post		Alive	0	ICIs	low_ICIs	Yes	GGN	G2	Sintilimab	high positive
B14	M	64	IB	3.5	50	8	1310	7	seg	L	832	8	high	post	high_post		Alive	0	ICIs	high_ICIs	Yes	GGN	G2	Sintilimab	low positive
B15	M	57	IA	2.67	30	8	1240	7	seg	L	869	5	high	post	high_post		Alive	0	N	high_N	Yes	GGN	G1	NR	negative
B16	F	69	IB	2.17	50	6	1340	5	seg	L	901	5	high	post	high_post		Alive	0	ICIs	high_ICIs	No	pure solid	G3	Sintilimab	low positive
B17	M	67	IA	3	250	6	870	5	seg	L	1002	5	high	post	high_post		Alive	0	N	high_N	Yes	pure solid	G1	NR	negative
B18	M	58	IA	2	150	8	1080	6	seg	L	1029	3	high	post	high_post	675	Recurrence	1	N	high_N	No	pure solid	G2	NR	negative
B19	M	71	IB	2.5	150	5	790	4	seg	L	861	1	low	post	low_post		Alive	0	ICIs	low_ICIs	Yes	pure solid	G2	Sintilimab	low positive
B20	F	51	IA	3.5	250	4	620	4	seg	R	962	4	high	post	high_post		Alive	0	N	high_N	No	GGN	G1	NR	negative
B21	F	47	IB	3	250	7	860	6	seg	R	1111	4	high	post	high_post		Alive	0	ICIs	high_ICIs	No	GGN	G2	Sintilimab	high positive
B22	M	71	IB	1.5	300	7	1070	6	wed	L	895	2	low	post	low_post		Alive	0	ICIs	low_ICIs	Yes	pure solid	G3	Sintilimab	low positive
B23	M	64	IA	2.5	250	6	980	5	seg	L	854	6	high	post	high_post		Alive	0	ICIs	high_ICIs	Yes	pure solid	G2	Sintilimab	low positive
B24	F	55	IA	2.5	150	8	970	6	seg	R	986	1	high	post	high_post		Alive	0	N	high_N	No	GGN	G1	NR	negative
B25	M	53	IB	3.17	300	6	1000	4	seg	L	931	6	high	post	high_post		Alive	0	ICIs	high_ICIs	No	GGN	G2	Sintilimab	low positive
B26	M	55	IA	4	150	7	870	5	seg	R	966	4	high	post	high_post		Alive	0	N	high_N	Yes	GGN	G1	NR	negative
B27	M	75	IB	3	50	6	820	4	seg	L	869	5	high	post	high_post		Alive	0	ICIs	high_ICIs	Yes	pure solid	G3	Sintilimab	low positive
B28	F	60	IB	3	80	8	860	7	seg	L	979	3	low	post	low_post	518	Recurrence	1	N	low_N	No	pure solid	G2	NR	negative
B29	F	61	IA	3	150	5	1220	4	seg	R	951	13	high	post	high_post		Alive	0	N	high_N	No	pure solid	G1	NR	negative
B30	F	71	IA	2.83	50	8	820	6	seg	L	951	3	low	post	low_post		Alive	0	N	low_N	No	pure solid	G1	NR	negative
B31	F	52	IA	2	50	6	810	5	wed	R	936	0	low	post	low_post	807	Recurrence	1	N	low_N	No	pure solid	G2	NR	negative
B32	M	58	IB	3.17	30	6	810	5	seg	L	996	1	low	post	low_post		Alive	0	ICIs	low_ICIs	No	pure solid	G3	Sintilimab	low positive
B33	M	66	IB	2.5	250	7	980	6	seg	R	860	7	high	post	high_post	780	Recurrence	1	ICIs	high_ICIs	Yes	pure solid	G3	Sintilimab	low positive
B34	M	48	IB	3.33	50	8	992	7	seg	L	1007	5	high	post	high_post	650	Recurrence	1	ICIs	high_ICIs	Yes	pure solid	G2	Sintilimab	low positive
B35	M	77	IB	2.17	30	5	740	5	seg	R	860	7	high	post	high_post		Alive	0	N	high_N	No	pure solid	G1	NR	negative
B36	F	58	IB	2	200	6	1040	4	wed	R	993	1	low	post	low_post		Alive	0	ICIs	low_ICIs	No	pure solid	G3	Sintilimab	low positive
B37	F	51	IB	3.5	150	4	610	3	seg	L	1044	3	low	post	low_post		Alive	0	ICIs	low_ICIs	No	pure solid	G3	Sintilimab	low positive
B38	F	64	IA	3	150	5	690	3	seg	L	952	7	high	post	high_post		Alive	0	N	high_N	No	GGN	G1	NR	negative
B39	M	55	IA	2.5	200	6	1280	4	seg	L	1010	7	high	post	high_post	945	Recurrence	1	N	high_N	Yes	GGN	G1	NR	negative
B40	M	61	IA	2	80	11	1310	9	seg	L	1163	5	high	post	high_post		Alive	0	ICIs	high_ICIs	No	pure solid	G3	Sintilimab	low positive
B41	F	59	IA	2.5	250	4	200	3	seg	R	1085	3	low	post	low_post		Alive	0	N	low_N	No	GGN	G1	NR	negative
B42	F	61	IB	3.33	200	4	680	3	seg	L	1098	2	low	post	low_post	870	Recurrence	1	N	low_N	No	GGN	G1	NR	negative
B43	F	54	IB	2.83	200	4	700	3	seg	L	827	1	low	post	low_post		Alive	0	ICIs	low_ICIs	No	pure solid	G3	Sintilimab	low positive
B44	M	58	IB	3.33	50	5	900	4	seg	R	845	7	high	post	high_post		Alive	0	ICIs	high_ICIs	Yes	pure solid	G3	Sintilimab	low positive
B45	M	63	IA	3	50	6	900	4	seg	L	1144	4	high	post	high_post		Alive	0	N	high_N	Yes	pure solid	G1	NR	negative
B46	M	55	IB	2.33	200	3	840	4	wed	L	1037	1	low	post	low_post		Alive	0	ICIs	low_ICIs	Yes	GGN	G2	Sintilimab	low positive
B47	M	74	IB	3.83	200	5	680	3	seg	R	981	1	low	post	low_post		Alive	0	ICIs	low_ICIs	Yes	pure solid	G3	Sintilimab	low positive
B48	F	50	IA	2	80	7	990	6	wed	L	693	2	low	post	low_post		Alive	0	ICIs	low_ICIs	No	GGN	G2	Sintilimab	low positive
B49	F	66	IB	2.83	200	5	860	4	seg	L	1027	2	low	post	low_post		Alive	0	ICIs	low_ICIs	No	pure solid	G3	Sintilimab	high positive
B50	F	57	IB	3	300	6	870	5	seg	L	1029	3	low	post	low_post		Alive	0	ICIs	low_ICIs	No	pure solid	G3	Sintilimab	low positive
B51	F	62	IA	3.17	250	11	890	9	seg	R	1148	2	high	post	high_post		Alive	0	N	high_N	No	pure solid	G1	NR	negative
B52	M	65	IA	4	50	7	1020	5	seg	R	1082	1	low	post	low_post	863	Recurrence	1	N	low_N	Yes	pure solid	G2	NR	negative
B53	F	52	IA	2.5	150	4	780	3	seg	L	922	1	low	post	low_post		Alive	0	N	low_N	Yes	pure solid	G1	NR	negative
B54	M	64	IB	2.5	80	5	590	5	seg	L	1027	6	high	post	high_post	785	Recurrence	1	ICIs	high_ICIs	Yes	pure solid	G3	Sintilimab	low positive
B55	F	68	IA	3	150	7	800	5	seg	L	952	5	high	post	high_post		Alive	0	N	high_N	No	pure solid	G1	NR	negative
B56	F	61	IA	2.5	50	5	450	3	seg	L	899	2	low	post	low_post		Alive	0	N	low_N	No	GGN	G1	NR	negative
B57	M	58	IB	2.5	50	7	820	5	seg	R	1102	3	low	post	low_post		Alive	0	ICIs	low_ICIs	Yes	GGN	G2	Sintilimab	low positive
B58	M	58	IA	1.83	50	6	930	5	wed	R	873	0	low	post	low_post		Alive	0	N	low_N	Yes	GGN	G1	NR	negative
B59	F	64	IA	2.17	250	7	800	6	seg	R	1037	0	high	post	high_post		Alive	0	N	high_N	No	pure solid	G1	NR	negative
B60	F	59	IB	3.33	300	6	1000	4	seg	L	1098	1	low	post	low_post	863	Recurrence	1	N	low_N	Yes	pure solid	G2	NR	negative
B61	F	69	IA	3.5	300	5	370	3	seg	R	1103	2	low	post	low_post		Alive	0	N	low_N	No	GGN	G1	NR	negative
B62	M	74	IA	3.17	50	5	700	3	seg	L	1153	1	low	post	low_post	920	Recurrence	1	N	low_N	Yes	GGN	G1	NR	negative
B63	M	72	IA	3.33	300	5	320	3	seg	L	1006	2	low	post	low_post		Alive	0	ICIs	low_ICIs	Yes	pure solid	G2	Sintilimab	low positive
B64	F	64	IB	2.83	200	3	1080	4	seg	R	1033	2	low	post	low_post		Alive	0	ICIs	low_ICIs	No	GGN	G2	Sintilimab	high positive
B65	M	77	IB	3.17	150	5	580	3	seg	L	892	4	high	post	high_post	652	Recurrence	1	ICIs	high_ICIs	No	pure solid	G3	Sintilimab	low positive
B66	M	59	IA	2.33	250	7	1020	6	seg	L	910	7	high	post	high_post		Alive	0	N	high_N	No	pure solid	G1	NR	negative
B67	F	63	IB	3.67	30	6	860	5	seg	L	954	2	low	post	low_post		Alive	0	ICIs	low_ICIs	No	pure solid	G3	Sintilimab	low positive
B68	F	58	IB	3.17	100	5	740	3	seg	R	985	1	low	post	low_post		Alive	0	N	low_N	No	GGN	G1	NR	negative
B69	M	71	IA	2.5	50	7	850	5	seg	L	936	1	low	post	low_post		Alive	0	N	low_N	Yes	GGN	G1	NR	negative
B70	M	51	IB	3	50	4	250	3	seg	L	825	1	low	post	low_post		Alive	0	N	low_N	No	GGN	G1	NR	negative
B71	M	67	IA	3.5	200	4	660	3	seg	R	966	4	high	post	high_post		Alive	0	N	high_N	No	pure solid	G1	NR	negative
B72	M	72	IA	4.5	200	5	740	3	seg	L	1000	5	high	post	high_post		Alive	0	N	high_N	Yes	pure solid	G1	NR	negative
B73	M	73	IB	3.5	250	4	400	3	seg	L	937	1	low	post	low_post		Alive	0	ICIs	low_ICIs	Yes	pure solid	G3	Sintilimab	low positive
B74	M	75	IA	3	100	6	1080	5	seg	R	918	8	high	post	high_post		Alive	0	N	high_N	No	pure solid	G1	NR	negative
B75	F	73	IB	2.5	250	4	630	4	seg	L	931	5	high	post	high_post		Alive	0	ICIs	high_ICIs	No	pure solid	G3	Sintilimab	low positive
B76	F	55	IB	3.5	300	6	840	4	seg	L	947	1	low	post	low_post		Alive	0	N	low_N	No	pure solid	G1	NR	negative
B77	M	49	IB	3.83	150	5	790	3	seg	L	913	3	low	post	low_post		Alive	0	ICIs	low_ICIs	Yes	pure solid	G3	Sintilimab	low positive
B78	F	50	IA	2.17	150	7	980	5	seg	L	959	7	high	post	high_post		Alive	0	ICIs	high_ICIs	No	pure solid	G3	Sintilimab	low positive
B79	F	61	IB	3	250	6	860	4	seg	R	903	8	high	post	high_post	854	Recurrence	1	N	high_N	No	pure solid	G2	NR	negative
B80	M	72	IB	3	250	8	940	6	seg	L	1159	5	high	post	high_post		Alive	0	N	high_N	No	pure solid	G1	NR	negative
B81	F	52	IB	2.83	300	10	1050	8	seg	L	897	5	high	post	high_post		Alive	0	ICIs	high_ICIs	No	pure solid	G3	Sintilimab	low positive
B82	F	58	IA	3.17	300	4	560	4	seg	R	872	4	high	post	high_post	710	Recurrence	1	N	high_N	No	pure solid	G2	NR	negative
B83	M	56	IB	2.5	50	7	890	6	seg	L	1095	1	low	post	low_post		Alive	0	ICIs	low_ICIs	No	pure solid	G3	Sintilimab	low positive
B84	F	61	IA	3	50	5	640	3	seg	R	902	2	low	post	low_post	615	Recurrence	1	N	low_N	Yes	pure solid	G2	NR	negative
B85	M	77	IB	1.5	250	8	980	6	wed	L	1122	2	low	post	low_post		Alive	0	ICIs	low_ICIs	Yes	pure solid	G2	Sintilimab	low positive
B86	M	78	IA	3.33	250	5	710	3	seg	R	873	7	high	post	high_post		Alive	0	N	high_N	Yes	GGN	G1	NR	negative
B87	F	62	IB	3.17	150	7	830	6	seg	R	861	1	low	post	low_post		Alive	0	N	low_N	No	GGN	G1	NR	negative
B88	F	74	IA	2.5	80	8	960	6	seg	R	962	3	low	post	low_post	512	Recurrence	1	N	low_N	No	GGN	G1	NR	negative
B89	M	55	IB	3.33	300	5	780	5	seg	R	990	6	high	post	high_post		Alive	0	ICIs	high_ICIs	No	GGN	G2	Sintilimab	low positive
B90	F	61	IB	4	250	7	1010	5	seg	L	903	8	high	post	high_post		Alive	0	N	high_N	No	GGN	G1	NR	negative
B91	F	59	IB	3.5	150	5	690	3	seg	R	943	5	high	post	high_post		Alive	0	ICIs	high_ICIs	No	pure solid	G3	Sintilimab	low positive
B92	M	61	IA	2.33	250	7	950	5	seg	L	937	5	high	post	high_post	747	Recurrence	1	ICIs	high_ICIs	Yes	pure solid	G3	Sintilimab	low positive
B93	M	54	IA	3.5	150	6	870	4	seg	R	854	7	high	post	high_post		Alive	0	N	high_N	No	pure solid	G1	NR	negative
B94	F	58	IB	3	250	4	490	3	seg	R	1015	4	high	post	high_post		Alive	0	ICIs	high_ICIs	Yes	pure solid	G3	Sintilimab	high positive
B95	F	73	IA	3.33	150	7	840	6	seg	L	872	4	high	post	high_post		Alive	0	N	high_N	No	GGN	G1	NR	negative
B96	M	55	IA	2.83	100	6	940	4	seg	R	818	6	high	post	high_post		Alive	0	N	high_N	No	pure solid	G1	NR	negative
B97	F	44	IB	1.83	30	8	800	7	wed	L	1147	2	low	post	low_post		Alive	0	N	low_N	No	pure solid	G1	NR	negative
B98	M	50	IB	3.33	80	4	380	3	seg	L	908	1	low	post	low_post		Alive	0	N	low_N	Yes	pure solid	G1	NR	negative
B99	M	63	IB	1.83	300	7	1060	6	wed	R	1020	1	low	post	low_post		Alive	0	ICIs	low_ICIs	Yes	pure solid	G3	Sintilimab	low positive
B100	M	57	IB	2.33	250	6	800	5	seg	R	972	6	high	post	high_post		Alive	0	N	high_N	Yes	pure solid	G1	NR	negative
B101	M	59	IA	3	80	7	900	5	seg	R	1029	3	low	post	low_post		Alive	0	N	low_N	Yes	pure solid	G1	NR	negative
B102	M	69	IB	3.33	200	5	540	3	seg	R	891	4	high	post	high_post		Alive	0	ICIs	high_ICIs	No	pure solid	G2	Sintilimab	low positive
B103	F	72	IB	2.33	150	8	900	6	wed	R	1027	2	low	post	low_post		Alive	0	ICIs	low_ICIs	No	GGN	G2	Sintilimab	high positive
B104	F	53	IB	3.83	300	6	840	4	seg	R	1155	6	high	post	high_post	953	Recurrence	1	ICIs	high_ICIs	No	GGN	G2	Sintilimab	low positive
B105	F	76	IA	4	250	5	640	4	seg	L	981	8	high	post	high_post		Alive	0	N	high_N	No	GGN	G1	NR	negative
B106	F	58	IA	2.17	50	5	440	3	wed	R	1015	0	low	post	low_post		Alive	0	N	low_N	No	GGN	G1	NR	negative
B107	F	74	IB	2.33	150	7	970	6	seg	L	952	5	high	post	high_post		Alive	0	ICIs	high_ICIs	No	pure solid	G3	Sintilimab	low positive
B108	M	56	IA	3.83	100	6	800	4	seg	R	956	8	high	post	high_post		Alive	0	N	high_N	Yes	pure solid	G1	NR	negative
B109	F	68	IA	3.5	150	4	730	3	seg	R	972	5	high	post	high_post		Alive	0	N	high_N	No	pure solid	G1	NR	negative
B110	F	63	IA	3	300	5	210	3	seg	R	899	2	low	post	low_post		Alive	0	N	low_N	No	pure solid	G1	NR	negative
B111	F	64	IB	3.33	250	3	380	3	seg	L	903	7	high	post	high_post		Alive	0	ICIs	high_ICIs	No	pure solid	G3	Sintilimab	low positive
B112	M	60	IB	2.17	200	5	320	3	wed	L	1006	0	low	post	low_post	580	Recurrence	1	N	low_N	Yes	pure solid	G2	NR	negative
B113	M	56	IB	3.5	150	5	610	3	seg	R	1120	7	high	post	high_post		Alive	0	ICIs	high_ICIs	No	GGN	G2	Sintilimab	high positive
B114	F	52	IB	3	50	8	860	7	seg	R	881	1	low	post	low_post		Alive	0	ICIs	low_ICIs	No	pure solid	G2	Sintilimab	low positive
B115	F	54	IA	2.33	100	5	710	3	seg	R	1155	5	high	post	high_post	856	Recurrence	1	ICIs	high_ICIs	No	pure solid	G3	Sintilimab	low positive
B116	F	50	IB	3.33	200	8	800	6	seg	R	1036	7	high	post	high_post		Alive	0	ICIs	high_ICIs	No	GGN	G2	Sintilimab	high positive
B117	M	63	IA	2.67	50	6	1030	5	seg	R	936	2	low	post	low_post		Alive	0	ICIs	low_ICIs	Yes	pure solid	G3	Sintilimab	low positive
B118	M	76	IB	2.67	300	6	870	4	seg	R	986	3	low	post	low_post		Alive	0	ICIs	low_ICIs	Yes	pure solid	G3	Sintilimab	low positive
B119	M	78	IB	4	50	5	690	3	seg	R	977	3	low	post	low_post		Alive	0	N	low_N	Yes	GGN	G1	NR	negative
B120	F	56	IB	3	150	5	730	5	seg	L	1016	6	high	post	high_post		Alive	0	ICIs	high_ICIs	No	pure solid	G3	Sintilimab	low positive
B121	M	75	IA	3.83	250	5	700	3	seg	R	1033	4	high	post	high_post		Alive	0	N	high_N	Yes	pure solid	G1	NR	negative
B122	M	72	IB	2.67	250	8	1280	7	seg	L	854	6	high	post	high_post		Alive	0	ICIs	high_ICIs	No	pure solid	G3	Sintilimab	low positive
B123	M	59	IB	2.33	250	5	760	4	seg	R	1036	7	high	post	high_post		Alive	0	ICIs	high_ICIs	Yes	pure solid	G3	Sintilimab	high positive
B124	F	56	IA	3.33	150	6	1230	5	seg	R	1036	6	high	post	high_post		Alive	0	N	high_N	No	GGN	G1	NR	negative
B125	F	62	IA	1.5	80	8	890	6	wed	R	973	0	low	post	low_post		Alive	0	N	low_N	No	pure solid	G1	NR	negative
B126	F	64	IB	2.83	150	5	700	4	seg	L	1048	8	high	post	high_post	688	Recurrence	1	N	high_N	No	pure solid	G2	NR	negative
B127	M	69	IB	3.17	200	5	760	5	seg	L	835	6	high	post	high_post		Alive	0	N	high_N	No	pure solid	G1	NR	negative
B128	M	72	IA	2.33	100	6	1350	5	seg	L	1148	8	high	post	high_post		Alive	0	N	high_N	Yes	GGN	G1	NR	negative
B129	F	51	IA	3.33	200	7	1000	6	seg	R	1048	3	low	post	low_post	786	Recurrence	1	N	low_N	No	GGN	G1	NR	negative
B130	F	74	IB	1.83	150	3	760	3	wed	L	1126	1	low	post	low_post		Alive	0	ICIs	low_ICIs	No	pure solid	G3	Sintilimab	low positive
B131	F	52	IA	2.5	200	8	1070	6	seg	L	835	3	low	post	low_post	735	Recurrence	1	N	low_N	No	GGN	G1	NR	negative
B132	M	56	IB	2.5	50	8	880	7	seg	L	931	2	low	post	low_post		Alive	0	ICIs	low_ICIs	Yes	pure solid	G3	Sintilimab	low positive
B133	F	55	IA	4.5	200	8	930	7	seg	R	903	8	high	post	high_post		Alive	0	N	high_N	No	GGN	G1	NR	negative
B134	M	59	IB	2.67	150	5	730	5	seg	R	1155	7	high	post	high_post	869	Recurrence	1	ICIs	high_ICIs	Yes	pure solid	G2	Sintilimab	low positive
B135	F	69	IA	3	50	5	640	3	seg	R	993	2	low	post	low_post		Alive	0	N	low_N	No	pure solid	G1	NR	negative
B136	M	57	IA	2.33	150	8	1160	6	seg	L	1065	9	high	post	high_post		Alive	0	N	high_N	Yes	pure solid	G1	NR	negative
B137	M	61	IB	3.33	30	8	800	6	seg	L	1155	3	low	post	low_post		Alive	0	ICIs	low_ICIs	No	GGN	G2	Sintilimab	low positive
B138	F	49	IB	4	50	8	970	7	seg	R	833	3	low	post	low_post		Alive	0	ICIs	low_ICIs	No	pure solid	G3	Sintilimab	low positive
B139	M	70	IA	2.67	150	6	1230	4	seg	R	918	6	high	post	high_post		Alive	0	N	high_N	Yes	pure solid	G1	NR	negative
B140	M	63	IB	2.83	250	11	920	10	seg	R	953	10	high	post	high_post	786	Recurrence	1	ICIs	high_ICIs	Yes	pure solid	G3	Sintilimab	low positive
B141	F	61	IB	2.83	30	6	910	4	seg	L	1033	2	low	post	low_post		Alive	0	ICIs	low_ICIs	No	pure solid	G2	Sintilimab	high positive
B142	M	49	IB	2.67	50	8	940	7	seg	R	906	3	low	post	low_post		Alive	0	ICIs	low_ICIs	Yes	pure solid	G3	Sintilimab	low positive
B143	M	58	IA	2.5	250	5	650	3	seg	L	1095	6	high	post	high_post		Alive	0	N	high_N	Yes	GGN	G1	NR	low positive
B144	M	73	IB	2.17	250	5	660	3	wed	R	1127	1	low	post	low_post		Alive	0	ICIs	low_ICIs	Yes	pure solid	G3	Sintilimab	low positive
B145	F	62	IB	2.5	100	6	880	4	seg	R	1110	2	low	post	low_post		Alive	0	ICIs	low_ICIs	No	pure solid	G3	Sintilimab	high positive
B146	M	73	IA	2.33	50	4	700	4	seg	R	889	6	high	post	high_post		Alive	0	N	high_N	No	pure solid	G1	NR	low positive
B147	F	56	IA	3.33	30	11	1030	10	seg	L	832	8	high	post	high_post		Alive	0	N	high_N	No	pure solid	G1	NR	negative
B148	M	58	IB	2.67	30	5	750	5	seg	L	1054	4	high	post	high_post		Alive	0	N	high_N	Yes	pure solid	G1	NR	negative
B149	M	64	IA	2.5	50	4	760	3	seg	R	1020	2	low	post	low_post		Alive	0	N	low_N	Yes	GGN	G1	NR	negative
B150	F	67	IA	2.33	50	7	1350	6	seg	R	1044	2	high	post	high_post		Alive	0	N	high_N	No	GGN	G1	NR	negative
B151	M	66	IA	3	30	4	630	4	seg	L	1031	5	high	post	high_post		Alive	0	N	high_N	Yes	pure solid	G1	NR	negative
B152	M	65	IA	1.5	80	4	710	3	wed	L	893	0	low	post	low_post		Alive	0	N	low_N	Yes	GGN	G1	NR	negative
B153	F	73	IA	2.5	100	4	680	3	seg	R	1060	2	low	post	low_post	798	Recurrence	1	N	low_N	No	GGN	G1	NR	negative
B154	F	65	IA	2.5	100	8	930	7	seg	R	990	6	high	post	high_post	960	Recurrence	1	N	high_N	No	GGN	G1	NR	negative
B155	F	56	IB	2.5	250	6	860	4	seg	R	947	3	low	post	low_post	895	Recurrence	1	ICIs	low_ICIs	No	GGN	G2	Sintilimab	low positive
B156	M	75	IA	2.83	50	5	590	5	seg	R	990	4	high	post	high_post		Alive	0	N	high_N	No	pure solid	G1	NR	negative
B157	M	65	IA	4	200	6	910	5	seg	L	1085	3	low	post	low_post		Alive	0	N	low_N	Yes	GGN	G1	NR	negative
B158	M	67	IA	3.5	100	5	550	4	seg	R	946	5	high	post	high_post		Alive	0	N	high_N	Yes	GGN	G1	NR	negative
B159	F	63	IA	3	150	8	940	7	seg	R	903	8	high	post	high_post		Alive	0	N	high_N	No	GGN	G1	NR	negative
B160	M	64	IA	4.17	250	6	810	5	seg	R	998	3	low	post	low_post		Alive	0	N	low_N	No	pure solid	G1	NR	negative
B161	M	61	IA	3.33	80	7	910	6	seg	R	897	2	low	post	low_post	698	Recurrence	1	N	low_N	Yes	pure solid	G2	NR	negative
B162	F	67	IB	3.17	100	6	940	5	seg	R	1021	4	high	post	high_post		Alive	0	N	high_N	No	pure solid	G1	NR	negative
B163	M	69	IA	3.5	250	5	600	4	seg	L	1095	2	low	post	low_post		Alive	0	N	low_N	Yes	GGN	G1	NR	negative
B164	M	66	IA	1.83	300	4	590	3	wed	R	951	0	low	post	low_post		Alive	0	N	low_N	No	GGN	G1	NR	negative
B165	F	60	IA	3.5	50	5	740	3	seg	R	858	3	low	post	low_post		Alive	0	N	low_N	No	pure solid	G1	NR	negative
B166	M	63	IA	3.5	250	6	990	5	seg	L	1044	2	low	post	low_post	959	Recurrence	1	N	low_N	Yes	GGN	G1	NR	negative
B167	M	65	IA	3.17	30	7	1070	5	seg	L	897	5	high	post	high_post		Alive	0	N	high_N	Yes	pure solid	G1	NR	negative
B168	F	62	IA	1.5	250	4	640	3	wed	R	1098	0	low	post	low_post	591	Recurrence	1	N	low_N	No	GGN	G1	NR	negative
B169	M	66	IA	3	50	5	680	3	seg	R	966	1	low	post	low_post		Alive	0	N	low_N	No	GGN	G1	NR	negative
B170	F	57	IA	2.33	50	5	680	3	seg	R	1049	8	high	post	high_post		Alive	0	N	high_N	No	GGN	G1	NR	negative
B171	M	76	IB	2.5	300	7	800	6	seg	R	1134	1	low	post	low_post		Alive	0	ICIs	low_ICIs	Yes	pure solid	G3	Sintilimab	low positive
B172	F	55	IB	3.17	200	6	870	4	seg	L	1104	8	high	post	high_post		Alive	0	N	high_N	No	pure solid	G1	NR	negative
B173	F	53	IA	2.33	200	8	830	7	seg	R	1027	6	high	post	high_post		Alive	0	N	high_N	No	GGN	G1	NR	negative
B174	M	67	IB	2.5	50	5	660	4	seg	R	1029	3	low	post	low_post		Alive	0	ICIs	low_ICIs	Yes	GGN	G2	Sintilimab	low positive
B175	F	60	IB	3.5	50	4	640	4	seg	L	1111	4	high	post	high_post		Alive	0	N	high_N	No	GGN	G1	NR	negative
B176	M	76	IB	2.17	250	7	900	5	wed	L	1038	1	low	post	low_post	972	Recurrence	1	ICIs	low_ICIs	No	pure solid	G3	Sintilimab	high positive
B177	F	52	IA	3.67	300	7	920	5	seg	L	1162	5	high	post	high_post		Alive	0	N	high_N	No	pure solid	G1	NR	negative
B178	F	49	IA	2.83	300	5	690	3	seg	R	818	4	high	post	high_post	678	Recurrence	1	N	high_N	No	pure solid	G2	NR	high positive
B179	M	69	IA	3	80	7	870	5	seg	R	1148	2	low	post	low_post	878	Recurrence	1	N	low_N	Yes	pure solid	G2	NR	negative
B180	M	64	IB	2.33	300	8	810	6	wed	R	1029	3	low	post	low_post		Alive	0	N	low_N	Yes	pure solid	G1	NR	negative
B181	F	62	IB	2.67	150	4	740	3	seg	R	817	3	low	post	low_post		Alive	0	ICIs	low_ICIs	No	pure solid	G3	Sintilimab	low positive
B182	F	64	IA	1.5	150	5	770	3	wed	L	1002	0	low	post	low_post	678	Recurrence	1	N	low_N	No	GGN	G1	NR	negative
B183	F	78	IB	3	100	4	770	3	seg	L	1030	2	low	post	low_post		Alive	0	ICIs	low_ICIs	No	GGN	G2	Sintilimab	low positive
B184	M	63	IB	2.33	100	4	650	3	wed	R	947	0	low	post	low_post		Alive	0	N	low_N	Yes	GGN	G1	NR	negative
B185	M	69	IA	3.67	300	5	630	4	seg	R	895	7	high	post	high_post	841	Recurrence	1	N	high_N	No	pure solid	G2	NR	negative
B186	F	56	IA	3.5	50	7	1350	6	seg	R	1111	4	high	post	high_post		Alive	0	N	high_N	No	pure solid	G1	NR	low positive
B187	M	58	IA	2.67	80	5	700	3	seg	L	944	6	high	post	high_post		Alive	0	N	high_N	Yes	pure solid	G1	NR	negative
B188	M	59	IA	2.83	250	4	620	3	seg	R	1015	3	low	post	low_post	716	Recurrence	1	N	low_N	Yes	pure solid	G2	NR	negative
B189	F	67	IA	2.33	150	6	810	5	seg	R	1012	8	high	post	high_post		Alive	0	N	high_N	No	pure solid	G1	NR	negative
B190	M	66	IA	2.83	50	7	820	5	seg	R	855	6	high	post	high_post		Alive	0	N	high_N	Yes	GGN	G1	NR	negative
B191	F	56	IA	2.67	80	8	810	7	seg	R	1045	4	high	post	high_post		Alive	0	N	high_N	No	GGN	G1	NR	negative
B192	F	78	IA	3.83	50	6	930	5	seg	L	987	1	low	post	low_post	457	Recurrence	1	N	low_N	No	GGN	G1	NR	negative
B193	M	69	IA	1.83	50	5	710	3	wed	L	879	0	low	post	low_post		Alive	0	N	low_N	Yes	GGN	G1	NR	negative
B194	M	63	IA	3	250	6	800	4	seg	L	986	1	low	post	low_post		Alive	0	N	low_N	Yes	pure solid	G1	NR	negative
B195	F	60	IA	2.67	250	7	1310	5	seg	R	832	8	high	post	high_post	547	Recurrence	1	N	high_N	No	pure solid	G2	NR	low positive
B196	M	70	IB	2.33	300	8	960	6	wed	R	895	3	low	post	low_post		Alive	0	ICIs	low_ICIs	Yes	pure solid	G3	Sintilimab	low positive
B197	M	79	IA	2.33	50	8	1190	6	seg	R	1033	11	high	post	high_post	678	Recurrence	1	N	high_N	Yes	pure solid	G2	NR	negative
B198	M	63	IA	2.5	300	7	930	6	seg	L	889	6	high	post	high_post		Alive	0	N	high_N	Yes	GGN	G1	NR	negative
B199	M	75	IB	1.83	150	8	820	7	wed	L	1098	1	low	post	low_post		Alive	0	ICIs	low_ICIs	Yes	pure solid	G3	Sintilimab	low positive
B200	M	71	IA	2.5	300	4	600	3	seg	L	878	8	high	post	high_post	594	Recurrence	1	N	high_N	Yes	pure solid	G2	NR	negative
B201	F	64	IA	2.33	100	7	880	6	seg	R	1054	4	high	post	high_post		Alive	0	N	high_N	No	pure solid	G1	NR	negative
B202	M	60	IB	2.83	150	7	1290	6	seg	L	1031	5	high	post	high_post		Alive	0	ICIs	high_ICIs	No	pure solid	G3	Sintilimab	high positive
B203	M	57	IA	3.17	250	8	1050	7	seg	R	933	11	high	post	high_post		Alive	0	N	high_N	Yes	GGN	G1	NR	negative
B204	M	67	IB	3	50	7	1150	5	seg	L	856	5	high	post	high_post		Alive	0	ICIs	high_ICIs	Yes	GGN	G2	Sintilimab	low positive
B205	F	54	IB	3.33	80	8	820	7	seg	L	1016	3	low	post	low_post	869	Recurrence	1	N	low_N	No	pure solid	G2	NR	negative
B206	F	58	IB	3	150	5	930	4	seg	R	913	13	high	post	high_post		Alive	0	ICIs	high_ICIs	No	pure solid	G3	Sintilimab	high positive
B207	F	69	IA	2.5	80	8	800	6	seg	L	990	2	low	post	low_post		Alive	0	N	low_N	No	GGN	G1	NR	negative
B208	F	53	IA	1	50	8	990	7	wed	R	969	3	low	post	low_post		Alive	0	N	low_N	No	GGN	G1	NR	negative
B209	M	56	IA	3.5	50	7	850	6	seg	L	946	2	low	post	low_post		Alive	0	N	low_N	No	pure solid	G1	NR	low positive
B210	M	67	IA	3.83	300	8	1030	6	seg	R	998	12	high	post	high_post		Alive	0	N	high_N	Yes	pure solid	G1	NR	low positive
B211	M	54	IA	4	50	8	1350	6	seg	L	1095	11	high	post	high_post	987	Recurrence	1	N	high_N	Yes	pure solid	G2	NR	high positive
B212	M	68	IA	2.83	50	4	680	4	seg	R	860	7	high	post	high_post		Alive	0	ICIs	high_ICIs	No	pure solid	G3	Sintilimab	high positive
B213	F	63	IA	2.17	150	7	830	6	wed	R	998	3	low	post	low_post		Alive	0	ICIs	low_ICIs	No	pure solid	G3	Sintilimab	low positive
B214	F	62	IB	3.83	200	4	690	3	seg	L	1044	3	low	post	low_post		Alive	0	ICIs	low_ICIs	No	GGN	G2	Sintilimab	low positive
B215	F	57	IA	2.5	150	4	750	3	seg	L	952	7	high	post	high_post		Alive	0	N	high_N	No	GGN	G1	NR	negative
B216	M	56	IA	2.33	200	7	1220	6	seg	L	864	4	high	post	high_post		Alive	0	N	high_N	Yes	GGN	G1	NR	negative
B217	M	59	IB	3	50	8	1150	7	seg	L	1036	6	high	post	high_post		Alive	0	ICIs	high_ICIs	No	pure solid	G3	Sintilimab	low positive
B218	F	62	IA	3.33	250	5	330	3	seg	R	1085	3	low	post	low_post	675	Recurrence	1	N	low_N	No	pure solid	G2	NR	negative
B219	F	50	IB	2.5	250	5	790	3	seg	L	1098	2	low	post	low_post		Alive	0	N	low_N	No	pure solid	G1	NR	negative
B220	F	55	IA	2.83	200	4	230	3	seg	L	827	1	low	post	low_post		Alive	0	N	low_N	No	pure solid	G1	NR	low positive
B221	M	60	IB	2	50	4	970	4	seg	R	893	7	high	post	high_post		Alive	0	ICIs	high_ICIs	Yes	pure solid	G3	Sintilimab	low positive
B222	M	57	IA	3.5	80	9	850	7	seg	L	1148	8	high	post	high_post		Alive	0	N	high_N	Yes	pure solid	G1	NR	negative
B223	M	63	IA	2.17	150	4	960	4	wed	L	1037	0	low	post	low_post		Alive	0	N	low_N	Yes	GGN	G1	NR	low positive
B224	M	63	IA	3	250	4	740	3	seg	L	1126	6	high	post	high_post		Alive	0	N	high_N	Yes	pure solid	G1	NR	negative
B225	F	69	IB	2.5	150	5	450	3	seg	R	847	4	high	post	high_post		Alive	0	N	high_N	No	pure solid	G1	NR	low positive
B226	M	75	IA	3.33	50	5	1240	5	seg	R	979	4	high	post	high_post		Alive	0	N	high_N	Yes	pure solid	G1	NR	negative
B227	F	55	IA	2.5	250	7	830	6	seg	L	1012	8	high	post	high_post		Alive	0	N	high_N	No	pure solid	G1	NR	low positive
B228	F	52	IB	2.5	250	7	1230	5	seg	R	1007	5	high	post	high_post	518	Recurrence	1	N	high_N	No	pure solid	G2	NR	negative
B229	F	47	IB	3	100	5	690	3	seg	L	819	6	high	post	high_post		Alive	0	N	high_N	No	GGN	G1	NR	negative
B230	F	59	IB	2.83	200	5	700	4	seg	L	910	7	high	post	high_post		Alive	0	N	high_N	No	GGN	G1	NR	negative
B231	M	69	IA	2.33	150	7	1210	6	seg	L	979	4	high	post	high_post	807	Recurrence	1	N	high_N	No	pure solid	G2	NR	negative
B232	F	70	IA	2.67	50	8	910	6	seg	R	1159	2	low	post	low_post		Alive	0	N	low_N	No	GGN	G1	NR	negative
B233	F	53	IA	2.67	30	4	460	4	seg	L	1159	5	high	post	high_post	780	Recurrence	1	N	high_N	Yes	pure solid	G2	NR	negative
B234	M	68	IA	2.67	80	7	990	6	seg	L	861	10	high	post	high_post	650	Recurrence	1	N	high_N	Yes	pure solid	G2	NR	negative
B235	F	52	IA	2.17	250	6	1050	4	wed	L	1095	0	low	post	low_post		Alive	0	N	low_N	No	GGN	G1	NR	negative
B236	M	71	IB	2.83	50	4	370	3	seg	L	1097	1	low	post	low_post		Alive	0	ICIs	low_ICIs	Yes	pure solid	G3	Sintilimab	low positive
B237	M	52	IA	2	80	7	990	5	seg	L	1147	7	high	post	high_post		Alive	0	N	high_N	Yes	GGN	G1	NR	low positive
B238	M	56	IA	3.5	50	6	880	4	seg	L	1122	4	high	post	high_post		Alive	0	N	high_N	Yes	pure solid	G1	NR	negative
B239	F	69	IB	2.5	30	8	990	6	seg	L	962	4	high	post	high_post	945	Recurrence	1	ICIs	high_ICIs	No	pure solid	G3	Sintilimab	low positive
B240	M	70	IA	3.5	200	8	860	7	seg	L	1155	7	high	post	high_post		Alive	0	N	high_N	Yes	GGN	G1	NR	negative
B241	M	56	IA	3.33	100	7	820	6	seg	L	948	6	high	post	high_post		Alive	0	N	high_N	No	pure solid	G1	NR	negative
B242	M	70	IB	2.83	200	4	410	4	seg	L	861	1	low	post	low_post	870	Recurrence	1	ICIs	low_ICIs	Yes	pure solid	G3	Sintilimab	low positive
B243	F	58	IA	2.33	300	4	360	4	seg	R	962	4	high	post	high_post		Alive	0	N	high_N	No	GGN	G1	NR	negative
B244	F	53	IB	3.33	100	8	940	6	seg	R	1033	5	high	post	high_post		Alive	0	ICIs	high_ICIs	No	pure solid	G3	Sintilimab	high positive
B245	M	67	IB	1.83	250	6	980	5	wed	L	881	1	low	post	low_post		Alive	0	ICIs	low_ICIs	Yes	pure solid	G2	Sintilimab	low positive
B246	M	63	IB	2	300	7	890	5	seg	L	854	6	high	post	high_post		Alive	0	ICIs	high_ICIs	Yes	pure solid	G2	Sintilimab	low positive
B247	M	60	IB	2.83	50	4	350	3	seg	L	825	1	low	post	low_post		Alive	0	N	low_N	No	GGN	G1	NR	negative
B248	M	71	IA	3.5	150	3	670	3	seg	R	966	4	high	post	high_post		Alive	0	N	high_N	No	pure solid	G1	NR	negative
B249	M	69	IA	3.17	250	5	570	3	seg	L	1000	5	high	post	high_post		Alive	0	N	high_N	Yes	pure solid	G1	NR	negative
B250	M	78	IB	3.17	100	5	280	3	seg	L	1158	1	low	post	low_post		Alive	0	ICIs	low_ICIs	Yes	pure solid	G3	Sintilimab	low positive
B251	M	73	IA	3.17	100	7	970	6	seg	R	951	13	high	post	high_post		Alive	0	N	high_N	No	pure solid	G1	NR	negative
B252	F	70	IA	2.83	200	5	430	5	seg	L	931	5	high	post	high_post	863	Recurrence	1	N	high_N	No	GGN	G1	NR	low positive
B253	F	52	IB	2.83	300	8	950	6	seg	L	993	0	low	post	low_post		Alive	0	N	low_N	No	GGN	G1	NR	negative
B254	M	60	IA	2.5	150	4	640	3	seg	L	1113	3	low	post	low_post	785	Recurrence	1	ICIs	low_ICIs	Yes	pure solid	G3	Sintilimab	low positive
B255	F	63	IB	3	150	8	910	6	seg	L	1010	7	high	post	high_post		Alive	0	ICIs	high_ICIs	No	pure solid	G3	Sintilimab	low positive
B256	F	64	IB	3.33	150	6	1010	5	seg	R	903	8	high	post	high_post		Alive	0	N	high_N	No	pure solid	G1	NR	negative
B257	M	65	IB	3	100	6	1060	5	seg	L	833	8	high	post	high_post		Alive	0	N	high_N	No	pure solid	G1	NR	negative
B258	F	62	IA	2.83	150	8	1040	6	seg	L	1145	7	high	post	high_post		Alive	0	N	high_N	No	pure solid	G1	NR	low positive
B259	F	64	IA	3	250	4	470	4	seg	R	872	4	high	post	high_post		Alive	0	N	high_N	No	GGN	G1	NR	negative
B260	M	63	IA	2.83	30	7	820	5	seg	L	906	3	low	post	low_post	863	Recurrence	1	N	low_N	No	GGN	G1	NR	high positive
B261	F	54	IA	2.83	50	4	710	3	seg	R	902	2	low	post	low_post		Alive	0	N	low_N	Yes	pure solid	G1	NR	negative
B262	M	74	IB	2.17	250	6	870	4	wed	L	1020	0	low	post	low_post	920	Recurrence	1	N	low_N	Yes	GGN	G1	NR	high positive
B263	M	70	IA	2.83	200	5	670	3	seg	R	873	7	high	post	high_post		Alive	0	N	high_N	Yes	GGN	G1	NR	negative
B264	F	53	IB	3.17	300	8	840	6	seg	R	1144	2	low	post	low_post	865	Recurrence	1	N	low_N	No	pure solid	G2	NR	negative
B265	F	69	IA	3.33	30	8	910	7	seg	R	1002	2	low	post	low_post	652	Recurrence	1	N	low_N	No	GGN	G1	NR	negative
B266	M	61	IA	2.33	100	5	650	5	seg	R	990	6	high	post	high_post		Alive	0	N	high_N	No	GGN	G1	NR	low positive
B267	F	64	IB	2	200	7	870	5	seg	L	903	8	high	post	high_post		Alive	0	N	high_N	No	GGN	G1	NR	negative
B268	F	62	IB	2.67	150	4	640	3	seg	R	943	5	high	post	high_post		Alive	0	N	high_N	No	pure solid	G1	NR	negative
B269	M	63	IB	3	200	8	910	6	seg	L	1037	9	high	post	high_post		Alive	0	ICIs	high_ICIs	Yes	pure solid	G3	Sintilimab	high positive
B270	M	68	IA	2.5	150	4	290	3	seg	R	981	1	low	post	low_post		Alive	0	N	low_N	Yes	GGN	G1	NR	negative
B271	F	56	IA	2	30	8	840	6	wed	L	1027	2	low	post	low_post		Alive	0	N	low_N	No	pure solid	G1	NR	negative
B272	F	66	IA	2.83	200	4	800	4	seg	L	1027	2	low	post	low_post		Alive	0	N	low_N	No	pure solid	G1	NR	high positive
B273	F	61	IA	2.5	300	8	980	6	seg	L	1098	1	low	post	low_post		Alive	0	N	low_N	No	pure solid	G1	NR	negative
B274	F	62	IA	2.67	150	8	920	7	seg	R	994	3	high	post	high_post		Alive	0	N	high_N	No	pure solid	G1	NR	negative
B275	M	65	IA	2.5	80	8	800	6	seg	R	933	2	low	post	low_post		Alive	0	N	low_N	Yes	pure solid	G1	NR	negative
B276	F	67	IA	2.5	250	4	440	3	seg	L	922	1	low	post	low_post		Alive	0	N	low_N	Yes	pure solid	G1	NR	negative
B277	M	73	IA	3	30	5	740	5	seg	L	1027	6	high	post	high_post		Alive	0	N	high_N	Yes	GGN	G1	NR	negative
B278	F	64	IB	2.83	150	6	990	4	seg	L	952	5	high	post	high_post		Alive	0	ICIs	high_ICIs	No	pure solid	G3	Sintilimab	high positive
B279	F	76	IA	3.67	50	5	550	3	seg	L	899	2	low	post	low_post	854	Recurrence	1	N	low_N	No	pure solid	G2	NR	negative
B280	M	55	IA	3	80	8	840	7	seg	R	818	3	low	post	low_post		Alive	0	N	low_N	Yes	pure solid	G1	NR	negative
B281	M	51	IA	1.5	50	8	830	6	wed	R	931	2	low	post	low_post		Alive	0	N	low_N	Yes	pure solid	G1	NR	negative
B282	F	62	IA	3.5	100	6	890	5	seg	R	1045	4	high	post	high_post	710	Recurrence	1	N	high_N	No	pure solid	G2	NR	negative
B283	F	64	IB	2.5	250	6	870	5	seg	L	1098	1	low	post	low_post		Alive	0	N	low_N	Yes	pure solid	G1	NR	negative
B284	F	68	IA	3.5	150	4	680	3	seg	R	1103	2	low	post	low_post	615	Recurrence	1	N	low_N	No	GGN	G1	NR	negative
B285	M	67	IA	3	80	4	670	3	seg	L	1153	1	low	post	low_post		Alive	0	N	low_N	Yes	GGN	G1	NR	negative
B286	M	75	IA	3.67	250	4	620	3	seg	L	1006	2	low	post	low_post		Alive	0	N	low_N	Yes	pure solid	G1	NR	negative
B287	F	59	IA	2.5	250	5	840	5	seg	R	933	2	low	post	low_post		Alive	0	N	low_N	No	GGN	G1	NR	negative
B288	M	69	IB	2.67	200	5	600	3	seg	L	892	4	high	post	high_post	512	Recurrence	1	ICIs	high_ICIs	No	pure solid	G3	Sintilimab	low positive
B289	M	57	IA	2	100	9	920	7	seg	L	972	6	high	post	high_post		Alive	0	N	high_N	No	GGN	G1	NR	negative
B290	F	63	IB	3.83	50	7	840	6	seg	L	947	1	low	post	low_post		Alive	0	ICIs	low_ICIs	No	GGN	G2	Sintilimab	low positive
B291	F	60	IB	2.67	300	3	440	3	seg	R	985	1	low	post	low_post		Alive	0	N	low_N	No	pure solid	G1	NR	negative
B292	M	73	IA	2.67	50	8	800	7	seg	L	819	0	low	post	low_post	747	Recurrence	1	N	low_N	Yes	GGN	G1	NR	negative
B293	M	65	IB	3	250	7	820	6	seg	R	903	3	low	post	low_post		Alive	0	N	low_N	Yes	pure solid	G1	NR	negative
B294	M	68	IB	3.17	30	5	740	3	seg	R	977	3	low	post	low_post		Alive	0	N	low_N	Yes	GGN	G1	NR	negative
B295	F	64	IA	2.33	300	5	390	5	seg	L	1016	6	high	post	high_post		Alive	0	N	high_N	No	GGN	G1	NR	negative
B296	M	69	IA	3.33	100	4	690	3	seg	R	1033	4	high	post	high_post		Alive	0	N	high_N	Yes	pure solid	G1	NR	negative
B297	M	69	IB	3.5	150	7	870	5	seg	L	969	7	high	post	high_post		Alive	0	ICIs	high_ICIs	No	pure solid	G3	Sintilimab	low positive
B298	M	59	IA	3.83	100	3	560	4	seg	R	1036	7	high	post	high_post		Alive	0	N	high_N	Yes	pure solid	G1	NR	low positive
B299	F	53	IA	2	250	7	1030	5	seg	R	1036	6	high	post	high_post		Alive	0	N	high_N	No	pure solid	G1	NR	negative
B300	F	60	IA	1.83	50	6	980	4	wed	R	973	0	low	post	low_post		Alive	0	N	low_N	No	GGN	G1	NR	negative
B301	F	57	IB	2	200	5	500	4	seg	L	1048	8	high	post	high_post		Alive	0	N	high_N	No	GGN	G1	NR	negative
B302	M	67	IB	3.33	150	4	750	4	seg	L	835	6	high	post	high_post		Alive	0	N	high_N	No	pure solid	G1	NR	negative
B303	M	66	IA	3	150	7	800	5	seg	L	1148	8	high	post	high_post		Alive	0	N	high_N	Yes	pure solid	G1	NR	negative
B304	F	64	IA	2.67	150	7	870	6	seg	R	872	2	low	post	low_post	953	Recurrence	1	N	low_N	No	GGN	G1	NR	negative
B305	F	70	IA	2.17	150	5	620	3	wed	L	1126	0	low	post	low_post		Alive	0	N	low_N	No	GGN	G1	NR	low positive
B306	F	53	IA	3.5	150	7	860	6	seg	L	854	3	low	post	low_post		Alive	0	N	low_N	No	pure solid	G1	NR	negative
B307	M	55	IA	3	50	7	930	6	seg	L	818	3	low	post	low_post		Alive	0	N	low_N	Yes	GGN	G1	NR	low positive
B308	F	63	IA	2.33	200	8	860	6	seg	R	1155	6	high	post	high_post		Alive	0	N	high_N	No	GGN	G1	NR	negative
B309	M	62	IB	3.67	200	5	550	5	seg	R	1155	7	high	post	high_post		Alive	0	N	high_N	Yes	GGN	G1	NR	low positive
B310	F	69	IA	3.5	50	4	230	3	seg	R	993	2	low	post	low_post		Alive	0	N	low_N	No	GGN	G1	NR	negative
B311	M	60	IA	2	250	7	840	5	seg	L	1002	4	high	post	high_post		Alive	0	N	high_N	Yes	pure solid	G1	NR	negative
B312	M	64	IB	2.5	30	7	810	6	seg	L	1141	3	low	post	low_post	580	Recurrence	1	ICIs	low_ICIs	No	pure solid	G3	Sintilimab	low positive
B313	F	63	IB	3.83	50	7	860	5	seg	R	994	3	low	post	low_post		Alive	0	ICIs	low_ICIs	No	pure solid	G2	Sintilimab	low positive
B314	M	65	IA	3.83	250	8	910	6	seg	R	956	8	high	post	high_post		Alive	0	N	high_N	Yes	pure solid	G1	NR	negative
B315	F	64	IB	2.5	200	5	410	3	seg	R	1015	4	high	post	high_post	856	Recurrence	1	ICIs	high_ICIs	Yes	GGN	G2	Sintilimab	low positive
B316	F	66	IA	2	150	8	800	7	seg	L	981	8	high	post	high_post		Alive	0	N	high_N	No	pure solid	G1	NR	negative
B317	M	64	IA	3	150	7	930	5	seg	R	818	6	high	post	high_post		Alive	0	N	high_N	No	pure solid	G1	NR	negative
B318	F	59	IB	1.83	30	7	820	6	wed	L	986	3	low	post	low_post		Alive	0	N	low_N	No	pure solid	G1	NR	negative
B319	M	56	IB	2.5	50	4	410	3	seg	L	908	1	low	post	low_post		Alive	0	N	low_N	Yes	pure solid	G1	NR	negative
B320	M	54	IB	1.83	200	6	880	4	wed	R	1065	1	low	post	low_post		Alive	0	ICIs	low_ICIs	Yes	pure solid	G3	Sintilimab	low positive
B321	M	52	IB	3.17	150	6	890	5	seg	R	972	6	high	post	high_post		Alive	0	N	high_N	Yes	pure solid	G1	NR	negative
B322	M	63	IA	4	50	8	870	7	seg	R	959	2	low	post	low_post		Alive	0	N	low_N	Yes	pure solid	G1	NR	negative
B323	M	65	IB	2.83	150	4	360	3	seg	R	951	4	high	post	high_post		Alive	0	ICIs	high_ICIs	No	pure solid	G2	Sintilimab	low positive
B324	F	67	IB	1.5	150	7	910	5	wed	R	819	1	low	post	low_post		Alive	0	ICIs	low_ICIs	No	pure solid	G3	Sintilimab	low positive
B325	F	60	IB	2.83	200	6	880	4	seg	R	1155	6	high	post	high_post		Alive	0	N	high_N	No	pure solid	G1	NR	low positive
B326	F	69	IA	2	100	5	710	5	seg	L	981	8	high	post	high_post	688	Recurrence	1	N	high_N	No	GGN	G1	NR	negative
B327	F	60	IA	1.5	30	5	390	3	wed	R	1015	0	low	post	low_post		Alive	0	N	low_N	No	GGN	G1	NR	negative
B328	F	65	IA	2.83	200	6	940	5	seg	L	959	5	high	post	high_post		Alive	0	N	high_N	No	pure solid	G1	NR	low positive
B329	M	63	IA	2.67	150	8	970	7	seg	R	846	11	high	post	high_post	786	Recurrence	1	N	high_N	Yes	pure solid	G2	NR	negative
B330	F	78	IA	2.5	150	5	650	3	seg	R	972	5	high	post	high_post		Alive	0	N	high_N	No	GGN	G1	NR	negative
B331	F	64	IA	3	250	4	420	3	seg	R	899	2	low	post	low_post	735	Recurrence	1	N	low_N	No	GGN	G1	NR	negative
B332	F	55	IB	2	100	5	450	3	seg	L	903	7	high	post	high_post		Alive	0	ICIs	high_ICIs	No	pure solid	G3	Sintilimab	low positive
B333	M	60	IB	1.5	200	3	490	2	wed	L	1006	0	low	post	low_post		Alive	0	N	low_N	Yes	pure solid	G1	NR	negative
B334	M	64	IB	3.5	150	4	790	3	seg	R	1120	7	high	post	high_post	869	Recurrence	1	ICIs	high_ICIs	No	GGN	G2	Sintilimab	low positive
B335	F	63	IA	3.17	50	8	870	7	seg	R	1160	2	low	post	low_post		Alive	0	N	low_N	No	GGN	G1	NR	negative
B336	F	59	IB	3.33	150	3	400	3	seg	R	1155	5	high	post	high_post		Alive	0	ICIs	high_ICIs	No	pure solid	G3	Sintilimab	high positive
B337	F	54	IB	3.67	300	9	900	7	seg	R	1148	4	high	post	high_post		Alive	0	ICIs	high_ICIs	No	GGN	G2	Sintilimab	low positive
B338	M	50	IA	4	80	6	930	5	seg	R	846	2	low	post	low_post		Alive	0	N	low_N	Yes	pure solid	G1	NR	negative
B339	F	58	IA	3.5	80	5	740	3	seg	R	858	3	low	post	low_post		Alive	0	N	low_N	No	GGN	G1	NR	negative
B340	M	54	IA	3	150	6	850	4	seg	L	1044	2	low	post	low_post	786	Recurrence	1	N	low_N	Yes	pure solid	G2	NR	negative
B341	M	66	IA	2.5	80	6	880	4	seg	L	897	5	high	post	high_post		Alive	0	N	high_N	Yes	pure solid	G1	NR	negative
B342	F	53	IA	1.83	200	4	670	3	wed	R	1098	0	low	post	low_post		Alive	0	N	low_N	No	GGN	G1	NR	negative
B343	M	66	IA	2.5	30	5	670	3	seg	R	966	1	low	post	low_post		Alive	0	N	low_N	No	GGN	G1	NR	negative
B344	F	52	IB	2	80	5	490	3	seg	R	1049	8	high	post	high_post	799	Recurrence	1	ICIs	high_ICIs	No	pure solid	G2	Sintilimab	low positive
B345	M	65	IB	2.67	250	6	900	4	seg	R	1119	1	low	post	low_post		Alive	0	ICIs	low_ICIs	Yes	pure solid	G3	Sintilimab	low positive
B346	F	60	IB	2.5	250	7	920	6	seg	L	1036	7	high	post	high_post		Alive	0	ICIs	high_ICIs	No	GGN	G2	Sintilimab	high positive
B347	F	64	IB	2.83	150	8	1020	7	seg	R	1110	4	high	post	high_post		Alive	0	ICIs	high_ICIs	No	pure solid	G3	Sintilimab	high positive
B348	M	66	IB	3.5	30	4	380	4	seg	R	1029	3	low	post	low_post		Alive	0	ICIs	low_ICIs	Yes	pure solid	G3	Sintilimab	high positive
B349	F	63	IB	2.83	80	4	700	4	seg	L	1111	4	high	post	high_post		Alive	0	N	high_N	No	GGN	G1	NR	negative
B350	M	67	IB	2	250	8	820	6	wed	L	1048	3	low	post	low_post		Alive	0	ICIs	low_ICIs	No	GGN	G2	Sintilimab	low positive
B351	F	62	IA	2.67	250	7	1140	5	seg	L	1160	5	high	post	high_post		Alive	0	N	high_N	No	pure solid	G1	NR	negative
B352	F	57	IB	2.83	150	5	530	3	seg	R	818	4	high	post	high_post		Alive	0	ICIs	high_ICIs	No	pure solid	G3	Sintilimab	low positive
B353	M	68	IA	2.67	50	6	810	5	seg	R	1148	2	low	post	low_post	798	Recurrence	1	N	low_N	Yes	GGN	G1	NR	negative
B354	M	58	IB	2	300	7	1070	6	wed	R	918	3	low	post	low_post	960	Recurrence	1	N	low_N	Yes	GGN	G1	NR	negative
B355	F	50	IA	2.67	200	4	550	3	seg	R	817	3	low	post	low_post	895	Recurrence	1	ICIs	low_ICIs	No	pure solid	G3	Sintilimab	low positive
B356	F	63	IA	2.17	200	5	640	3	wed	L	1002	0	low	post	low_post		Alive	0	N	low_N	No	pure solid	G1	NR	negative
B357	F	79	IB	2.5	150	4	500	3	seg	L	1132	2	low	post	low_post		Alive	0	ICIs	low_ICIs	No	pure solid	G3	Sintilimab	low positive
B358	M	61	IB	2.33	250	3	280	2	wed	R	947	0	low	post	low_post		Alive	0	N	low_N	Yes	GGN	G1	NR	negative
B359	M	70	IA	2.83	200	5	700	4	seg	R	895	7	high	post	high_post		Alive	0	N	high_N	No	GGN	G1	NR	negative
B360	F	59	IB	3.33	50	7	1150	6	seg	R	1033	4	high	post	high_post		Alive	0	ICIs	high_ICIs	No	pure solid	G3	Sintilimab	high positive
B361	F	57	IA	3	50	6	830	4	seg	L	1033	2	low	post	low_post	698	Recurrence	1	N	low_N	No	pure solid	G2	NR	high positive
B362	M	64	IA	4	50	8	910	7	seg	R	962	3	low	post	low_post		Alive	0	N	low_N	Yes	GGN	G1	NR	negative
B363	M	63	IB	3.5	200	4	740	3	seg	L	1095	6	high	post	high_post		Alive	0	ICIs	high_ICIs	Yes	pure solid	G3	Sintilimab	high positive
B364	M	69	IA	2.33	250	5	660	3	wed	R	1127	0	low	post	low_post		Alive	0	N	low_N	Yes	GGN	G1	NR	low positive
B365	F	64	IA	3	300	7	1000	5	seg	R	1110	2	low	post	low_post		Alive	0	N	low_N	No	pure solid	G1	NR	high positive
B366	M	69	IB	3.17	50	5	550	4	seg	R	889	6	high	post	high_post	959	Recurrence	1	ICIs	high_ICIs	No	pure solid	G3	Sintilimab	low positive
B367	F	56	IA	2.83	80	8	1300	6	seg	L	1110	2	high	post	high_post		Alive	0	N	high_N	No	pure solid	G1	NR	negative
B368	M	52	IB	2	30	4	630	4	seg	L	1054	4	high	post	high_post	591	Recurrence	1	ICIs	high_ICIs	Yes	GGN	G2	Sintilimab	low positive
B369	M	58	IA	3.5	50	5	600	3	seg	R	1020	2	low	post	low_post		Alive	0	N	low_N	Yes	GGN	G1	NR	negative
B370	F	67	IA	3.17	50	8	810	6	seg	R	889	6	high	post	high_post		Alive	0	N	high_N	No	GGN	G1	NR	negative
B371	M	69	IA	3	80	5	680	4	seg	L	1031	5	high	post	high_post		Alive	0	N	high_N	Yes	GGN	G1	NR	negative
B372	M	72	IA	2	80	5	750	3	wed	L	893	0	low	post	low_post		Alive	0	N	low_N	Yes	pure solid	G1	NR	negative
B373	F	66	IA	2.5	300	4	650	3	seg	R	1060	2	low	post	low_post		Alive	0	N	low_N	No	pure solid	G1	NR	negative
B374	F	70	IA	3.83	100	8	1200	6	seg	R	1031	5	high	post	high_post		Alive	0	N	high_N	No	GGN	G1	NR	negative
B375	F	64	IB	2.83	300	7	960	6	seg	R	1041	3	low	post	low_post		Alive	0	ICIs	low_ICIs	No	pure solid	G3	Sintilimab	low positive
B376	M	69	IA	4.5	50	5	750	4	seg	R	990	4	high	post	high_post	972	Recurrence	1	N	high_N	No	pure solid	G2	NR	negative
B377	M	65	IA	4.17	300	7	890	6	seg	L	946	2	low	post	low_post		Alive	0	N	low_N	Yes	GGN	G1	NR	negative
B378	M	68	IA	2.67	200	4	750	4	seg	R	946	5	high	post	high_post	678	Recurrence	1	N	high_N	Yes	GGN	G1	NR	negative
B379	F	60	IB	2	300	7	1120	5	seg	R	962	8	high	post	high_post	878	Recurrence	1	ICIs	high_ICIs	No	pure solid	G2	Sintilimab	low positive
B380	M	63	IA	3	250	6	1010	4	seg	R	998	3	low	post	low_post		Alive	0	N	low_N	No	pure solid	G1	NR	negative
B381	M	58	IA	2.5	50	6	890	5	seg	R	1099	1	low	post	low_post		Alive	0	N	low_N	Yes	pure solid	G1	NR	negative
B382	F	70	IB	2.83	300	8	950	7	seg	R	1099	1	high	post	high_post	678	Recurrence	1	N	high_N	No	GGN	G1	NR	negative
B383	M	50	IA	2.83	250	7	930	6	seg	R	1095	2	high	post	high_post		Alive	0	N	high_N	No	GGN	G1	NR	negative
B384	M	67	IA	3	200	4	400	4	seg	L	1095	2	low	post	low_post		Alive	0	N	low_N	Yes	GGN	G1	NR	negative
B385	M	69	IA	1.33	100	5	580	3	wed	R	951	0	low	post	low_post	841	Recurrence	1	N	low_N	No	GGN	G1	NR	negative
B386	M	60	IA	2.67	250	8	900	7	seg	R	901	9	high	post	high_post		Alive	0	N	high_N	Yes	pure solid	G1	NR	low positive
B387	F	61	IB	2	250	8	830	6	seg	R	1104	8	high	post	high_post		Alive	0	ICIs	high_ICIs	No	pure solid	G3	Sintilimab	high positive
B388	M	75	IB	1.83	150	8	830	7	wed	R	986	1	low	post	low_post	916	Recurrence	1	ICIs	low_ICIs	Yes	pure solid	G3	Sintilimab	high positive
B389	M	78	IA	3.67	50	6	960	4	seg	R	998	6	high	post	high_post		Alive	0	N	high_N	Yes	pure solid	G1	NR	negative
B390	M	63	IA	3	150	6	920	4	seg	L	864	4	high	post	high_post		Alive	0	N	high_N	Yes	GGN	G1	NR	negative
B391	M	61	IA	3.5	80	5	430	3	seg	L	944	6	high	post	high_post		Alive	0	N	high_N	Yes	pure solid	G1	NR	negative
B392	M	79	IB	1.67	300	7	950	5	wed	L	901	1	low	post	low_post	867	Recurrence	1	ICIs	low_ICIs	Yes	pure solid	G3	Sintilimab	low positive
B393	M	60	IA	3.67	200	4	540	3	seg	R	1015	3	low	post	low_post		Alive	0	N	low_N	Yes	pure solid	G1	NR	negative
B394	M	76	IA	3	250	5	590	3	seg	L	878	8	high	post	high_post		Alive	0	N	high_N	Yes	pure solid	G1	NR	negative
B395	F	65	IA	2	150	6	850	4	seg	R	1012	8	high	post	high_post	547	Recurrence	1	N	high_N	No	pure solid	G2	NR	negative
B396	M	66	IA	3	50	8	1240	6	seg	R	1029	12	high	post	high_post		Alive	0	N	high_N	Yes	pure solid	G1	NR	negative
B397	F	55	IA	2	50	7	1220	6	seg	R	1111	4	high	post	high_post	678	Recurrence	1	N	high_N	No	GGN	G1	NR	negative
B398	F	69	IA	3.5	30	8	950	6	seg	L	895	3	low	post	low_post		Alive	0	N	low_N	No	GGN	G1	NR	negative
B399	M	70	IA	1.83	80	4	730	3	wed	L	879	0	low	post	low_post		Alive	0	N	low_N	Yes	pure solid	G1	NR	negative
B400	M	60	IA	2.5	250	6	820	5	seg	L	986	1	low	post	low_post	594	Recurrence	1	N	low_N	Yes	pure solid	G2	NR	negative

## Sheet: Sheet2
Table 1. Baseline characteristics of the LUADs undergoing sublobar resection with different extent of lymph node dissection (cutoff: 4).
Variables	The entire cohort				Cohort conbined ICIs
	Lower LNY (N=186)	Higher LNY (N=214)	p		Lower LNY (N=41)	Higher LNY (N=43)	p
Age (years)	59 (41~81)	60 (40~87)	0.62		61 (55~76)	65 (50~77)	0.58
Gender (male/	96/90	114/100	0.82		19/22	21/23	0.76
female)
Smoking history (yes/no)	86/100	78/136	0.16		86/100	78/136	0.36
Operation (wedge/seg)	52/134	0/214	<0.001		0/41	0/43	<0.001
LN dissection	2 (1~3)	6 (4~13)	<0.001		2 (1~3)	6 (4~13)	<0.001
Pathological stage (IA/IB)	123/63	143/71	0.98		6/35	5/38	0.89
Image feature (GGN/sold)	129/57	141/73	0.91		7/34	6/37	0.86
Tumor differentiation (moderate/low)	131/55	156/58	0.89		3/39	2/41	0.87
IBL (mL)	100 (10~200)	150 (20~200)	0.005		100 (50~200)	2.75 (2.04~4.17)	0.004
OT (h)	2.16 (1~3.95)	2.66 (1~4.17)	0.03		2.35 (1.67~3.38)		0.4
TDTRT (d)	3 (2~7)	4 (3~8)	0.002		4 (3~7)	5 (4~8)	0.003
PEDV (mL)	545 (150~1010)	570 (160~1491)	0.62		650 (230~1010)	687 (320~1491)	0.69
PHS (d)	5 (3~8)	6 (4~8)	0.56		5 (3~8)	6 (4~8)	0.68
Adjuvant therapy (yes/no)	82/104	86/128	0.58		0/41	0/43	0.65
Follow-up (days)	993 (817~1162)	969 (818~1163)	0.31		962 (825~1080)	987 (818~1120)	0.36
Abbreviations: LUAD, lung adenocarcinoma; LNY, lymph node yield; GGN, ground glass nodule; Seg, segmentectomy; IBL, intraoperative blood loss; OT, operation time; TDTRT, thoracic drainage tube retention time; PEDV, pleural effusion drainage volume; PHS, postoperative hospital-stay.
